# Supplementary material for: Transcriptomics and molecular evolutionary rate analysis of the bladderwort (Utricularia), a carnivorous plant with a minimal genome
Source: BMC Plant Biol. 2011 Jun 3;11:101. doi: 10.1186/1471-2229-11-101 (PMC3141634; doi:10.1186/1471-2229-11-101)
Supplement: Additional file 1 — Table S1 - U. gibba UT annotated by searching for sequences similarities using BLASTx (e-value ≤10-05 and a bit score ≥ 45) and proteins data bases from Arabidopsis thaliana, Populus trichocarpa, Ricinus communis, Vitis vinifera (dicotyledon plants), Oryza sativa, Sorghum bicolor (monocotyledon plants), Physcomitrella patens (moss), Chlamydomonas reinhardtii, and Ostreococcus lucimarinuas (green algae) [file 1471-2229-11-101-S1.ZIP › Additional file 1.xls]

## Sheet: Hoja1
Table S1 - U. gibba UT annotated by searching for sequences similarities using BLASTx (e-value ≤10-05 and a bit score ≥ 45) and proteins data bases from Arabidopsis thaliana, Populus trichocarpa, Ricinus communis, Vitis vinifera (dicotyledon plants), Oryza sativa, Sorghum bicolor (monocotyledon plants), Physcomitrella patens (moss), Chlamydomonas reinhardtii, and Ostreococcus lucimarinuas (green …
	UT_ID	Arabidopsis thaliana							Populus trichocarpa					Ricinus communis					Vitis vinifera					Oryza sativa					Sorghum bicolor					Physcomitrella patens subsp. Patens					Chlamydomonas reinhardtii					Ostreococcus lucimarinus
		LocusID	Description	Identity %	Aligment Length	e-value	bit score		NCBI_gi	Identity %	Aligment Length	e-value	bit score	NCBI_gi	Identity %	Aligment Length	e-value	bit score	NCBI_gi	Identity %	Aligment Length	e-value	bit score	NCBI_gi	Identity %	Aligment Length	e-value	bit score	LocusID	Identity %	Aligment Length	e-value	bit score	NCBI_gi	Identity %	Aligment Length	e-value	bit score	NCBI_gi	Identity %	Aligment Length	e-value	bit score	NCBI_gi	Identity %	Aligment Length	e-value	bit score
1	CL10000contig13441	AT3G27750.1	FUNCTIONS IN: molecular_function unknown; INVOLVED IN: biological_process unknown; LOCATED IN: chloroplast; EXPRESSED IN: 16 plant structures; EXPRESSED DURING: 12 growth stages; BEST Arabidopsis thaliana protein match is: VPS9B (TAIR:AT5G09320.1); Has 54 Blast hits to 54 proteins in 6 species: Archae - 0; Bacteria - 0; Metazoa - 0; Fungi - 0; Plants - 54; Viruses - 0; Other Eukaryotes - 0 (sourc…	46.34	205	6e-37	150		224074009	45.74	188	6e-31	130	255546690	30.7	215	4e-16	81.3	225442561	50	218	6e-46	180	115434634	36.04	197	7e-19	90.5	242076196	30.81	185	5e-14	74.7	168046423	24.39	205	1e-07	53.5	---	---	---	---	---	---	---	---	---	---
2	CL10001contig13442	AT2G36460.1	fructose-bisphosphate aldolase, putative	86.03	358	9e-171	597		224143674	86.31	358	7e-170	594	255575381	86.03	358	1e-173	606	225440976	86.87	358	2e-173	606	115474567	78.73	362	2e-155	546	242065066	84.64	358	6e-169	591	168029057	77.93	358	3e-153	539	159485250	60.66	333	2e-108	389	145344066	60.36	333	5e-103	370
3	CL10002contig13443	AT5G47390.1	myb family transcription factor	52.73	55	1e-06	49.3		224138664	88.46	26	8e-07	49.7	---	---	---	---	---	225469368	84.62	26	1e-06	48.9	115483432	80.77	26	8e-07	49.3	---	---	---	---	---	---	---	---	---	---	---	---	---	---	---	---	---	---	---	---
4	CL10003contig13444	AT1G21760.1	FBP7 (F-BOX PROTEIN 7)	72.56	328	2e-145	512		224084892	67.09	316	1e-129	460	255545378	65	300	2e-121	432	---	---	---	---	---	115458446	63.01	319	1e-124	442	242073124	62.15	317	6e-122	434	168030528	62.62	305	3e-119	425	159476570	34.3	344	5e-48	187	145344967	28.93	318	2e-30	128
5	CL10004contig13445	AT2G47240.2	long-chain-fatty-acid--CoA ligase family protein / long-chain acyl-CoA synthetase family protein	59.34	91	2e-27	117		224068616	56.04	91	2e-26	113	255548375	53.85	91	3e-25	109	225437622	58.24	91	2e-27	116	115461913	48.35	91	7e-23	101	242053853	44.44	90	3e-17	83.2	168032974	46.15	91	2e-19	90.9	159471095	44.05	84	1e-14	73.9	---	---	---	---	---
6	CL10005contig13446	AT5G62350.1	invertase/pectin methylesterase inhibitor family protein / DC 1.2 homolog (FL5-2I22)	44.71	170	7e-36	147		224120250	50.31	161	5e-42	167	255539735	48.15	162	8e-39	156	225466053	43.79	169	3e-36	148	115469908	44.05	168	1e-26	116	242097018	42.13	178	2e-25	112	168025950	27.66	141	8e-07	50.4	---	---	---	---	---	---	---	---	---	---
7	CL10006contig13447	AT2G26190.1	calmodulin-binding family protein	71.21	66	2e-14	74.3		224091256	73.02	63	1e-14	75.1	255546139	76.19	63	2e-16	80.5	225444875	73.02	63	3e-14	73.2	115453225	50	74	3e-10	59.7	242035639	71.43	35	5e-09	55.8	---	---	---	---	---	---	---	---	---	---	---	---	---	---	---
8	CL10007contig13448	AT1G03730.1	unknown protein	58.4	125	1e-22	102		224121928	68.46	130	2e-26	115	255553735	70.77	130	3e-28	120	225446372	71.43	133	3e-27	117	---	---	---	---	---	242084528	51.97	127	8e-16	80.1	---	---	---	---	---	---	---	---	---	---	---	---	---	---	---
9	CL10008contig13449	AT1G13950.1	ELF5A-1 (EUKARYOTIC ELONGATION FACTOR 5A-1); translation initiation factor	88.05	159	2e-77	285		224088272	93.08	159	1e-83	306	255542136	92.45	159	1e-83	305	225457331	93.08	159	8e-84	306	115488712	91.25	160	9e-82	299	242068401	70.83	48	8e-15	77.4	168041158	87.26	157	8e-76	280	159483583	57.32	164	3e-50	194	145340875	54.32	162	4e-48	186
10	CL1000contig03220	AT1G32070.2	ATNSI (NUCLEAR SHUTTLE INTERACTING); N-acetyltransferase	52.23	157	1e-73	133		224139402	62.4	125	1e-75	140	255582016	59.2	125	4e-75	137	225439105	65.12	129	7e-34	140	115464517	68.93	103	6e-27	117	242088273	62.61	115	2e-28	122	168061023	78.65	89	2e-56	149	159484604	50	84	6e-21	92.8	145356484	64.29	84	2e-39	125
11	CL1000contig03221	AT1G32070.3	ATNSI (NUCLEAR SHUTTLE INTERACTING); N-acetyltransferase	87.21	86	2e-40	161		224139402	82.42	91	3e-40	161	255582016	84.62	91	7e-41	162	225439105	82.98	94	1e-41	165	115474337	48.75	80	3e-19	91.3	242088273	78.35	97	4e-40	160	168061023	78.65	89	8e-37	149	159484604	50	84	6e-20	92.8	145356484	64.29	84	4e-30	125
12	CL10010contig13451	AT1G51410.1	cinnamyl-alcohol dehydrogenase, putative (CAD)	67.19	317	6e-121	431		224054972	68.89	315	2e-122	436	255544904	67.72	316	5e-120	427	225435395	69.4	317	1e-121	432	115437194	62.66	316	3e-109	392	242064880	61.59	315	6e-110	394	168025665	51.92	312	4e-82	301	159488737	44.77	277	1e-45	179	---	---	---	---	---
13	CL10011contig13452	AT5G47570.1	unknown protein	83.48	115	4e-46	181		224125184	87.83	115	6e-49	190	255554144	86.96	115	1e-48	188	225427019	86.09	115	7e-48	186	115483310	76.52	115	3e-42	167	242040265	78.26	115	4e-42	167	168001497	64.36	101	2e-28	122	---	---	---	---	---	145351431	37.38	107	8e-11	61.6
14	CL10012contig13453	AT4G22330.1	ATCES1; catalytic/ hydrolase, acting on carbon-nitrogen (but not peptide) bonds, in linear amides	69.35	186	1e-79	292		224118004	67.2	186	1e-80	296	255554723	68.28	186	2e-80	294	225469650	69.89	186	3e-81	297	115454765	65.76	184	2e-78	288	242033295	64.67	184	3e-77	284	168066594	61.33	181	1e-67	252	---	---	---	---	---	---	---	---	---	---
15	CL10013contig13454	AT5G16880.2	VHS domain-containing protein / GAT domain-containing protein	59.95	397	1e-123	439		224145935	63.82	387	3e-132	468	255558011	66.06	386	1e-136	482	225461774	64.18	388	7e-133	470	115448077	59.29	393	1e-121	433	242093102	32.24	245	8e-28	121	168053979	48.23	367	3e-85	312	159474844	28.71	202	2e-17	86.7	145347822	28.79	132	4e-09	57.8
16	CL10014contig13455	AT3G21760.1	UDP-glucoronosyl/UDP-glucosyl transferase family protein	42.08	499	2e-94	343		224137372	45.53	470	1e-109	394	255559108	47.46	453	1e-107	386	225447897	47.62	462	4e-113	405	115472255	40.73	383	2e-69	259	242045746	41.53	378	6e-69	258	168016721	38.07	352	3e-47	186	159486050	27.97	143	2e-08	57	---	---	---	---	---
17	CL10015contig13456	AT2G24490.2	RPA2 (REPLICON PROTEIN A2); protein binding	46.97	66	5e-14	73.9		224121196	55.38	65	1e-12	69.3	255574103	53.85	65	4e-13	70.5	225446038	56.94	72	1e-16	82	115450003	37.68	69	1e-09	58.9	242042563	35.82	67	2e-07	52	---	---	---	---	---	---	---	---	---	---	---	---	---	---	---
18	CL10016contig13457	AT2G23810.1	TET8 (TETRASPANIN8)	63.83	235	2e-73	272		224143855	61.9	231	2e-69	259	255574603	68.35	237	1e-76	282	225445732	65.83	240	2e-78	288	115469278	61.51	239	3e-68	254	242044742	64.26	235	4e-72	268	167997940	55.31	226	2e-59	226	---	---	---	---	---	---	---	---	---	---
19	CL10017contig13458	AT1G79420.1	unknown protein	62.77	94	4e-29	122		224112331	70.33	91	9e-34	138	255564109	68.13	91	4e-33	135	225462301	72.53	91	7e-35	141	115454069	50	90	2e-16	80.1	242086010	47.78	90	1e-15	78.2	---	---	---	---	---	---	---	---	---	---	---	---	---	---	---
20	CL10018contig13459	AT4G34980.1	SLP2; serine-type peptidase	69.66	89	1e-29	124		224078258	75.28	89	4e-33	136	255586424	73.33	90	1e-33	137	225427993	73.63	91	1e-32	134	115451847	62.5	88	3e-25	109	242036357	63.64	88	1e-25	110	168009784	59.09	88	4e-23	102	---	---	---	---	---	---	---	---	---	---
21	CL1001contig03222	AT3G08530.1	clathrin heavy chain, putative	95.9	195	1e-100	363		224112467	93.37	196	3e-99	358	255574808	93.37	196	2e-99	358	225448483	93.37	196	6e-99	357	115483737	90.77	195	2e-97	352	242067171	90.77	195	3e-97	352	168000789	81.63	196	8e-90	327	159483515	57.65	196	5e-95	240	145340692	53.57	196	1e-55	212
22	CL1001contig03223	AT3G08530.1	clathrin heavy chain, putative	95.9	195	1e-100	363		224112467	93.37	196	3e-99	358	255574808	93.37	196	2e-99	358	225448483	93.37	196	6e-99	357	115483737	90.77	195	2e-97	352	242067171	90.77	195	3e-97	352	168000789	81.63	196	7e-90	327	159483515	57.65	196	3e-95	240	145340692	53.57	196	1e-55	212
23	CL10020contig13461	AT5G59910.1	HTB4; DNA binding	98.89	90	4e-44	174		224109876	100	90	2e-44	175	255583736	98.89	90	3e-44	174	225448892	100	90	2e-44	175	115440949	96.67	90	4e-43	171	242088181	94.44	90	2e-42	168	168047401	95.56	90	4e-43	171	159490176	89.89	89	2e-40	161	145352546	88.89	90	3e-41	162
24	CL10021contig13462	AT4G37850.1	basic helix-loop-helix (bHLH) family protein	43.75	80	6e-13	69.3		224094991	44.87	78	4e-15	76.6	255554513	40.24	82	5e-15	75.9	225466416	45.88	85	1e-17	85.1	115455061	35.92	103	5e-14	72.8	242038585	38.14	97	2e-11	64.3	168011109	31.18	93	6e-10	59.3	---	---	---	---	---	---	---	---	---	---
25	CL10022contig13463	AT5G55930.1	OPT1 (OLIGOPEPTIDE TRANSPORTER 1); oligopeptide transporter	63.53	266	1e-158	393		224139440	70.83	264	8e-171	428	255579146	71.1	263	6e-166	424	225461973	69.85	262	4e-166	416	115477044	66.54	263	3e-157	396	242082387	64.66	266	5e-155	390	168029575	56.67	270	3e-131	335	---	---	---	---	---	---	---	---	---	---
26	CL10023contig13464	AT2G15620.1	NIR1 (NITRITE REDUCTASE 1); ferredoxin-nitrate reductase/ nitrite reductase (NO-forming)	60	45	1e-12	67.8		224123494	59.09	44	3e-11	63.5	255555453	61.36	44	5e-11	62.4	225428816	62.79	43	1e-10	60.8	115448885	52.08	48	4e-10	59.3	242066626	57.78	45	4e-11	62.8	168046727	68.75	48	5e-13	69.3	---	---	---	---	---	---	---	---	---	---
27	CL10024contig13465	AT1G61150.1	FUNCTIONS IN: molecular_function unknown; INVOLVED IN: biological_process unknown; LOCATED IN: cellular_component unknown; EXPRESSED IN: 23 plant structures; EXPRESSED DURING: 13 growth stages; CONTAINS InterPro DOMAIN/s: LisH dimerisation motif, subgroup (InterPro:IPR013720), CTLH, C-terminal to LisH motif (InterPro:IPR006595), LisH dimerisation motif (InterPro:IPR006594), CT11-RanBPM (InterPro:…	85.62	146	2e-58	221		224113997	88.08	151	4e-62	233	255560784	89.4	151	4e-63	236	225468598	86.75	151	4e-62	233	115451767	77.62	143	1e-55	211	242041631	76.92	143	2e-55	210	168063799	83.92	143	6e-57	216	159463604	64.63	147	6e-43	168	---	---	---	---	---
28	CL10025contig13466	AT4G02570.3	ATCUL1 (ARABIDOPSIS THALIANA CULLIN 1); protein binding	85.71	70	2e-30	127		224107343	92.86	70	2e-32	133	255551707	92.86	70	1e-32	134	225432274	92.86	70	3e-32	133	115436580	91.43	70	3e-32	132	242052965	91.43	70	4e-32	132	168042877	84.29	70	8e-30	125	159469568	80	70	1e-26	114	145348296	52.86	70	5e-18	84.3
29	CL10026contig13467	AT5G23690.1	polynucleotide adenylyltransferase family protein	64.8	196	7e-61	229		224119782	63.27	196	4e-61	230	255540089	64.29	196	2e-61	231	225425222	61.73	196	1e-57	219	115458124	59.18	196	4e-52	200	242075570	55.61	196	1e-48	189	168013056	41.33	150	2e-14	75.9	---	---	---	---	---	---	---	---	---	---
30	CL10027contig13468	AT4G15770.1	RNA binding / protein binding	77.84	176	1e-72	270		224110562	75.57	176	1e-72	269	255551721	77.84	176	5e-76	280	225434205	81.82	176	2e-78	288	115473991	59.66	176	6e-55	210	242066782	59.66	176	2e-55	212	168032128	68.97	174	2e-64	242	159477749	55.11	176	4e-53	204	145346747	52.91	172	1e-48	188
31	CL10028contig13469	AT4G13420.1	HAK5 (HIGH AFFINITY K+ TRANSPORTER 5); potassium ion transmembrane transporter/ potassium:sodium symporter	39.75	239	1e-46	183		224053591	51.84	245	1e-63	239	255542690	55.61	223	9e-64	239	225423887	53.09	243	2e-63	238	115470163	41.92	229	2e-50	195	242055495	46.12	232	3e-54	208	168000100	38.72	235	5e-40	161	159484821	41.11	90	2e-14	75.5	---	---	---	---	---
32	CL10029contig13470	AT3G45740.1	hydrolase family protein / HAD-superfamily protein	60.96	146	2e-45	177		224098091	65.57	122	3e-45	177	255578757	63.51	148	2e-47	183	225449196	70.49	122	3e-48	187	115452323	65.57	122	8e-44	172	242036079	62.6	123	4e-44	173	168064846	46.09	128	3e-27	117	159463318	37.62	101	1e-14	74.3	---	---	---	---	---
33	CL1002contig03224	AT2G28800.3	ALB3 (ALBINO 3); P-P-bond-hydrolysis-driven protein transmembrane transporter	70.66	167	4e-53	203		224104461	69.44	180	4e-56	213	255581095	74.1	166	8e-55	209	225434998	69.19	185	3e-54	207	115434560	66.3	184	7e-51	196	242032277	76.36	55	1e-18	89	168063889	76.42	106	2e-42	168	159477094	57.55	106	2e-31	130	145344819	57.8	109	4e-31	129
34	CL1002contig03225	AT2G28800.3	ALB3 (ALBINO 3); P-P-bond-hydrolysis-driven protein transmembrane transporter	80.52	77	2e-30	127		224054791	85.14	74	1e-47	127	255581095	79.49	78	2e-47	125	225434998	82.43	74	5e-46	124	115434560	82.05	78	3e-47	125	---	---	---	---	---	168063889	63.16	76	2e-23	103	159477094	52.63	76	5e-28	84.3	145344819	50.65	77	4e-16	77.8
35	CL10030contig13471	AT1G13450.1	DNA binding protein GT-1	64.57	175	4e-61	230		224110784	65.9	173	3e-62	234	255547822	67.05	173	3e-64	240	225425892	67.25	171	2e-63	238	115459074	48.42	190	5e-47	183	242073514	48.94	188	4e-47	183	168057469	38.82	85	2e-10	61.6	---	---	---	---	---	---	---	---	---	---
36	CL10031contig13472	AT1G13460.2	serine/threonine protein phosphatase 2A (PP2A) regulatory subunit B', putative	65.38	130	4e-47	183		224100073	71.43	126	6e-51	196	255547834	67.41	135	2e-50	193	225452202	62.22	135	2e-48	187	115459060	59.71	139	2e-46	180	242076284	64	125	7e-46	179	168012192	53.17	126	3e-37	150	159470601	50.43	115	2e-29	123	145348701	42.48	113	1e-24	106
37	CL10033contig13474	AT2G36380.1	PDR6; ATPase, coupled to transmembrane movement of substances	71.82	589	0	795		224069796	74.53	589	0	830	255587046	74.53	589	0	841	225440956	76.06	589	0	848	115486061	67.34	591	0	751	242037311	66.95	590	0	748	168063585	22.35	631	3e-25	113	159479624	46.77	588	9e-145	509	145348289	24.27	548	4e-31	131
38	CL10034contig13475	AT5G52240.1	MSBP1 (membrane steroid binding protein 1); steroid binding	75	132	1e-50	196		224134737	81.25	112	5e-50	193	255539487	71.13	142	1e-52	202	225470692	80.17	116	4e-49	190	115482800	77.31	119	2e-50	194	242034049	68.89	135	3e-49	191	168030703	70.4	125	3e-46	181	159471179	48.98	98	1e-20	95.5	145346717	46.88	96	3e-20	92.8
39	CL10035contig13476	AT4G17880.1	basic helix-loop-helix (bHLH) family protein	66.21	145	2e-27	118		224126263	76.22	143	6e-41	163	255557569	71.97	157	4e-38	153	225427201	74.65	142	3e-37	150	115483616	64.14	145	5e-27	116	242040107	61.54	143	4e-27	117	168025464	94.34	53	3e-22	101	---	---	---	---	---	---	---	---	---	---
40	CL10036contig13477	AT1G32900.1	starch synthase, putative	80	190	7e-86	308		224115520	78.95	190	2e-86	304	255566868	78.57	196	9e-89	314	225426540	82.63	190	3e-88	312	115471703	76.84	190	6e-83	301	242091856	76.84	190	6e-84	298	168011691	71.05	190	9e-77	276	159478050	55.26	190	4e-51	196	145347610	58.73	189	1e-51	197
41	CL10037contig13478	AT5G56900.2	CwfJ-like family protein / zinc finger (CCCH-type) family protein	52.81	89	5e-21	95.9		224112144	60.47	86	3e-24	106	255546111	58.43	89	5e-24	105	225444909	61.8	89	4e-28	119	115478807	55.81	86	1e-21	97.4	242044496	51.19	84	3e-19	90.1	168004103	40.91	88	8e-14	72	---	---	---	---	---	---	---	---	---	---
42	CL10038contig13479	AT4G34480.1	catalytic/ cation binding / hydrolase, hydrolyzing O-glycosyl compounds	72.57	226	5e-93	337		224103423	75.66	226	2e-96	348	255536825	76.55	226	3e-99	357	225428499	76.55	226	2e-96	347	115454527	63.88	227	4e-77	283	242038595	57.71	227	3e-70	261	168039872	48.21	224	1e-54	209	---	---	---	---	---	---	---	---	---	---
43	CL10039contig13480	AT1G75800.1	pathogenesis-related thaumatin family protein	51.53	229	8e-66	247		224107721	57.85	223	2e-75	279	255556826	57.27	220	4e-73	271	225441133	57.59	224	2e-76	282	115451865	50.82	244	5e-68	254	242036351	52.44	225	2e-65	246	168033661	47.75	222	3e-56	215	159483495	27.19	228	3e-10	62	---	---	---	---	---
44	CL1003contig03226	AT4G36710.1	transcription factor	50.87	173	9e-36	146		224096948	50.29	173	2e-39	159	255568267	48.54	171	6e-37	150	225430824	49.42	172	5e-38	154	115459828	36.11	144	1e-14	76.3	242091676	35	160	7e-14	73.9	168042391	26.49	151	9e-09	57	---	---	---	---	---	---	---	---	---	---
45	CL1003contig03227	AT3G15820.1	phosphatidic acid phosphatase-related / PAP2-related	69.19	211	2e-69	259		224059044	68.64	220	5e-72	268	255553201	69.38	209	8e-69	257	225442941	68.6	207	1e-68	257	115468860	68.29	205	4e-61	232	242093538	63.9	205	4e-59	225	168022122	51.4	214	1e-47	187	---	---	---	---	---	---	---	---	---	---
46	CL10040contig13481	AT2G42130.4	unknown protein	64.23	260	1e-89	327		224088198	66.54	254	9e-94	340	255579735	59.67	300	3e-94	341	225441447	63.7	270	6e-95	344	115461160	59.34	273	3e-89	325	242074694	61.54	260	4e-90	328	168062051	50	218	2e-56	216	---	---	---	---	---	---	---	---	---	---
47	CL10041contig13482	AT5G19150.2	carbohydrate kinase family	73.33	180	4e-70	260		224102613	74.3	179	2e-72	268	255552273	75.71	177	1e-74	275	225432552	81.92	177	2e-78	288	115485087	64.41	177	6e-65	243	242070809	66.1	177	2e-66	248	168012577	55.91	186	8e-53	202	159477118	42.94	177	6e-36	145	145355166	28.72	188	5e-11	62.4
48	CL10042contig13483	AT4G29870.1	FUNCTIONS IN: molecular_function unknown; INVOLVED IN: biological_process unknown; LOCATED IN: plasma membrane; EXPRESSED IN: 22 plant structures; EXPRESSED DURING: 13 growth stages; BEST Arabidopsis thaliana protein match is: membrane protein, putative (TAIR:AT2G19340.2); Has 163 Blast hits to 163 proteins in 56 species: Archae - 0; Bacteria - 0; Metazoa - 127; Fungi - 0; Plants - 26; Viruses - …	79.01	162	1e-59	225		224142671	80	165	2e-60	228	255546783	78.26	161	2e-58	221	225445963	81.99	161	6e-60	226	115445767	72.73	165	2e-52	201	253761497	72.73	165	1e-52	202	168022620	70.73	123	2e-46	181	159477541	48.36	122	4e-32	133	---	---	---	---	---
49	CL10043contig13484	AT3G05990.1	leucine-rich repeat family protein	61.22	49	6e-20	63.2		224099765	69.39	49	2e-24	79.7	255552327	66.67	54	3e-25	80.1	225432596	76.47	51	1e-25	87.4	115479563	55.56	54	3e-18	69.3	242041969	52.83	53	6e-18	65.1	---	---	---	---	---	---	---	---	---	---	---	---	---	---	---
50	CL10044contig13485	AT4G33350.1	chloroplast inner membrane import protein Tic22, putative	66.44	146	5e-53	203		224067266	73.61	144	8e-56	213	255538318	70.14	144	1e-55	212	225458599	72.34	141	1e-54	209	115471591	39.72	141	3e-23	104	242095102	69.86	146	2e-51	198	168057172	53.19	141	3e-37	151	---	---	---	---	---	---	---	---	---	---
51	CL10045contig13486	AT1G12500.1	phosphate translocator-related	70.59	238	2e-76	281		224074741	80.53	226	2e-89	325	255537165	80.26	228	2e-89	325	225426684	81.39	231	4e-90	327	115452345	66.49	194	5e-62	233	242051410	64.29	196	6e-61	230	168026708	67	200	2e-65	245	159485326	54.55	198	1e-45	178	145341208	49.76	211	9e-42	164
52	CL10046contig13487	AT5G63910.1	FCLY (FARNESYLCYSTEINE LYASE); prenylcysteine oxidase	65.24	420	3e-142	501		224093542	62.78	446	8e-144	507	255550566	67.95	415	3e-147	518	225438389	67.76	425	8e-153	536	115461544	49.14	116	4e-22	102	242074902	59.62	416	4e-126	448	168025334	50.36	421	4e-103	372	---	---	---	---	---	---	---	---	---	---
53	CL10047contig13488	AT2G14880.1	SWIB complex BAF60b domain-containing protein	70.37	81	1e-26	115		224103703	76.83	82	1e-31	132	255555227	78.05	82	9e-32	132	225429337	79.27	82	7e-33	135	115455497	62.5	80	5e-25	109	242085638	66.25	80	1e-28	122	168027533	57.53	73	3e-17	84.3	159488925	38.96	77	1e-07	51.2	145355189	40.24	82	2e-12	66.2
54	CL10048contig13489	AT1G24360.1	3-oxoacyl-(acyl-carrier protein) reductase, chloroplast / 3-ketoacyl-acyl carrier protein reductase	71	269	6e-97	351		224107655	83.33	270	1e-115	413	255547878	70.21	329	7e-113	403	225456248	72.12	330	4e-115	411	115446251	72.08	283	2e-101	365	242065172	79.62	265	3e-110	395	168033161	64.47	318	2e-98	355	159491024	57.43	296	1e-80	296	145340730	62.84	261	5e-82	299
55	CL10049contig13490	AT1G32900.1	starch synthase, putative	70.05	207	7e-80	293		224061493	71.01	207	2e-81	298	255566868	64.29	224	7e-72	266	225426540	73.43	207	7e-84	306	115471703	68.6	207	5e-80	294	242048286	69.08	207	3e-80	295	168009323	67.31	208	1e-73	273	159478050	55.61	205	3e-56	214	145347610	55.94	202	3e-56	213
56	CL1004contig03228	AT1G53570.3	MAP3KA; ATP binding / kinase/ protein kinase/ protein serine/threonine kinase	56.12	196	8e-48	186		224093390	55.36	224	7e-58	220	255577710	66.67	138	3e-51	197	225431467	56.04	207	1e-52	202	115484641	53.38	148	5e-41	164	242075870	53.97	126	6e-37	150	168064165	68.18	88	1e-32	136	159483027	64.44	90	3e-27	117	145353562	50	90	2e-20	93.6
57	CL1004contig03229	AT1G53570.3	MAP3KA; ATP binding / kinase/ protein kinase/ protein serine/threonine kinase	56.33	158	3e-44	166		224093390	61.64	159	4e-52	192	255577710	68.29	123	1e-47	186	225431467	58.02	162	3e-50	184	115484641	62.83	113	2e-38	155	242075870	57.76	116	7e-36	147	168064165	68.18	88	3e-31	132	159483027	64.44	90	9e-26	113	145353562	50	90	5e-19	90.1
58	CL10050contig13491	AT2G38400.1	AGT3 (ALANINE:GLYOXYLATE AMINOTRANSFERASE 3); alanine-glyoxylate transaminase/ catalytic/ pyridoxal phosphate binding / transaminase	72.69	465	0	688		224091092	78.31	438	0	724	255580991	77.05	440	0	718	225434396	80.37	438	0	730	115452905	73.54	461	0	689	242090851	73.98	465	0	713	168011314	64.24	439	8e-168	587	159489950	61.28	439	5e-160	560	145356827	29.78	403	1e-40	162
59	CL10051contig13492	AT1G70330.1	ENT1,AT (EQUILIBRATIVE NUCLEOTIDE TRANSPORTER 1); nucleoside transmembrane transporter/ nucleoside transmembrane transporter, against a concentration gradient	62.12	425	2e-143	506		224121352	66.57	341	7e-124	441	255568754	63.87	429	2e-153	538	225424683	67.15	411	3e-154	541	115475271	60	240	2e-86	316	242080871	62.76	392	2e-136	483	168014978	45.55	393	2e-101	366	---	---	---	---	---	145357457	23.92	301	7e-12	67
60	CL10052contig13493	AT3G09850.1	D111/G-patch domain-containing protein	47.02	302	4e-66	248		224144032	53.36	283	3e-69	258	255565101	51.9	289	6e-69	257	225463010	43.65	197	1e-34	143	115475720	48.42	285	1e-60	229	242066800	46.3	54	1e-07	53.9	168048046	33.48	230	1e-26	117	159489821	33.33	144	5e-12	67.8	145348892	40.86	93	5e-14	73.2
61	CL10053contig13494	---	---	---	---	---	---		224077830	79.63	54	2e-18	88.2	255536833	80.7	57	3e-20	94	225428493	77.19	57	8e-19	89.4	115455033	80	50	2e-17	84.7	242038301	71.93	57	3e-17	84.3	168036058	64.29	56	4e-16	80.5	---	---	---	---	---	---	---	---	---	---
62	CL10054contig13495	AT1G06890.2	transporter-related	63.85	130	1e-38	156		224145447	60.39	154	8e-39	156	255554489	61.44	153	1e-40	162	225448689	71.09	128	3e-42	167	115462313	63.43	134	7e-39	156	242089695	76.7	103	2e-38	155	168035533	79.79	94	5e-36	147	159474076	38.27	81	5e-13	70.1	145355238	55.22	67	3e-18	86.3
63	CL10055contig13496	AT1G11240.1	unknown protein	76.74	43	1e-12	68.2		224078870	69.57	46	1e-13	71.6	255567391	78.26	46	3e-15	76.3	225466789	79.49	39	3e-13	69.7	115453055	71.79	39	1e-10	61.2	242040919	69.23	39	3e-10	60.1	---	---	---	---	---	159489956	50	40	2e-06	46.2	---	---	---	---	---
64	CL10056contig13497	AT1G78080.1	RAP2.4 (related to AP2 4); DNA binding / transcription factor	48.22	338	7e-53	205		224083717	50	248	2e-47	187	255545670	56.15	244	6e-54	208	225459346	48.49	365	2e-58	223	115448725	40.75	346	2e-39	160	242065940	51.82	220	8e-43	171	168061246	70.59	85	2e-19	94.4	159482308	68.85	61	3e-10	62.8	145345766	69.49	59	5e-11	64.3
65	CL10057contig13498	AT4G32180.3	ATPANK2 (PANTOTHENATE KINASE 2); pantothenate kinase	83.72	258	3e-102	368		224121702	79.64	275	3e-102	368	255540653	84.94	259	5e-105	377	225457017	83.78	259	4e-103	370	115480345	73.99	273	2e-94	341	242045396	76.19	273	5e-97	350	168009979	69.62	260	2e-81	298	159469596	29.85	134	3e-08	55.1	145345298	43.56	264	1e-37	151
66	CL10058contig13499	AT1G60800.1	NIK3 (NSP-INTERACTING KINASE 3); kinase	83.85	192	6e-93	336		224102457	85.57	201	2e-96	348	255568858	85.64	202	3e-98	353	225425599	86.63	202	3e-99	357	115434776	78.79	198	7e-91	329	242051925	79.29	198	1e-91	332	168021620	74.87	199	4e-83	303	159470231	40	110	2e-17	84.7	145350181	40.87	115	2e-16	80.1
67	CL10059contig13500	AT2G30950.1	VAR2 (VARIEGATED 2); ATP-dependent peptidase/ ATPase/ metallopeptidase/ zinc ion binding	87.9	314	3e-148	521		224128696	92.99	314	2e-155	545	255558698	94.59	314	6e-158	553	225446693	93.31	314	2e-155	545	115469444	89.81	314	2e-150	528	242095232	77.71	314	9e-133	469	168034706	83.12	314	1e-141	499	159478022	72.84	313	1e-124	441	145341034	75.72	313	2e-127	450
68	CL1005contig03230	AT3G59290.1	epsin N-terminal homology (ENTH) domain-containing protein	68.75	64	1e-22	92.4		224069034	80.65	62	4e-28	105	255583860	79.69	64	9e-26	111	225433754	77.27	66	1e-27	103	115460310	53.66	41	2e-08	53.9	---	---	---	---	---	168011578	67.74	31	1e-07	51.6	---	---	---	---	---	---	---	---	---	---
69	CL1005contig03231	---	---	---	---	---	---		---	---	---	---	---	---	---	---	---	---	225433754	77.27	66	6e-23	103	115460310	53.66	41	5e-08	53.9	---	---	---	---	---	168011578	67.74	31	3e-07	51.6	---	---	---	---	---	---	---	---	---	---
70	CL10060contig13501	AT3G47060.1	ftsh7 (FtsH protease 7); ATP-dependent peptidase/ ATPase/ metallopeptidase	83.33	318	4e-122	434		224106305	88.4	319	6e-131	464	255569271	86.83	319	3e-129	457	225434670	87.31	323	4e-130	461	115447609	83.54	322	8e-123	436	242066542	82.13	319	2e-119	425	168001966	72.12	312	4e-100	361	159487289	52.09	215	3e-39	158	145351544	54.09	318	3e-64	240
71	CL10061contig13502	AT5G39760.1	AtHB23 (ARABIDOPSIS THALIANA HOMEOBOX PROTEIN 23); DNA binding / transcription factor	54.1	122	5e-30	127		224077726	60.64	94	7e-30	126	255586792	56.03	116	3e-29	124	225452813	56.59	182	7e-31	129	115476596	76.56	64	6e-26	113	242049268	80.65	62	1e-26	115	168067421	68.52	54	1e-17	86.3	---	---	---	---	---	---	---	---	---	---
72	CL10062contig13503	AT1G67340.1	zinc finger (MYND type) family protein / F-box family protein	63.64	187	2e-62	235		224053499	61.66	193	5e-62	234	255547716	62.43	189	4e-61	230	225425418	62.57	187	1e-60	229	115441901	53.5	200	4e-51	197	242075442	49.53	212	2e-49	192	---	---	---	---	---	---	---	---	---	---	---	---	---	---	---
73	CL10063contig13504	AT2G01350.4	QPT (QUINOLINATE PHOSHORIBOSYLTRANSFERASE); nicotinate-nucleotide diphosphorylase (carboxylating)	79.87	154	8e-64	239		224101821	77.27	154	3e-62	234	255570094	77.27	154	3e-64	241	225424198	76.62	154	5e-64	240	115480575	74.03	154	6e-61	229	242045540	73.38	154	3e-61	231	168048902	68.18	154	8e-57	216	159473679	49.66	149	8e-31	129	145345013	55.86	145	6e-36	145
74	CL10064contig13505	AT5G09770.1	ribosomal protein L17 family protein	87	100	7e-47	182		224083430	83.96	106	2e-48	187	255552384	84.91	106	9e-48	184	225431527	86.79	106	2e-49	190	115440945	78.43	102	2e-43	170	242062628	77.45	102	8e-43	168	168046308	67.02	94	1e-31	131	159489860	50.67	75	3e-16	79.7	145343670	43.55	62	6e-09	54.3
75	CL10065contig13506	AT1G12640.1	membrane bound O-acyl transferase (MBOAT) family protein	70.4	223	9e-93	336		224074867	70.85	223	4e-93	337	255537285	75.34	223	1e-100	362	225426775	76.68	223	3e-100	360	115447887	67.57	222	6e-83	303	242066398	70.72	222	1e-87	319	168056909	56.95	223	1e-71	266	159469648	37.6	125	2e-12	68.6	145355979	33.33	159	6e-22	99
76	CL10067contig13508	AT1G65720.1	unknown protein	70.73	41	1e-09	60.1		224135161	42	150	3e-18	88.6	255584513	37.82	156	2e-16	82	225466194	37.06	143	2e-11	66.2	115450227	50	48	4e-08	54.7	242042541	36.19	105	2e-08	55.8	---	---	---	---	---	---	---	---	---	---	---	---	---	---	---
77	CL10068contig13509	AT2G41190.1	amino acid transporter family protein	66.23	151	6e-58	219		224113081	53.69	149	9e-45	175	255571959	68	150	8e-57	215	225441228	64.9	151	2e-57	217	115443611	47.02	151	6e-39	155	242066780	64.24	151	7e-58	219	168059824	51.66	151	1e-42	168	159491088	33.11	148	2e-19	90.5	145347683	33.33	132	2e-12	66.6
78	CL10069contig13510	AT2G01650.1	PUX2 (PLANT UBX DOMAIN-CONTAINING PROTEIN 2); nucleic acid binding / zinc ion binding	73.03	152	2e-61	231		224099545	72.59	135	1e-52	202	255570041	71.05	152	3e-59	223	225424345	71.71	152	4e-59	223	115479057	60.93	151	5e-48	186	242049218	62.34	154	2e-52	201	168036666	37.63	93	4e-08	54.3	---	---	---	---	---	---	---	---	---	---
79	CL1006contig03232	AT2G36060.1	ubiquitin-conjugating enzyme family protein	78.02	91	9e-40	159		224091917	85.71	91	2e-43	171	255578603	86.81	91	6e-44	173	225464852	86.81	91	5e-43	170	115478418	79.12	91	2e-39	158	242064868	80.22	91	3e-40	161	168067406	69.23	91	8e-33	136	159485466	50.55	91	4e-25	110	145350931	32.26	93	1e-09	58.2
80	CL1006contig03233	AT2G36060.1	ubiquitin-conjugating enzyme family protein	87.05	139	9e-67	249		224091917	91.37	139	3e-70	261	255578603	92.09	139	8e-71	263	225464852	92.81	139	4e-70	260	115478418	87.05	139	8e-66	246	242064868	87.77	139	1e-66	249	168067406	78.26	138	3e-57	218	159485466	62.32	138	1e-46	182	145350931	42.55	141	3e-21	96.7
81	CL10070contig13511	AT1G53120.1	RNA-binding S4 domain-containing protein	73.78	164	3e-80	244		224114944	71.95	164	9e-77	236	255586534	71.82	110	1e-53	163	225461477	73.17	164	3e-76	242	115439911	68.29	164	4e-73	227	242054411	67.07	164	5e-72	223	168015016	58.54	164	6e-56	193	159465535	52.41	166	3e-47	167	145348001	44.58	166	5e-35	142
82	CL10071contig13512	AT5G64860.1	DPE1 (DISPROPORTIONATING ENZYME); 4-alpha-glucanotransferase/ catalytic/ cation binding	72.34	188	4e-79	291		224093862	76.6	188	2e-82	302	255575561	77.92	154	1e-67	252	225438567	72.87	188	1e-80	296	115473487	63.3	188	4e-68	254	242046386	64.71	187	1e-67	253	168016526	56.04	182	7e-58	220	159489864	49.46	184	7e-47	182	145342068	47.85	186	7e-48	185
83	CL10072contig13513	AT1G64770.1	NDF2 (NDH-DEPENDENT CYCLIC ELECTRON FLOW 1); carbohydrate binding / catalytic	62.5	144	4e-40	160		224145977	63.27	147	5e-46	179	255568932	66.67	147	7e-48	185	225441631	65.31	147	1e-47	185	115450841	55.94	143	5e-38	152	242036875	55.1	147	1e-36	148	---	---	---	---	---	---	---	---	---	---	---	---	---	---	---
84	CL10073contig13514	AT1G20580.1	small nuclear ribonucleoprotein, putative / snRNP, putative / Sm protein, putative	93.2	103	5e-52	198		224065689	95.15	103	9e-53	201	255539216	94.17	103	1e-52	200	225428263	91.26	103	5e-52	198	115443639	88.35	103	5e-51	195	242041599	88.35	103	6e-51	195	168011639	87.5	104	4e-48	186	159480580	64.36	101	2e-37	149	145344044	63.16	95	5e-35	140
85	CL10074contig13515	AT4G27540.1	PRA1.H (PRENYLATED RAB ACCEPTOR 1.H)	51.33	226	8e-59	224		224128244	54.42	215	2e-62	236	255584403	55.76	217	9e-65	243	225461516	58.9	219	2e-68	256	115478078	33.33	237	3e-28	122	242063914	42.92	219	4e-44	175	168010357	33.79	219	4e-30	128	---	---	---	---	---	---	---	---	---	---
86	CL10075contig13516	AT4G38260.1	unknown protein	43.41	129	4e-15	77.4		224131884	52.42	124	5e-22	100	255539238	48	125	6e-17	83.2	225428302	54.84	124	1e-20	95.5	115459938	40.8	125	8e-13	69.7	242074008	42.97	128	7e-15	76.6	168059636	32.8	125	1e-06	49.7	---	---	---	---	---	---	---	---	---	---
87	CL10077contig13518	AT2G02470.1	AL6 (ALFIN-LIKE 6); DNA binding / methylated histone residue binding	83.65	159	1e-58	222		224129826	83.65	159	5e-61	230	255556677	84.05	163	2e-62	234	225465298	82.5	160	1e-59	226	115473287	75.82	153	4e-53	204	242067993	77.85	149	4e-52	201	168015259	68.29	164	1e-48	189	159464255	57.14	147	8e-36	145	145356873	64.14	145	2e-39	157
88	CL10078contig13519	AT3G28450.1	leucine-rich repeat transmembrane protein kinase, putative	60.63	254	3e-86	315		224055521	63.53	255	3e-94	341	255552774	68.11	254	4e-102	367	225452626	63.92	255	7e-96	346	115459088	53.53	269	2e-66	248	242073524	52.61	268	5e-67	250	168043487	45.12	246	6e-58	220	159469528	38.65	163	2e-18	88.6	145352577	28.99	169	5e-13	69.7
89	CL10079contig13520	AT4G09800.1	RPS18C (S18 RIBOSOMAL PROTEIN); RNA binding / nucleic acid binding / structural constituent of ribosome	92.22	90	4e-61	177		224085191	93.33	90	9e-62	178	255566712	93.33	90	2e-62	179	225460586	95.56	90	5e-63	181	115455881	85.56	90	7e-58	170	242043060	86.67	90	2e-58	171	168052464	93.33	90	1e-61	177	159476746	74.44	90	5e-52	147	145357113	83.33	90	2e-57	166
90	CL1007contig03234	AT5G46050.1	PTR3 (PEPTIDE TRANSPORTER 3); dipeptide transporter/ transporter/ tripeptide transporter	62.86	210	4e-55	211		224107477	64.59	209	1e-63	239	255575829	61.24	209	3e-61	231	225433219	61.09	221	4e-63	238	115482460	61.46	205	4e-60	228	242039413	59.61	203	1e-55	213	168033816	43.5	200	3e-35	145	---	---	---	---	---	---	---	---	---	---
91	CL1007contig03235	AT5G46050.1	PTR3 (PEPTIDE TRANSPORTER 3); dipeptide transporter/ transporter/ tripeptide transporter	62.86	210	4e-55	211		224107477	64.59	209	1e-63	239	255575829	61.24	209	3e-61	231	225433219	61.09	221	4e-63	238	115482460	61.46	205	4e-60	228	242039413	59.61	203	1e-55	213	168033816	43.5	200	3e-35	145	---	---	---	---	---	---	---	---	---	---
92	CL10080contig13521	AT1G70680.1	caleosin-related family protein	67.61	142	5e-52	200		224108295	61.81	144	7e-49	190	255570045	59.72	144	8e-47	182	225424355	56.94	144	1e-43	172	115467410	54.86	144	8e-40	159	242095376	55.41	148	2e-39	159	168048614	41.84	141	3e-27	118	159476728	38	100	6e-15	76.6	---	---	---	---	---
93	CL10081contig13522	AT5G20580.2	unknown protein	71.88	32	1e-07	51.2		224141619	84.62	26	8e-06	45.4	255550447	86.21	29	2e-08	53.5	225444730	72.73	33	2e-08	53.5	115449029	55.26	38	2e-06	47	242063244	60	35	6e-06	45.8	---	---	---	---	---	---	---	---	---	---	---	---	---	---	---
94	CL10082contig13523	AT3G56490.1	zinc-binding protein, putative / protein kinase C inhibitor, putative	84.91	53	8e-24	105		224139616	83.02	53	1e-23	104	255559128	86.79	53	6e-24	105	225439125	84.91	53	3e-23	103	115452733	84.91	53	3e-23	102	242041091	83.02	53	5e-23	102	168041757	77.36	53	4e-21	96.3	159476202	62.26	53	8e-18	84.3	145350976	67.92	53	2e-19	89
95	CL10083contig13524	AT5G48440.2	oxidoreductase	56.32	87	3e-23	103		224136938	55.79	95	4e-27	116	255572664	56.98	86	1e-25	110	---	---	---	---	---	115480125	54.65	86	9e-21	94.7	242045292	53.49	86	4e-21	96.3	168013962	39.8	98	4e-14	72.8	---	---	---	---	---	---	---	---	---	---
96	CL10084contig13525	---	---	---	---	---	---		224110568	53.57	56	6e-09	56.6	---	---	---	---	---	225426915	50.94	53	6e-08	53.1	---	---	---	---	---	---	---	---	---	---	---	---	---	---	---	---	---	---	---	---	---	---	---	---	---
97	CL10085contig13526	AT1G22900.1	FUNCTIONS IN: molecular_function unknown; INVOLVED IN: defense response; LOCATED IN: endomembrane system; EXPRESSED IN: stamen; EXPRESSED DURING: 4 anthesis; CONTAINS InterPro DOMAIN/s: Plant disease resistance response protein (InterPro:IPR004265); BEST Arabidopsis thaliana protein match is: disease resistance-responsive family protein (TAIR:AT5G42500.1); Has 560 Blast hits to 559 proteins in 35…	40.56	143	7e-25	110		224091581	39.16	143	3e-26	115	255580704	37.06	143	1e-25	112	225427959	38.93	149	1e-26	115	115484453	40.71	140	1e-25	112	242082962	38.82	152	2e-25	112	167999971	32.39	142	7e-11	63.9	---	---	---	---	---	---	---	---	---	---
98	CL10086contig13527	AT5G62350.1	invertase/pectin methylesterase inhibitor family protein / DC 1.2 homolog (FL5-2I22)	49.09	165	8e-39	156		224120250	55.15	165	3e-47	184	255539735	51.52	165	4e-43	170	225466053	48.55	173	7e-42	166	115469908	47.16	176	4e-31	130	242097018	43.01	193	9e-29	123	168010133	29.17	144	1e-06	49.7	---	---	---	---	---	---	---	---	---	---
99	CL10087contig13528	AT3G03120.1	ATARFB1C (ADP-ribosylation factor B1C); GTP binding	90.53	190	4e-99	357		224126653	89.06	192	2e-99	358	255557975	89.06	192	7e-100	359	225454817	89.58	192	4e-100	360	115483682	87.98	183	2e-93	338	242066292	86.53	193	6e-94	340	168029393	77.96	186	1e-84	309	159465397	75.69	181	1e-80	295	145355261	74.33	187	6e-77	281
100	CL10088contig13529	AT3G52370.1	FLA15 (FASCICLIN-LIKE ARABINOGALACTAN PROTEIN 15 PRECURSOR)	75.5	298	2e-108	389		224091467	78.19	298	9e-113	403	255566213	80.27	299	1e-115	412	225439352	76.74	301	8e-111	397	115455807	73.93	303	6e-105	377	242032747	74.92	303	4e-106	381	168064820	45.53	257	2e-48	189	---	---	---	---	---	---	---	---	---	---
101	CL10089contig13530	AT5G09510.1	40S ribosomal protein S15 (RPS15D)	87.32	142	2e-69	258		224107915	92.25	142	4e-72	266	255551941	92.91	141	1e-71	265	225432923	91.49	141	9e-71	262	115455943	88.73	142	7e-70	259	242047628	88.03	142	2e-69	258	168017419	91.43	140	4e-70	260	159475964	78.17	142	8e-60	225	145353071	63.31	139	1e-45	177
102	CL1008contig03236	AT1G57680.2	FUNCTIONS IN: molecular_function unknown; INVOLVED IN: biological_process unknown; LOCATED IN: endomembrane system; EXPRESSED IN: 24 plant structures; EXPRESSED DURING: 15 growth stages; CONTAINS InterPro DOMAIN/s: Uncharacterised conserved protein UCP031277 (InterPro:IPR016971); Has 35 Blast hits to 35 proteins in 10 species: Archae - 0; Bacteria - 0; Metazoa - 0; Fungi - 0; Plants - 33; Viruses…	52.51	179	4e-33	138		224129456	63.83	188	2e-44	175	255575888	61.26	191	1e-44	176	225465208	65.61	189	4e-51	197	115441485	42.37	177	1e-22	103	242059463	43.86	171	4e-23	105	168000659	37.65	162	2e-15	79.7	---	---	---	---	---	---	---	---	---	---
103	CL1008contig03237	AT1G57680.2	FUNCTIONS IN: molecular_function unknown; INVOLVED IN: biological_process unknown; LOCATED IN: endomembrane system; EXPRESSED IN: 24 plant structures; EXPRESSED DURING: 15 growth stages; CONTAINS InterPro DOMAIN/s: Uncharacterised conserved protein UCP031277 (InterPro:IPR016971); Has 35 Blast hits to 35 proteins in 10 species: Archae - 0; Bacteria - 0; Metazoa - 0; Fungi - 0; Plants - 33; Viruses…	49.16	179	2e-31	132		224129456	59.81	209	5e-45	177	255575888	57.6	217	1e-45	179	225465208	61.46	205	5e-52	200	115441485	42.37	177	7e-24	107	242059463	43.27	171	1e-23	106	168000659	42.64	129	4e-15	78.2	---	---	---	---	---	---	---	---	---	---
104	CL10091contig13532	AT1G59740.1	proton-dependent oligopeptide transport (POT) family protein	74.07	81	7e-28	118		224129508	80.49	82	2e-31	130	255573820	73.91	92	2e-31	130	225465269	71.6	81	8e-28	118	115458552	68.29	82	4e-28	119	242068057	69.14	81	2e-28	120	168037235	44.44	81	4e-15	76.3	---	---	---	---	---	---	---	---	---	---
105	CL10092contig13533	AT5G20950.2	glycosyl hydrolase family 3 protein	84.42	77	6e-35	142		224104953	83.12	77	4e-36	145	255565893	84.42	77	6e-36	145	225439287	85.71	77	2e-36	147	115455353	80.26	76	1e-33	137	242060374	80	75	5e-34	139	168049451	72.6	73	3e-27	116	---	---	---	---	---	---	---	---	---	---
106	CL10093contig13534	---	---	---	---	---	---		---	---	---	---	---	255573167	34.78	92	1e-06	48.5	---	---	---	---	---	---	---	---	---	---	---	---	---	---	---	---	---	---	---	---	---	---	---	---	---	---	---	---	---	---
107	CL10094contig13535	AT5G49555.1	amine oxidase-related	86.36	44	5e-19	89.4		224096982	77.27	44	3e-17	83.6	255561162	82.61	46	1e-18	87.4	225430760	78.72	47	2e-19	90.1	115489712	83.72	43	3e-18	86.3	242064118	81.82	44	8e-18	85.1	168050440	77.27	44	2e-17	83.6	---	---	---	---	---	---	---	---	---	---
108	CL10095contig13536	AT2G36870.1	xyloglucan:xyloglucosyl transferase, putative / xyloglucan endotransglycosylase, putative / endo-xyloglucan transferase, putative	66.67	132	1e-52	201		224104701	68.18	132	7e-55	209	255565437	66.67	132	3e-53	203	225441185	61.19	134	2e-51	197	115472079	62.12	132	6e-51	196	242045638	59.85	132	5e-49	189	167999552	35.71	140	1e-23	105	---	---	---	---	---	---	---	---	---	---
109	CL10096contig13537	AT1G28220.1	ATPUP3; purine transmembrane transporter	52.06	340	4e-84	308		224084594	60.54	332	7e-102	367	255545868	58.65	341	6e-101	364	225459168	58.93	336	2e-102	369	115479663	52.79	341	2e-80	296	242049542	53.43	350	1e-86	317	---	---	---	---	---	---	---	---	---	---	---	---	---	---	---
110	CL10097contig13538	AT3G51580.1	unknown protein	33.61	119	6e-06	45.8		224087863	33.65	104	4e-08	53.1	255575582	36.94	111	1e-11	64.3	225439695	38.26	115	8e-09	55.1	115464493	30.33	122	1e-06	48.1	242088261	32.52	123	1e-08	54.7	---	---	---	---	---	---	---	---	---	---	---	---	---	---	---
111	CL10098contig13539	---	---	---	---	---	---		224060647	41.54	65	3e-16	50.8	255573075	50	52	2e-08	56.2	225429315	41.75	103	1e-10	63.5	---	---	---	---	---	---	---	---	---	---	---	---	---	---	---	---	---	---	---	---	---	---	---	---	---
112	CL10099contig13540	AT4G39730.1	lipid-associated family protein	55.3	132	1e-38	156		224096197	58.02	131	1e-41	166	255584854	55.56	144	2e-43	172	225468444	53.44	131	6e-39	157	115458734	55.73	131	3e-40	161	242073328	57.14	133	6e-41	164	168045550	30.77	130	7e-12	67.4	---	---	---	---	---	---	---	---	---	---
113	CL1009contig03238	AT4G22220.1	ISU1; structural molecule	78.74	127	2e-60	198		224121706	79.03	124	2e-61	193	255540651	87.25	102	1e-59	189	225425565	78.74	127	2e-61	201	115439007	75.19	133	1e-61	197	242058245	88.89	108	8e-64	202	168014581	80.91	110	2e-58	194	159471135	81.37	102	3e-52	175	145341504	75.49	102	2e-48	167
114	CL1009contig03239	AT4G22220.1	ISU1; structural molecule	77.17	127	2e-60	192		224135819	75.81	124	1e-59	186	255540651	85.29	102	4e-59	183	225425565	77.17	127	1e-61	196	115439007	73.68	133	1e-60	192	242058245	87.04	108	6e-63	196	168014581	79.09	110	7e-59	188	159471135	79.41	102	2e-52	169	145341504	73.53	102	7e-49	161
115	CL100contig00744	AT1G49430.1	LACS2 (LONG-CHAIN ACYL-COA SYNTHETASE 2); long-chain-fatty-acid-CoA ligase	70.72	321	2e-134	476		224103487	75.85	323	4e-145	512	255556171	73.99	323	4e-141	498	225428594	78.64	323	8e-152	534	115485907	73.04	319	2e-139	492	242068851	70.28	323	2e-135	479	168017487	59.5	321	8e-113	404	159489936	46.91	324	2e-80	296	145352897	40.94	320	2e-63	238
116	CL100contig00745	AT1G49430.1	LACS2 (LONG-CHAIN ACYL-COA SYNTHETASE 2); long-chain-fatty-acid-CoA ligase	70.72	321	2e-134	476		224103487	75.85	323	4e-145	512	255556171	73.99	323	4e-141	498	225428594	78.64	323	8e-152	534	115485907	73.04	319	2e-139	492	242068851	70.28	323	2e-135	479	168017487	59.5	321	8e-113	404	159489936	46.91	324	2e-80	296	145352897	40.94	320	2e-63	238
117	CL100contig00746	AT3G50830.1	COR413-PM2 (COLD-REGULATED 413-PLASMA MEMBRANE 2)	63.37	202	3e-71	266		224105477	65.84	202	1e-77	287	255556173	66.83	202	1e-75	280	225468763	72.77	202	2e-81	299	115455579	67.63	207	4e-78	288	242037993	66.19	210	6e-76	281	168017487	58.7	184	3e-60	229	159465251	47.85	186	4e-49	191	145352897	46.81	188	2e-48	188
118	CL100contig00747	AT3G50830.1	COR413-PM2 (COLD-REGULATED 413-PLASMA MEMBRANE 2)	63.37	202	3e-71	266		224105477	65.84	202	1e-77	287	255556173	66.83	202	1e-75	280	225468763	72.77	202	2e-81	299	115455579	67.63	207	4e-78	288	242037993	66.19	210	6e-76	281	168017487	58.7	184	3e-60	229	159465251	47.85	186	4e-49	191	145352897	46.81	188	2e-48	188
119	CL100contig00748	AT3G50830.1	COR413-PM2 (COLD-REGULATED 413-PLASMA MEMBRANE 2)	63.37	202	3e-71	266		224105477	65.84	202	1e-77	287	255556173	66.83	202	1e-75	280	225468763	72.77	202	2e-81	299	115455579	67.63	207	4e-78	288	242037993	66.19	210	5e-76	281	168038355	49.49	196	8e-46	181	159489936	37.36	174	2e-27	119	145352897	34.5	171	5e-23	103
120	CL100contig00749	AT3G50830.1	COR413-PM2 (COLD-REGULATED 413-PLASMA MEMBRANE 2)	63.37	202	2e-71	266		224105477	65.84	202	1e-77	287	255556173	66.83	202	9e-76	280	225468763	72.77	202	2e-81	299	115455579	67.63	207	4e-78	288	242037993	66.19	210	5e-76	281	168038355	49.49	196	8e-46	181	159489936	37.36	174	2e-27	119	145352897	34.5	171	5e-23	103
121	CL10100contig13541	AT3G03330.1	short-chain dehydrogenase/reductase (SDR) family protein	67.26	281	6e-109	369		224128894	71.58	285	8e-123	408	255547512	69.37	284	4e-109	391	225430900	71.38	297	2e-114	409	115485031	64.75	278	2e-101	348	242051044	34.67	199	5e-18	89	168051145	51.93	285	1e-78	290	159483477	39.57	278	1e-50	196	145350728	30.71	280	7e-30	126
122	CL10101contig13542	AT4G38460.1	GGR (geranylgeranyl reductase); farnesyltranstransferase	69.13	311	4e-115	411		224103129	78.64	309	1e-140	496	255577858	72.51	331	3e-137	484	225467464	72.76	323	4e-135	477	115447809	52.42	330	5e-90	327	242050680	38.55	345	3e-58	222	168042697	47.84	301	7e-69	257	159490409	45.88	279	5e-65	244	145352919	41.72	302	6e-60	226
123	CL10102contig13543	AT3G28715.1	H+-transporting two-sector ATPase, putative	89.46	351	0	659		224141359	93.45	351	0	674	255561094	93.16	351	0	671	225452712	94.02	351	0	676	115437984	88.6	351	0	650	242057825	91.45	351	0	662	168064720	88.03	351	0	640	159490958	73.5	351	9e-157	549	145342130	44.31	343	3e-87	317
124	CL10103contig13544	AT2G35780.1	scpl26 (serine carboxypeptidase-like 26); serine-type carboxypeptidase	76.64	214	2e-98	355		224100813	81.78	214	3e-107	384	255588259	70.09	214	5e-94	339	225449100	78.04	214	2e-104	374	115440867	74.77	214	2e-95	344	242059147	75.7	214	1e-96	348	168025422	58.37	209	5e-70	260	159477277	50	204	4e-53	203	145355699	35.27	207	9e-28	118
125	CL10104contig13545	AT1G60710.1	ATB2; oxidoreductase	71.13	336	1e-135	479		224131488	72.49	338	2e-137	485	255555136	72.02	336	1e-138	489	225433674	71.81	337	6e-139	490	115457788	69.23	338	8e-135	476	242091826	71.89	338	2e-136	482	168059409	61.76	340	5e-115	411	159481502	41.32	334	2e-58	222	145344615	29.48	346	3e-20	94.4
126	CL10105contig13546	AT3G07720.1	kelch repeat-containing protein	65.09	318	2e-126	449		224131878	68.77	317	1e-132	469	255587700	65.62	317	9e-129	456	225447524	68.77	317	1e-132	469	115478150	64.2	324	2e-126	449	242043406	61.8	322	4e-120	427	168050438	50.94	318	4e-87	318	159474968	44.65	327	4e-62	234	145348747	26.91	249	8e-13	69.7
127	CL10106contig13547	AT1G67340.1	zinc finger (MYND type) family protein / F-box family protein	78.41	88	2e-65	140		224053499	71.72	99	2e-65	144	255547716	76.34	93	2e-65	144	225425418	66.67	108	2e-63	139	115441901	64.71	102	8e-55	128	242075442	50.96	104	2e-57	106	---	---	---	---	---	159478433	43.33	60	3e-06	48.5	---	---	---	---	---
128	CL10107contig13548	AT4G02440.1	EID1 (EMPFINDLICHER IM DUNKELROTEN LICHT 1); ubiquitin-protein ligase	59.29	280	2e-81	298		224128494	53.82	275	3e-78	288	255564160	57.89	266	3e-84	308	225437352	59.02	266	1e-82	303	---	---	---	---	---	242087651	44.48	299	2e-62	235	168056341	49.41	253	1e-60	229	---	---	---	---	---	---	---	---	---	---
129	CL10108contig13549	AT1G06690.1	aldo/keto reductase family protein	79.56	274	2e-127	451		224082608	83.97	262	6e-132	466	255561154	82.96	270	1e-133	471	225446767	82.66	271	5e-132	466	115470553	79.7	271	3e-124	441	242042932	77.66	273	6e-121	430	168016611	44.8	250	5e-53	204	159487134	48.83	256	1e-59	225	145351070	45.95	222	2e-45	177
130	CL10109contig13550	AT3G54020.1	phosphatidic acid phosphatase-related / PAP2-related	76.34	279	2e-127	452		224087598	76.06	284	1e-126	449	255558868	52.98	285	3e-80	295	225440552	77.89	285	8e-129	456	115464225	65.46	304	2e-114	409	242090735	66.78	301	7e-115	410	168046060	56.34	284	2e-91	332	159477132	47.46	236	3e-60	228	---	---	---	---	---
131	CL1010contig03240	AT1G10740.1	unknown protein	77.51	449	0	710		---	---	---	---	---	255573977	77.48	453	0	726	225468648	80.93	451	0	742	115463847	70.5	461	0	644	242090505	69.96	466	0	642	168009722	55.76	443	4e-140	494	---	---	---	---	---	---	---	---	---	---
132	CL1010contig03241	AT1G10740.1	unknown protein	77.56	450	0	715		---	---	---	---	---	255573977	77.53	454	0	728	225468648	80.75	452	0	744	115463847	70.35	462	0	645	242090505	69.81	467	0	643	168009722	56.43	443	6e-142	501	---	---	---	---	---	---	---	---	---	---
133	CL10110contig13551	AT1G54320.1	LEM3 (ligand-effect modulator 3) family protein / CDC50 family protein	71.94	335	1e-146	516		224134637	64.78	335	4e-134	474	255550745	72.02	336	7e-145	510	225462291	72.75	334	6e-148	520	115469406	70.18	332	1e-140	496	242093852	67.47	332	2e-135	479	168009826	57.4	338	3e-107	385	159474600	44.25	339	5e-75	277	145341774	38.14	312	1e-51	199
134	CL10111contig13552	AT5G40350.1	MYB24 (myb domain protein 24); DNA binding / transcription factor	54.55	66	4e-12	67.8		224140873	35.16	128	1e-11	66.2	255560880	36.22	127	1e-11	65.9	225452426	39.37	127	4e-12	67.8	115465513	45.83	72	8e-11	63.2	242089405	65	40	4e-10	61.2	168064291	53.85	52	2e-09	58.9	159463250	66.67	30	5e-07	50.1	---	---	---	---	---
135	CL10112contig13553	AT1G12310.1	calmodulin, putative	91.22	148	3e-72	268		224074709	91.84	147	2e-73	271	255537071	91.84	147	5e-74	273	225470317	89.12	147	4e-73	271	115474531	76.71	146	2e-62	235	242080335	77.4	146	8e-63	236	168005854	48.32	149	3e-37	151	159490918	47.26	146	6e-36	146	145341622	48.99	149	7e-38	152
136	CL10113contig13554	AT1G47740.2	unknown protein	68.53	143	5e-56	213		224080295	73.24	142	1e-60	228	255538572	75.38	130	2e-58	220	225458354	76.06	142	5e-62	232	115451357	70.71	140	2e-58	220	242041873	71.43	140	2e-59	224	168015726	65.32	124	7e-49	189	159466890	47.41	116	6e-32	132	145351679	37.9	124	6e-20	91.3
137	CL10114contig13555	AT2G28660.1	copper-binding family protein	73.44	64	6e-22	100		224140113	59.77	87	8e-24	107	255580550	65.38	78	1e-23	105	225435100	47.69	130	1e-24	109	115456223	62.32	69	1e-20	96.3	242057427	64.86	74	2e-22	102	168052035	44.62	65	2e-10	62.8	---	---	---	---	---	---	---	---	---	---
138	CL10115contig13556	AT5G57780.1	EXPRESSED IN: 18 plant structures; EXPRESSED DURING: 12 growth stages; BEST Arabidopsis thaliana protein match is: transcription factor (TAIR:AT4G30410.2); Has 70 Blast hits to 70 proteins in 6 species: Archae - 0; Bacteria - 0; Metazoa - 0; Fungi - 0; Plants - 70; Viruses - 0; Other Eukaryotes - 0 (source: NCBI BLink).	37.28	169	3e-19	92.4		224088376	36.46	181	2e-23	106	255586729	36.09	133	2e-11	65.9	225445722	43.55	186	3e-24	108	115475585	30.68	176	5e-15	77.8	242063348	30.65	186	9e-14	73.9	---	---	---	---	---	---	---	---	---	---	---	---	---	---	---
139	CL10116contig13557	AT3G07890.2	RabGAP/TBC domain-containing protein	80.84	214	2e-96	348		224068867	84.11	214	2e-101	365	255583042	81.45	221	3e-101	363	225446987	81.9	221	4e-101	363	115475970	77.36	212	2e-92	334	242080937	77.73	211	2e-91	331	168040524	66.03	209	5e-79	290	159481036	42.18	211	7e-45	176	145348401	40.82	147	6e-31	129
140	CL10117contig13558	AT1G02130.1	ARA-5 (ARABIDOPSIS RAS 5); GTP binding	90.64	203	2e-98	355		224074217	92.61	203	3e-100	361	255539911	94.09	203	1e-101	365	225469846	93.1	203	7e-101	363	115434888	91.13	203	9e-98	352	242066528	90.15	203	5e-96	347	168030217	86.7	203	1e-91	332	159490336	81.68	202	4e-86	313	145348815	77.78	207	4e-82	299
141	CL10118contig13559	AT3G07570.1	membrane protein, putative	43.65	362	7e-80	294		224129298	45.25	358	8e-91	330	255567188	46.74	291	2e-69	259	225470390	45.38	357	6e-87	317	115459186	40.51	353	2e-67	253	242073588	41.85	356	2e-73	273	168059146	28.92	332	2e-35	146	159474922	33.11	151	2e-17	85.9	---	---	---	---	---
142	CL10119contig13560	AT5G66020.1	ATSAC1B (SUPPRESSOR OF ACTIN 1B); phosphatidylinositol-4,5-bisphosphate 5-phosphatase	79.12	91	7e-39	155		224081481	83.15	89	9e-40	158	255561399	80.22	91	9e-39	154	225439400	48.81	84	2e-19	90.5	115446675	71.91	89	2e-35	143	242065382	72.53	91	1e-36	147	168055753	67.07	82	9e-28	118	159472603	57.35	68	2e-18	86.3	---	---	---	---	---
143	CL1011contig03242	AT3G23000.1	CIPK7 (CBL-INTERACTING PROTEIN KINASE 7); ATP binding / kinase/ protein kinase/ protein serine/threonine kinase	41.2	216	2e-32	136		224099869	38.99	218	7e-28	121	255551977	43.66	213	3e-32	135	225432868	38.32	214	4e-31	131	115454235	38.74	222	2e-25	112	242086156	36.87	217	2e-24	109	168045332	34.43	212	5e-20	95.1	159481315	31.82	66	6e-07	50.8	145351480	36.62	71	3e-07	50.8
144	CL1011contig03243	AT3G23000.1	CIPK7 (CBL-INTERACTING PROTEIN KINASE 7); ATP binding / kinase/ protein kinase/ protein serine/threonine kinase	41.2	216	1e-32	136		224099869	38.99	218	6e-28	121	255551977	43.66	213	2e-32	135	225432868	38.32	214	4e-31	131	115454235	38.74	222	2e-25	112	242086156	36.87	217	2e-24	109	168045332	34.43	212	5e-20	95.1	159481315	31.82	66	6e-07	50.8	145351480	36.62	71	3e-07	50.8
145	CL10120contig13561	AT5G18110.1	NCBP (NOVEL CAP-BINDING PROTEIN); RNA binding / translation initiation factor	85.31	143	3e-73	270		224125846	88.81	143	4e-77	283	255568896	85.31	143	2e-73	271	225441601	88.11	143	5e-76	280	115452055	86.71	143	7e-74	272	242036237	87.41	143	5e-74	273	168000340	81.82	143	3e-70	261	159470175	32.52	123	2e-15	77.8	145343637	37.07	116	2e-17	83.6
146	CL10122contig13563	AT3G54840.1	ARA6; GTP binding / GTPase	86.1	187	1e-89	326		224113085	87.7	187	1e-90	329	255577452	88.57	175	3e-85	311	225448984	89.01	182	9e-90	326	115482198	81.52	184	8e-83	303	242036893	81.36	177	1e-80	296	168068031	78.82	170	8e-76	280	159477721	59.76	164	1e-53	206	145349469	60.59	170	7e-54	205
147	CL10123contig13564	AT4G02050.1	sugar transporter, putative	79.66	59	3e-26	113		224088232	81.36	59	5e-26	112	255565093	77.97	59	4e-25	108	225463004	72.13	61	3e-24	106	115479165	76.27	59	1e-24	107	242044682	77.97	59	9e-25	108	168031433	67.19	64	7e-23	102	---	---	---	---	---	---	---	---	---	---
148	CL10124contig13565	AT5G47640.1	NF-YB2 (NUCLEAR FACTOR Y, SUBUNIT B2); transcription factor	83.33	114	1e-50	196		224129190	89.72	107	9e-52	196	255580369	85.96	114	3e-52	198	225447533	87.39	111	7e-53	202	115453515	92	100	2e-48	189	242050838	92	100	1e-49	191	168058798	81.42	113	9e-48	187	159487315	82.52	103	1e-43	172	145342489	85.87	92	7e-43	169
149	CL10125contig13566	AT3G47300.1	SELT (SELT-LIKE PROTEIN PRECURSOR); selenium binding	66.84	196	6e-71	265		224139124	63.81	210	1e-71	267	255582672	64.35	216	7e-75	277	225439410	63.56	225	8e-78	287	115464383	65.58	154	2e-58	223	242088203	59.88	167	6e-58	221	---	---	---	---	---	159463168	35.46	141	2e-23	106	145344495	29.9	97	9e-06	46.6
150	CL10126contig13567	---		---	---	---	---		---	---	---	---	---	255582059	30.69	101	2e-06	48.5	---	---	---	---	---	---	---	---	---	---	---	---	---	---	---	---	---	---	---	---	---	---	---	---	---	---	---	---	---	---
151	CL10128contig13569	AT4G37990.1	ELI3-2 (ELICITOR-ACTIVATED GENE 3-2); aryl-alcohol dehydrogenase/ mannitol dehydrogenase	67.33	251	9e-78	286		224104051	72.62	252	3e-88	321	255587709	71.43	252	2e-85	311	225469677	71.43	252	3e-86	314	115475644	59.36	251	8e-67	249	242049212	59.45	254	1e-65	246	168041995	54.84	248	2e-58	222	159470045	62.99	254	7e-69	256	145355230	43.8	242	2e-37	150
152	CL1012contig03244	AT2G22420.1	peroxidase 17 (PER17) (P17)	66.67	54	3e-14	73.2		224128886	54	50	3e-18	60.5	255581736	53.7	54	2e-11	63.5	225468186	59.26	54	3e-12	66.6	115458398	64.58	48	3e-18	63.2	242069715	61.54	52	2e-19	68.6	168033410	49.06	53	1e-17	60.8	---	---	---	---	---	---	---	---	---	---
153	CL1012contig03245	AT2G22420.1	peroxidase 17 (PER17) (P17)	83.15	89	9e-39	154		224083590	75	88	5e-35	142	255581736	75.28	89	7e-36	144	225468186	77.53	89	7e-37	148	115479691	75	88	1e-34	140	242049558	75	88	8e-34	138	168021638	59.3	86	1e-25	111	---	---	---	---	---	---	---	---	---	---
154	CL10130contig13571	AT3G17510.1	CIPK1 (CBL-INTERACTING PROTEIN KINASE 1); kinase/ protein binding	73.38	154	5e-54	202		224110276	78.57	154	3e-57	213	255556588	77.27	154	4e-58	215	225443940	65.81	155	4e-49	185	115436068	76.13	155	1e-55	208	242052693	76.13	155	4e-55	206	168026687	64.71	153	5e-45	171	159481142	43.71	151	4e-24	106	145348195	48.99	149	1e-31	130
155	CL10131contig13572	AT5G19500.1	tryptophan/tyrosine permease family protein	68.35	139	2e-33	138		224058912	70.92	141	2e-36	148	255564438	70.07	137	4e-33	136	225435917	74.47	141	6e-36	146	115473895	72.73	77	2e-17	84.3	242051196	59.86	142	8e-30	125	168038054	65.38	78	1e-14	75.9	159471191	46.56	131	3e-15	76.6	145348459	36.43	140	1e-09	57.4
156	CL10133contig13574	ATMG00410.1	ATPase subunit 6	44.23	52	2e-06	47.4		224142802	41.07	56	8e-06	45.4	---	---	---	---	---	---	---	---	---	---	194033238	44.23	52	2e-06	47.4	---	---	---	---	---	91208861	46.15	52	4e-07	49.7	---	---	---	---	---	---	---	---	---	---
157	CL10135contig13576	AT1G06400.1	ARA-2; GTP binding	77.42	217	2e-94	342		224116798	80.18	217	6e-98	353	255562484	80.18	217	3e-98	354	225461703	82.57	218	3e-101	364	115439941	79.07	215	8e-95	343	242096112	77.78	216	8e-94	340	168041027	69.19	211	4e-77	284	159467367	65.4	211	6e-75	276	145342495	65.26	190	6e-66	245
158	CL10136contig13577	AT1G73230.1	nascent polypeptide-associated complex (NAC) domain-containing protein	83.33	60	1e-23	104		224135145	81.67	60	3e-23	103	255573529	86.67	60	2e-24	107	225457458	81.67	60	4e-23	102	115482580	86.67	60	2e-24	107	242034151	88.33	60	7e-25	108	168049075	90	60	7e-26	112	159482727	86.67	60	1e-24	107	145342458	66.67	60	6e-18	83.6
159	CL10137contig13578	AT4G21790.1	TOM1 (TOBAMOVIRUS MULTIPLICATION 1); protein binding	79.2	274	5e-118	421		224076299	83.09	272	3e-123	438	255569804	72.76	268	2e-104	375	225444450	84.1	283	3e-126	448	115470169	73.09	275	1e-108	389	242047106	72.73	275	1e-107	387	168051843	62.32	284	7e-88	321	159465381	50.75	268	9e-60	226	145354520	37.5	256	3e-32	134
160	CL10138contig13579	AT5G60920.1	COB (COBRA)	78.37	416	0	726		224124236	80.87	413	0	743	255580344	79.33	416	0	741	225456559	82.46	422	0	766	115463639	76	425	0	706	242046228	76.25	421	0	709	168052916	58.24	431	8e-160	560	---	---	---	---	---	---	---	---	---	---
161	CL10139contig13580	AT3G17980.1	C2 domain-containing protein	56.79	81	6e-25	108		224069412	60.49	81	3e-27	116	255586787	65.43	81	1e-28	120	225453173	62.96	81	4e-26	112	115445859	55.56	81	6e-22	98.6	242053663	58.23	79	5e-21	95.9	---	---	---	---	---	---	---	---	---	---	---	---	---	---	---
162	CL1013contig03246	AT1G20950.1	pyrophosphate--fructose-6-phosphate 1-phosphotransferase-related / pyrophosphate-dependent 6-phosphofructose-1-kinase-related	82.38	210	2e-94	342		224086120	82.71	214	2e-96	348	255539346	81.34	209	3e-92	334	225457674	85.78	211	4e-97	350	115448277	75.7	214	2e-89	325	242062724	79.62	211	4e-92	334	168042553	61.57	216	2e-68	255	---	---	---	---	---	---	---	---	---	---
163	CL1013contig03247	AT1G20950.1	pyrophosphate--fructose-6-phosphate 1-phosphotransferase-related / pyrophosphate-dependent 6-phosphofructose-1-kinase-related	82.3	209	2e-94	341		224086120	82.33	215	3e-95	344	255539346	81.16	207	1e-91	332	225457674	85.51	214	3e-99	357	115467858	74.88	215	3e-89	324	242062724	79.62	211	4e-92	334	168042553	62.2	209	1e-68	256	---	---	---	---	---	---	---	---	---	---
164	CL10140contig13581	AT3G52990.1	pyruvate kinase, putative	70.77	130	3e-51	196		224097696	77.69	130	3e-56	213	255575475	75.38	130	1e-53	204	225449659	74.62	130	4e-53	202	115487322	76.92	130	1e-53	204	242069985	72.31	130	5e-50	192	168002812	56.15	130	3e-40	160	159473557	48.39	124	9e-31	127	145354865	44.17	120	8e-23	100
165	CL10141contig13582	AT5G08650.1	GTP-binding protein LepA, putative	84.48	116	9e-55	207		224060491	86.21	116	1e-54	207	255544425	87.07	116	2e-55	209	225438295	86.21	116	2e-54	206	115444345	70.89	79	1e-26	114	242064088	80.17	116	3e-52	199	168000252	69.83	116	2e-42	167	159490658	38.52	122	2e-17	82.8	145347694	49.14	116	2e-31	128
166	CL10143contig13584	AT3G11430.1	GPAT5 (GLYCEROL-3-PHOSPHATE ACYLTRANSFERASE 5); 1-acylglycerol-3-phosphate O-acyltransferase/ acyltransferase/ organic anion transmembrane transporter	71.2	125	1e-47	185		224109490	71.43	126	1e-46	182	255581549	72.22	126	3e-48	186	225449442	73.39	124	9e-47	182	115464283	70.43	115	6e-42	166	242088157	75.47	106	8e-43	169	168034341	68.52	108	3e-41	163	---	---	---	---	---	---	---	---	---	---
167	CL10144contig13585	AT4G18120.2	AML3 (ARABIDOPSIS MEI2-LIKE 3); RNA binding / nucleic acid binding / nucleotide binding	39.22	153	3e-24	107		224066573	52.69	167	2e-34	142	255557439	48.67	150	2e-31	131	225446857	54.82	166	6e-40	159	115445799	40.76	157	6e-23	103	242094342	38.24	170	9e-21	96.3	---	---	---	---	---	---	---	---	---	---	---	---	---	---	---
168	CL10145contig13586	AT2G37220.1	29 kDa ribonucleoprotein, chloroplast, putative / RNA-binding protein cp29, putative	63.31	248	7e-75	277		224140195	62.76	239	2e-73	272	255556984	59.26	270	7e-72	267	225440003	66.15	260	1e-87	319	115453241	53.71	283	5e-70	261	242035621	61.11	234	3e-70	262	168029395	49.5	202	8e-48	187	159476562	29.86	211	5e-16	81.3	145348372	42.59	162	3e-28	120
169	CL10146contig13587	AT2G47110.1	UBQ6; protein binding	94.81	154	1e-66	249		224136388	97.44	156	6e-70	260	255568846	98.08	156	1e-70	262	225462644	96.79	156	1e-69	259	115462241	93.59	156	3e-66	247	242057245	94.77	153	2e-65	245	168045022	96.1	154	2e-68	254	159486709	98.68	76	1e-36	149	145348362	86.81	144	2e-54	206
170	CL10147contig13588	AT2G22540.1	SVP (SHORT VEGETATIVE PHASE); transcription factor/ translation repressor, nucleic acid binding	57.38	237	2e-62	236		224094973	62.22	225	2e-67	253	255572836	45.61	171	1e-34	143	225467973	64	225	5e-70	261	115448827	48.66	224	1e-48	190	242092440	46.02	226	6e-47	184	168034724	42.93	198	2e-33	139	---	---	---	---	---	145341744	47.06	68	2e-14	75.1
171	CL10148contig13589	AT1G70090.2	LGT8 (GLUCOSYL TRANSFERASE FAMILY 8); polygalacturonate 4-alpha-galacturonosyltransferase/ transferase, transferring glycosyl groups / transferase, transferring hexosyl groups	73.14	283	1e-145	427		224100215	72.26	292	2e-143	423	255558356	72.15	298	5e-147	430	225424803	74.31	288	6e-149	436	115452521	61.73	277	2e-117	347	242092602	60.44	273	1e-118	344	168036547	60.43	235	2e-103	295	---	---	---	---	---	145356270	29.71	239	8e-24	99.4
172	CL10149contig13590	AT1G19600.1	pfkB-type carbohydrate kinase family protein	54.76	126	5e-33	136		224082890	60.8	125	7e-38	152	255538696	62.6	131	3e-41	163	225458235	56.35	126	2e-37	151	115434030	56.12	139	1e-35	145	242052389	58.02	131	1e-35	145	168011889	52.63	133	2e-30	128	159464391	29.23	130	2e-08	53.9	---	---	---	---	---
173	CL1014contig03248	AT3G26130.1	glycosyl hydrolase family 5 protein / cellulase family protein	56.3	135	5e-102	171		224110842	66.67	135	8e-90	204	255537625	36.36	132	3e-64	102	225424600	62.96	135	3e-85	199	115459010	57.78	135	1e-102	170	242073476	53.68	136	8e-109	165	168029996	53.7	108	1e-50	115	---	---	---	---	---	---	---	---	---	---
174	CL1014contig03249	AT1G13130.1	glycosyl hydrolase family 5 protein / cellulase family protein	45.15	268	9e-114	255		224110842	61.98	263	3e-96	348	255547996	58.27	266	5e-96	347	225424600	59.85	264	8e-95	343	115459010	49.41	253	8e-109	259	242073476	47.64	254	6e-114	254	168029996	53.7	108	3e-52	115	---	---	---	---	---	---	---	---	---	---
175	CL10150contig13591	AT2G27730.1	unknown protein	51.02	98	8e-09	57.8		224102839	61.9	105	1e-16	83.6	255565661	61.74	115	1e-13	73.6	225464934	63.48	115	1e-15	80.5	115480761	55.88	102	1e-12	70.5	242058957	57.28	103	3e-12	68.9	168021403	46	100	6e-06	48.1	---	---	---	---	---	---	---	---	---	---
176	CL10151contig13592	AT5G64220.2	calmodulin-binding protein	62.65	166	4e-49	190		224083672	57.58	165	7e-42	166	255556643	61.08	167	1e-45	178	225468500	61.45	166	6e-45	176	115481754	56.4	172	6e-43	169	242036649	56.73	171	6e-43	169	168033550	50.91	110	5e-26	113	---	---	---	---	---	---	---	---	---	---
177	CL10152contig13593	---	---	---	---	---	---		224079239	62.82	78	1e-24	108	255556027	57.14	77	1e-22	100	---	---	---	---	---	---	---	---	---	---	242074804	61.54	78	4e-24	106	168030914	61.54	78	6e-21	95.5	---	---	---	---	---	---	---	---	---	---
178	CL10153contig13594	AT2G19170.1	SLP3; serine-type peptidase	77.29	295	1e-130	462		224087319	81.97	294	2e-139	491	255573564	78.91	294	2e-134	474	225470678	81.63	294	1e-139	492	115469754	66.55	296	3e-113	404	242094088	65.65	294	9e-110	393	168034558	48.28	290	1e-71	266	159485396	35.07	134	2e-07	52.8	---	---	---	---	---
179	CL10154contig13595	AT2G04700.1	ferredoxin thioredoxin reductase catalytic beta chain family protein	77.37	137	1e-58	223		224059980	85.16	128	4e-60	227	255552726	94.37	71	1e-36	149	225452570	77.24	145	3e-62	234	115478160	76.11	113	1e-50	196	242092330	69.17	133	1e-51	199	168003373	69.78	139	6e-53	203	159470229	75.42	118	5e-49	189	145354570	81	100	2e-47	183
180	CL10155contig13596	AT1G20900.1	ESC (ESCAROLA); double-stranded DNA binding	72.22	54	2e-16	80.9		224083372	72.73	55	6e-17	82.8	255539338	77.36	53	3e-17	83.6	225457666	74.58	59	2e-18	87.4	115448269	64.81	54	3e-15	77	242062730	61.54	65	2e-16	80.9	168016851	55.1	49	1e-10	61.6	---	---	---	---	---	---	---	---	---	---
181	CL10156contig13597	AT1G49620.1	ICK5; cyclin binding / cyclin-dependent protein kinase inhibitor	46.51	86	6e-16	79.3		224103573	44.19	86	6e-15	75.9	255555497	48.24	85	1e-16	81.3	225428774	50.57	87	5e-17	82.8	115479581	41.79	67	1e-10	61.2	242049500	52.17	46	5e-10	59.7	---	---	---	---	---	---	---	---	---	---	---	---	---	---	---
182	CL10157contig13598	AT4G13420.1	HAK5 (HIGH AFFINITY K+ TRANSPORTER 5); potassium ion transmembrane transporter/ potassium:sodium symporter	62.3	122	2e-36	147		224115804	65.57	122	1e-36	147	255542690	64.75	122	1e-36	147	225423887	62.3	122	4e-36	145	115446373	62.2	127	2e-35	143	242072884	60.32	126	4e-35	142	168010263	57.27	110	6e-26	112	159490294	39.67	121	1e-18	87.4	---	---	---	---	---
183	CL10159contig13600	AT5G58200.1	unknown protein	61.04	77	8e-21	96.3		224088242	60.8	125	7e-50	167	255565043	62.1	124	5e-51	168	225469750	61.6	125	1e-50	166	115466770	56.8	125	2e-44	153	242092230	45.45	143	4e-37	127	168053800	56.15	130	2e-37	136	159478192	43.08	130	6e-23	94.4	---	---	---	---	---
184	CL1015contig03250	AT1G10850.1	ATP binding / protein binding / protein kinase/ protein serine/threonine kinase	68.24	85	3e-27	117		224111340	72.62	84	9e-31	129	255555553	69.05	84	2e-29	124	225425108	72.62	84	2e-31	131	115459314	43.4	53	5e-06	46.6	242067110	58.82	85	2e-19	91.3	---	---	---	---	---	---	---	---	---	---	---	---	---	---	---
185	CL1015contig03251	AT1G10850.1	ATP binding / protein binding / protein kinase/ protein serine/threonine kinase	66.67	87	1e-26	115		224111340	71.76	85	1e-29	125	255555553	69.41	85	5e-29	122	225425108	71.76	85	2e-30	127	115459314	42.86	56	2e-06	47.8	242067110	54.55	88	2e-18	87.4	---	---	---	---	---	---	---	---	---	---	---	---	---	---	---
186	CL10160contig13601	AT1G23760.1	JP630; polygalacturonase	62.5	216	2e-80	295		224100181	64.81	216	2e-83	305	255540705	62.96	216	6e-80	293	225425505	64.81	216	7e-83	303	115476192	52.78	216	2e-65	245	242044388	50.46	216	6e-63	237	168063490	34.7	219	2e-31	132	---	---	---	---	---	---	---	---	---	---
187	CL10163contig13604	AT2G32640.1	unknown protein	72.55	153	1e-62	235		224131646	78.71	155	2e-69	258	255568683	73.55	155	6e-66	246	225447101	76.62	154	2e-69	258	115476458	71.71	152	5e-64	240	---	---	---	---	---	---	---	---	---	---	159476380	43.27	171	2e-34	141	145340675	39.88	163	3e-26	113
188	CL10164contig13605	AT5G53140.1	protein phosphatase 2C, putative / PP2C, putative	61.94	134	2e-45	178		224120654	68.75	128	2e-48	188	255558462	53.57	112	4e-29	123	225462735	60.61	165	1e-50	195	115445363	73	100	2e-42	167	242061194	75.25	101	5e-45	176	168005229	55.88	102	5e-30	127	159477743	43.88	98	3e-19	90.5	145348481	37.04	54	4e-09	55.8
189	CL10165contig13606	AT3G54470.1	uridine 5'-monophosphate synthase / UMP synthase (PYRE-F) (UMPS)	81.21	165	1e-59	226		224075834	87.27	165	5e-62	234	255544021	87.27	165	4e-62	234	225465947	85.45	165	6e-61	230	115442265	81.1	164	4e-59	224	242055581	80.49	164	5e-59	224	168008543	76.22	164	8e-53	203	159463040	66.07	168	5e-48	186	145344718	63.41	164	7e-44	171
190	CL10166contig13607	AT4G33760.1	tRNA synthetase class II (D, K and N) family protein	76.17	256	4e-111	397		224103793	80.47	256	1e-116	416	255562164	81.25	256	4e-118	420	225429171	83.2	256	1e-121	432	115434592	74.61	256	4e-110	394	242056369	73.05	256	3e-107	384	168001325	66.27	252	3e-95	345	159473655	56.08	255	1e-76	282	145350037	57.25	255	2e-77	283
191	CL10167contig13608	AT5G01750.2	unknown protein	45.92	98	3e-20	93.6		224140561	44.9	98	3e-18	87	255586349	50.53	95	8e-20	91.7	225439608	49.43	87	1e-19	91.3	115471267	43.96	91	2e-15	77.4	242047928	35.71	98	7e-16	79	168019054	28.89	90	7e-08	52.4	---	---	---	---	---	---	---	---	---	---
192	CL10168contig13609	---	---	---	---	---	---		---	---	---	---	---	---	---	---	---	---	225455677	40.38	104	7e-10	58.5	---	---	---	---	---	---	---	---	---	---	---	---	---	---	---	---	---	---	---	---	---	---	---	---	---
193	CL10169contig13610	AT4G16720.1	60S ribosomal protein L15 (RPL15A)	64.47	76	1e-17	84.7		224137010	64.47	76	3e-17	83.6	255539825	68.42	76	2e-18	86.7	225466041	69.74	76	9e-19	88.2	115454023	61.84	76	6e-17	82	242045674	60.53	76	6e-16	79	168023936	60.53	76	1e-16	81.3	159487539	57.89	76	5e-14	71.6	145341950	57.89	76	2e-16	78.6
194	CL1016contig03252	AT4G24550.2	clathrin adaptor complexes medium subunit family protein	76.43	140	7e-58	220		224067066	81.43	140	7e-61	230	255545942	80	140	7e-60	226	225458187	77.14	140	3e-59	224	115473401	71.22	139	2e-55	212	242046330	72.66	139	1e-55	212	168029194	63.04	138	4e-46	181	159476424	31.21	141	5e-13	70.5	145355508	31.54	149	2e-18	87
195	CL1016contig03253	AT4G24550.2	clathrin adaptor complexes medium subunit family protein	76.43	140	6e-58	220		224067066	81.43	140	6e-61	230	255545942	80	140	7e-60	226	225458187	77.14	140	3e-59	224	115473401	71.22	139	1e-55	212	242046330	72.66	139	1e-55	212	168029194	63.04	138	4e-46	181	159476424	31.21	141	4e-13	70.5	145355508	31.54	149	2e-18	87
196	CL10170contig13611	AT5G39890.1	unknown protein	42.97	256	1e-50	197		224144834	53.41	264	3e-75	278	255569466	43.18	264	4e-54	207	225439197	52.14	280	9e-75	276	115489646	48.52	237	4e-56	214	242086334	48.98	245	2e-62	235	168056040	40.48	252	3e-43	172	---	---	---	---	---	145348927	30.82	146	2e-14	74.7
197	CL10171contig13612	AT1G70180.2	sterile alpha motif (SAM) domain-containing protein	46.15	91	3e-14	74.3		224129486	51.16	86	4e-16	80.5	255558372	41.61	137	3e-19	90.5	225452568	46.21	132	5e-24	106	115458844	41.35	133	3e-19	90.9	242073390	41.32	121	6e-18	86.7	168029791	63.24	68	1e-16	82	---	---	---	---	---	145351892	46.3	54	3e-06	46.2
198	CL10172contig13613	AT4G18910.1	NIP1;2 (NOD26-LIKE INTRINSIC PROTEIN 1;2); arsenite transmembrane transporter/ water channel	67.65	238	3e-84	308		224116768	74.25	233	5e-94	341	255562536	74.25	233	7e-94	340	225443702	73.14	242	8e-96	347	115445191	65.34	251	1e-87	320	242089883	65.56	241	4e-85	311	168013735	54.46	213	6e-57	218	159471952	33.67	196	2e-19	92.4	---	---	---	---	---
199	CL10173contig13614	AT1G27320.1	AHK3 (ARABIDOPSIS HISTIDINE KINASE 3); cytokinin receptor/ osmosensor/ protein histidine kinase	60.64	94	4e-28	119		224131798	61.63	86	2e-24	107	255547688	69.32	88	4e-29	122	225425392	64.13	92	9e-27	114	115441923	61.54	91	9e-26	111	242038337	50.57	87	5e-20	92.4	168046338	52.94	85	5e-19	89.4	159471171	32.47	77	5e-07	48.5	---	---	---	---	---
200	CL10174contig13615	AT3G17510.1	CIPK1 (CBL-INTERACTING PROTEIN KINASE 1); kinase/ protein binding	70.79	89	3e-33	136		224110276	75.28	89	5e-36	145	255556588	76.34	93	1e-36	147	225432185	77.53	89	3e-38	152	115436068	68.89	90	9e-34	137	242052693	68.54	89	2e-33	137	168045332	55.81	86	1e-26	114	159481315	52.05	73	5e-17	81.6	145348195	49.32	73	9e-17	79.7
201	CL10175contig13616	AT5G43430.1	ETFBETA; electron carrier	78.38	222	3e-89	325		224090825	83.13	166	5e-68	254	255576816	82.88	222	2e-94	342	225433053	82.96	223	5e-95	344	115457166	72.89	225	3e-86	315	242072448	73.13	227	4e-85	311	168004193	71.75	223	4e-81	298	159490160	57.85	223	4e-58	221	---	---	---	---	---
202	CL10176contig13617	AT2G19790.1	clathrin adaptor complex small chain family protein	92.25	142	7e-74	273		224087999	92.31	143	1e-74	276	255546257	94.41	143	2e-75	278	225445033	96.5	143	2e-76	281	115481714	88.81	143	4e-71	264	242079031	88.52	122	4e-58	221	168066797	87.41	143	5e-69	257	159464407	65.71	140	1e-51	199	145351299	67.19	128	3e-46	179
203	CL10178contig13619	AT3G52090.1	NRPB11; DNA binding / DNA-directed RNA polymerase	85.71	77	5e-46	145		224103945	92.21	77	8e-49	152	255553542	90.91	77	6e-46	151	225430537	92.21	77	2e-49	153	115470799	90.91	77	6e-43	149	242047078	89.61	77	3e-43	150	168012942	76.92	78	7e-40	138	159471075	57.69	78	3e-23	103	145348497	62.82	78	8e-27	114
204	CL10179contig13620	AT4G33565.1	protein binding / zinc ion binding	50.63	158	2e-37	152		224141203	51.48	169	3e-42	169	255563198	48.07	181	1e-45	180	225465766	50.55	182	2e-44	176	115458678	57.14	84	9e-27	117	242062854	47.93	121	4e-28	122	168037897	45	80	3e-18	89.4	159480328	44.9	49	2e-08	55.8	145345687	42.86	49	1e-10	62
205	CL1017contig03254	AT1G01490.2	heavy-metal-associated domain-containing protein	77.19	57	4e-16	81.6		224064061	71.21	66	4e-17	85.1	255537581	66.67	57	9e-14	73.6	225454288	77.19	57	8e-16	80.5	115450453	60	60	3e-14	75.5	242042401	60	60	1e-13	73.6	---	---	---	---	---	---	---	---	---	---	---	---	---	---	---
206	CL10180contig13621	AT4G16410.1	unknown protein	61.9	84	1e-24	109		224086550	62.07	87	3e-26	114	255563788	70.09	107	4e-30	127	225469069	50.97	155	3e-28	121	115473269	72.84	81	8e-25	109	242092746	69.51	82	3e-23	104	---	---	---	---	---	---	---	---	---	---	---	---	---	---	---
207	CL10181contig13622	AT4G15800.1	RALFL33 (ralf-like 33); signal transducer	67.9	81	1e-24	110		224123582	61.96	92	2e-26	116	255542726	68.75	80	1e-26	116	225432308	69.23	78	3e-25	112	115435744	52.17	92	3e-20	95.1	242083686	62.96	81	5e-21	98.2	168008459	55.74	61	4e-08	55.1	---	---	---	---	---	---	---	---	---	---
208	CL10182contig13623	---	---	---	---	---	---		224109916	46.88	64	1e-09	46.2	---	---	---	---	---	---	---	---	---	---	---	---	---	---	---	---	---	---	---	---	---	---	---	---	---	---	---	---	---	---	---	---	---	---	---
209	CL10183contig13624	AT4G14550.1	IAA14 (INDOLE-3-ACETIC ACID INDUCIBLE 14); protein binding / transcription factor/ transcription repressor	57.85	223	2e-58	223		224099883	56.65	233	5e-59	224	255580939	54.81	239	2e-54	209	225432892	61.26	222	7e-62	234	115489444	55.62	178	5e-42	168	242086142	53.74	214	7e-45	177	168044918	42.01	169	5e-26	115	---	---	---	---	---	---	---	---	---	---
210	CL10184contig13625	AT3G09640.2	APX2 (ASCORBATE PEROXIDASE 2); L-ascorbate peroxidase	78.54	247	3e-113	405		224104631	81.2	250	3e-117	418	255587865	79.11	225	3e-104	375	225435177	80.4	250	1e-119	426	115474285	83.81	247	4e-119	424	242051414	81.2	250	4e-118	421	168040110	70.4	250	5e-103	371	159479120	44.65	271	3e-54	208	145350717	45.42	240	2e-49	191
211	CL10185contig13626	AT5G09890.2	protein kinase, putative	83.19	119	6e-54	205		224137506	81.97	122	2e-52	200	255538292	84.03	119	2e-53	203	225458621	87.18	117	7e-54	204	115434976	74.36	117	5e-48	185	242088445	75.21	117	5e-48	185	168028338	75.68	111	2e-46	180	159463626	70.75	106	9e-42	164	145350653	66.98	106	2e-42	165
212	CL10186contig13627	AT1G76320.2	FRS4 (FAR1-related sequence 4); zinc ion binding	68.67	83	8e-30	125		224072781	71.6	81	7e-32	132	255553450	60.34	58	3e-17	83.2	225443500	71.76	85	7e-34	138	115454411	37.04	81	2e-10	60.1	242038665	34.15	82	2e-09	57.4	---	---	---	---	---	---	---	---	---	---	---	---	---	---	---
213	CL10187contig13628	AT3G20550.1	DDL (DAWDLE)	57.64	288	5e-75	278		224124278	86.84	152	3e-76	281	255564007	66.92	263	3e-88	321	225447300	64.29	266	1e-88	322	115465229	57.85	261	7e-72	267	242090203	55.22	297	3e-74	275	168006442	77.89	95	6e-40	161	159473645	58.64	162	7e-48	186	145347154	52.29	153	2e-34	141
214	CL10188contig13629	AT1G48410.2	AGO1 (ARGONAUTE 1); endoribonuclease/ miRNA binding / protein binding / siRNA binding	80.97	268	3e-119	425		224125682	83.58	268	1e-123	439	255570639	84.01	269	4e-123	437	225464279	84.07	270	3e-124	441	115447849	81.34	268	1e-120	429	242076822	82.84	268	9e-122	433	168009836	81.41	269	7e-121	430	159481680	54.42	215	5e-56	214	---	---	---	---	---
215	CL10189contig13630	AT2G28060.1	protein kinase-related	56.25	112	3e-31	131		224104685	62.5	112	1e-38	155	255565391	68.75	112	5e-43	170	225436534	67.57	111	2e-41	165	115478817	59.82	112	2e-34	141	242082193	60.71	112	8e-35	143	168029567	56.7	97	1e-27	119	159480620	43.64	110	3e-20	94	145344468	46.32	95	5e-18	85.5
216	CL1018contig03256	AT1G78880.1	balbiani ring 1-related / BR1-related	68.88	376	3e-137	485		224113259	74.87	386	2e-153	539	255544532	75.58	385	1e-155	546	225445951	81.56	385	8e-167	583	115475401	72.42	388	1e-148	523	242077100	73.2	388	5e-151	531	168003301	56.12	392	2e-111	399	---	---	---	---	---	---	---	---	---	---
217	CL1018contig03257	AT1G78880.1	balbiani ring 1-related / BR1-related	69.41	376	5e-138	488		224113259	74.87	386	3e-153	538	255544532	75.58	385	2e-155	545	225445951	81.56	385	1e-166	582	115475401	72.42	388	2e-148	522	242077100	73.2	388	8e-151	530	168003301	56.38	392	6e-112	401	---	---	---	---	---	---	---	---	---	---
218	CL10190contig13631	AT3G09630.1	60S ribosomal protein L4/L1 (RPL4A)	80.65	31	2e-11	53.9		---	---	---	---	---	---	---	---	---	---	---	---	---	---	---	---	---	---	---	---	---	---	---	---	---	---	---	---	---	---	159473354	63.89	72	8e-09	54.3	---	---	---	---	---
219	CL10192contig13633	AT5G50900.1	armadillo/beta-catenin repeat family protein	47.73	88	7e-18	85.5		224122136	56.18	89	3e-20	93.2	255541460	32.95	88	2e-08	53.9	225456447	54.55	88	4e-19	89.4	115485653	35.29	68	6e-07	48.9	242040469	35.23	88	2e-09	57.4	168040010	30.68	88	3e-07	50.1	---	---	---	---	---	---	---	---	---	---
220	CL10193contig13634	AT2G23180.1	CYP96A1; electron carrier/ heme binding / iron ion binding / monooxygenase/ oxygen binding	54.17	72	6e-19	89		224080988	54.79	73	1e-19	91.3	255560926	52.78	72	4e-19	89.4	225438543	53.42	73	5e-19	89	115450633	62.5	72	4e-21	95.9	242036987	62.5	72	1e-20	94.4	168015722	44.29	70	2e-10	60.8	---	---	---	---	---	---	---	---	---	---
221	CL10194contig13635	AT5G24460.1	unknown protein	50.96	261	2e-67	252		224134957	58.26	218	8e-69	257	255566896	52.63	247	2e-68	255	225455209	53.31	272	1e-74	276	115469912	43.59	234	7e-38	154	242094184	44.13	247	1e-40	163	168020019	43.98	191	1e-38	157	159463302	30.91	165	4e-14	74.7	145341152	31.69	243	6e-17	82.8
222	CL10195contig13636	AT3G52560.1	UEV1D-4 (UBIQUITIN E2 VARIANT 1D-4); protein binding / ubiquitin-protein ligase	91.1	146	3e-74	275		224091917	94.52	146	1e-77	285	255578603	95.24	147	4e-77	283	225464852	94.52	146	1e-76	282	115478418	90.54	148	6e-72	266	242064868	89.86	148	5e-72	267	168067406	80	140	3e-60	228	159485466	63.04	138	1e-47	185	145350931	42.18	147	2e-23	103
223	CL10197contig13638	AT3G05545.1	transcription factor, putative / zinc finger (C3HC4 type RING finger) family protein	84	25	4e-08	53.1		224123624	92.31	26	1e-09	58.5	255542750	92.31	26	7e-10	58.5	225450795	88.46	26	2e-09	57.4	115436448	84	25	8e-08	51.6	242089577	80	25	4e-07	49.7	---	---	---	---	---	---	---	---	---	---	---	---	---	---	---
224	CL10198contig13639	AT5G24010.1	protein kinase family protein	40.16	249	9e-42	167		224130350	42.58	256	2e-46	182	255541670	44.88	254	7e-55	210	225454346	46.88	256	3e-55	211	115467902	35.8	257	2e-33	139	242087015	40.62	256	2e-40	162	168010361	34.11	258	2e-24	109	---	---	---	---	---	---	---	---	---	---
225	CL1019contig03258	AT3G01470.1	ATHB-1 (ARABIDOPSIS THALIANA HOMEOBOX 1); DNA binding / protein homodimerization/ sequence-specific DNA binding / transcription activator/ transcription factor	44	175	4e-29	125		224133286	39.44	251	5e-30	128	255558238	43.29	231	5e-34	141	225424893	38.85	314	1e-36	150	115448457	60.19	103	1e-30	130	242036775	54.87	113	9e-27	117	168033004	46.5	157	2e-27	120	---	---	---	---	---	---	---	---	---	---
226	CL1019contig03259	AT3G01470.1	ATHB-1 (ARABIDOPSIS THALIANA HOMEOBOX 1); DNA binding / protein homodimerization/ sequence-specific DNA binding / transcription activator/ transcription factor	44	175	3e-29	125		224102511	36.72	256	2e-30	130	255558238	38.95	285	8e-35	144	225424893	39.26	298	2e-37	152	115448457	60.19	103	1e-30	130	242036775	54.87	113	8e-27	117	167999358	53.45	116	8e-27	117	---	---	---	---	---	---	---	---	---	---
227	CL101contig00750	AT5G20165.1	unknown protein	81.63	49	5e-18	88.2		224102301	81.63	49	4e-18	88.6	255547770	78.18	55	3e-20	95.1	225425788	83.67	49	6e-19	90.9	115462861	81.63	49	4e-18	88.2	242087341	77.55	49	2e-17	85.9	168066016	77.55	49	8e-17	84	159489801	67.35	49	1e-14	75.9	145354705	72	50	4e-15	76.6
228	CL101contig00751	AT5G20165.1	unknown protein	80.85	47	4e-17	84.7		224102301	80.85	47	3e-17	85.1	255547770	82	50	5e-19	90.5	225425788	82.98	47	5e-18	87.4	115462861	80.85	47	3e-17	84.7	242087341	76.6	47	2e-16	82.4	168066016	76.6	47	7e-16	80.5	159489801	65.96	47	1e-13	72.4	145354705	70.83	48	3e-14	73.2
229	CL101contig00752	AT5G20165.1	unknown protein	78.38	37	1e-23	64.7		224102301	78.38	37	5e-25	65.1	255547770	77.5	40	6e-16	69.7	225425788	81.08	37	3e-25	67.4	115462861	78.38	37	3e-24	64.7	242087341	72.97	37	6e-23	62.4	168066016	72.97	37	9e-20	60.5	159489801	62.16	37	1e-18	52.8	145354705	65.79	38	5e-18	51.6
230	CL101contig00753	AT5G20165.1	unknown protein	79.41	68	6e-27	116		224102301	80.88	68	1e-27	119	255547770	83.33	48	1e-18	89	225425788	82.35	68	2e-28	121	115462861	79.41	68	2e-27	118	242087341	75	68	3e-26	114	168066016	69.12	68	5e-23	103	159489801	63.24	68	7e-22	99	145354705	66.18	68	3e-21	95.9
231	CL101contig00755	AT5G20165.1	unknown protein	81.82	33	8e-10	60.1		224102301	84.85	33	2e-10	62	---	---	---	---	---	225425788	84.85	33	1e-10	62.4	115462861	81.82	33	2e-10	61.6	242087341	78.79	33	8e-10	60.1	168066016	66.67	33	4e-07	51.2	159489801	61.54	39	2e-08	54.7	145354705	68.75	32	5e-08	52.4
232	CL101contig00756	AT5G20165.1	unknown protein	82.86	70	3e-29	124		224102301	84.29	70	5e-30	127	255547770	81.13	53	3e-20	94.4	225425788	85.71	70	7e-31	129	115462861	82.86	70	7e-30	126	242087341	78.57	70	1e-28	122	168066016	72.86	70	2e-25	111	159489801	67.14	70	3e-24	107	145354705	70	70	1e-23	103
233	CL101contig00757	AT5G20165.1	unknown protein	82.35	68	2e-28	121		224102301	83.82	68	4e-29	123	255547770	85.42	48	4e-19	89.7	225425788	85.29	68	5e-30	126	115462861	82.35	68	5e-29	122	242087341	77.94	68	8e-28	119	168066016	72.06	68	1e-24	108	159489801	66.18	68	2e-23	103	145354705	69.12	68	9e-23	100
234	CL10200contig13641	---	---	---	---	---	---		224056184	55.83	163	3e-41	164	255555307	57.41	162	4e-41	163	225428890	58.9	163	2e-43	171	115447595	36.97	165	7e-14	73.6	242066544	37.58	165	6e-14	73.9	168058963	35.48	155	3e-14	75.1	159465167	33.73	83	6e-06	46.6	---	---	---	---	---
235	CL10201contig13642	AT2G40890.1	CYP98A3 (cytochrome P450, family 98, subfamily A, polypeptide 3); monooxygenase/ p-coumarate 3-hydroxylase	78.34	217	7e-94	340		224089905	84.33	217	2e-100	362	255570490	85.78	218	5e-102	366	225440169	84.33	217	1e-100	362	115464645	73.63	201	1e-83	305	242088337	74.63	201	3e-86	314	168063004	63.18	201	3e-71	264	---	---	---	---	---	---	---	---	---	---
236	CL10202contig13643	AT5G45670.1	GDSL-motif lipase/hydrolase family protein	63.57	269	2e-92	336		224076912	65.79	266	4e-96	348	255562572	67.27	275	3e-101	365	225462452	64.68	269	9e-95	343	115439921	58.46	260	4e-90	294	242054415	62.69	260	2e-85	312	168023491	40.37	270	6e-50	176	---	---	---	---	---	---	---	---	---	---
237	CL10203contig13644	---	---	---	---	---	---		224137382	74.49	98	2e-39	157	255538402	72.45	98	8e-38	151	225458533	76.84	95	2e-39	157	115479619	66.67	90	6e-33	135	242073268	60.64	94	1e-30	127	168064363	64.29	84	8e-27	115	159480296	37.04	81	2e-06	46.6	145347969	43.37	83	3e-13	68.2
238	CL10204contig13645	AT1G48160.1	signal recognition particle 19 kDa protein, putative / SRP19, putative	74.78	115	3e-46	181		224133252	85.47	117	8e-55	209	255575754	82.05	117	4e-53	203	225432142	80.17	116	9e-53	202	115467942	70	110	1e-42	169	242073286	65.57	122	4e-42	167	168059929	76.42	106	9e-43	169	159488302	47.47	99	1e-21	98.6	145341252	44.34	106	1e-17	84.7
239	CL10208contig13649	AT4G05320.4	UBQ10 (POLYUBIQUITIN 10); protein binding	94.44	54	5e-28	104		224059606	94.44	54	5e-28	104	255568846	94.44	54	4e-28	104	225461088	94.44	54	4e-28	104	115469558	94.44	54	4e-28	104	242062832	94.44	54	4e-28	104	168016982	94.44	54	5e-28	104	159486707	92.59	54	7e-28	102	145352566	94.44	54	1e-28	104
240	CL10209contig13650	AT5G47780.1	GAUT4 (Galacturonosyltransferase 4); polygalacturonate 4-alpha-galacturonosyltransferase/ transferase, transferring glycosyl groups	79.87	149	7e-66	246		224124762	83.22	149	1e-66	248	255568510	80.54	149	2e-65	244	225469515	81.88	149	8e-66	245	115475918	78.52	149	5e-66	246	242078863	77.85	149	1e-64	241	168067634	72.5	160	8e-59	222	---	---	---	---	---	145356270	29.27	123	2e-07	48.9
241	CL1020contig03260	AT4G10760.1	MTA (MRNA ADENOSINE METHYLASE); S-adenosylmethionine-dependent methyltransferase/ methyltransferase	85.9	234	3e-120	428		224058015	89.5	238	8e-128	453	255555715	86.97	238	1e-124	442	225426629	89.08	238	2e-126	448	115447855	90.17	234	8e-126	446	242066408	91.34	231	1e-125	446	168053183	85.96	235	1e-120	429	159466562	72.36	199	2e-89	324	145351872	37.3	185	5e-31	129
242	CL1020contig03261	AT4G10760.1	MTA (MRNA ADENOSINE METHYLASE); S-adenosylmethionine-dependent methyltransferase/ methyltransferase	85.9	234	3e-120	428		224058015	89.5	238	8e-128	453	255555715	86.97	238	1e-124	442	225426629	89.08	238	2e-126	448	115447855	90.17	234	8e-126	446	242066408	91.34	231	1e-125	446	168053183	85.96	235	1e-120	429	159466562	72.36	199	2e-89	324	145351872	37.3	185	5e-31	129
243	CL10210contig13651	AT4G12830.1	hydrolase, alpha/beta fold family protein	62.15	288	1e-128	354		224129344	63.64	286	6e-131	365	255572692	63.48	293	2e-133	375	225469573	68.42	285	6e-136	387	115441867	62.15	288	1e-130	367	242077390	35.59	118	9e-13	71.6	167997079	50.51	295	9e-103	292	159470259	26.48	287	1e-12	70.5	145354157	20.28	281	1e-06	49.7
244	CL10211contig13652	AT4G36810.1	GGPS1 (GERANYLGERANYL PYROPHOSPHATE SYNTHASE 1); farnesyltranstransferase	69.92	123	1e-43	171		224133886	72.58	124	3e-44	173	255568243	71.77	124	9e-45	174	225458370	70.16	124	1e-44	174	115473007	73.98	123	3e-45	176	242050680	73.17	123	2e-45	177	168042697	66.67	123	3e-41	163	159490409	59.35	123	8e-38	151	145352919	57.85	121	8e-36	143
245	CL10212contig13653	AT3G10250.2	unknown protein	49.44	89	7e-17	83.2		224089993	50	90	4e-16	80.5	255583670	47.73	88	3e-15	77.4	225441256	48.31	89	4e-15	77	115444095	50	88	5e-18	86.7	242060432	36.36	88	2e-07	52	---	---	---	---	---	---	---	---	---	---	---	---	---	---	---
246	CL10213contig13654	---	---	---	---	---	---		224089993	31.75	126	2e-08	53.9	255583670	30.77	130	2e-08	53.9	225441256	33.33	93	2e-06	47.4	---	---	---	---	---	---	---	---	---	---	---	---	---	---	---	---	---	---	---	---	---	---	---	---	---
247	CL10215contig13656	AT2G40650.1	pre-mRNA splicing factor PRP38 family protein	80.77	26	1e-06	48.9		---	---	---	---	---	---	---	---	---	---	225450673	88.46	26	8e-08	52.4	---	---	---	---	---	---	---	---	---	---	168009634	84.62	26	1e-07	51.6	---	---	---	---	---	---	---	---	---	---
248	CL10216contig13657	AT3G48030.1	hypoxia-responsive family protein / zinc finger (C3HC4-type RING finger) family protein	73.81	84	4e-28	121		224119274	73.49	83	1e-27	119	255540743	75.9	83	2e-28	121	225452520	75.64	78	2e-28	122	115478893	71.6	81	1e-25	112	242044566	72.73	77	4e-25	111	168017664	56.16	73	4e-14	74.7	---	---	---	---	---	---	---	---	---	---
249	CL10217contig13658	AT1G14230.1	nucleoside phosphatase family protein / GDA1/CD39 family protein	67	100	9e-39	136		224109012	73	100	2e-41	147	255562862	67.01	97	4e-39	136	225425672	73.12	93	1e-39	139	115476580	67.78	90	8e-38	128	242079259	67.01	97	1e-36	130	168008314	55.32	94	3e-30	110	159467619	33.91	115	1e-11	62.4	145352265	34.57	81	6e-11	61.6
250	CL10218contig13659	AT5G01340.1	mitochondrial substrate carrier family protein	32.54	169	2e-16	81.6		224139144	35.5	169	6e-17	83.6	255581487	76.11	113	5e-48	186	225439382	36.09	169	1e-18	89	115452405	32.54	169	7e-15	76.3	242041279	33.14	169	1e-15	79	168037996	34.12	170	2e-18	88.6	159476988	30.18	169	7e-14	72.4	145349128	31.55	168	5e-16	78.6
251	CL10219contig13660	AT2G35120.1	glycine cleavage system H protein, mitochondrial, putative	61.38	145	4e-49	191		224134418	60	145	4e-50	194	255574501	62.9	124	7e-44	173	225464818	63.45	145	5e-53	203	115469432	58.22	146	9e-50	192	242060658	58.62	145	5e-49	190	168033770	47.3	148	6e-37	150	159477076	51.54	130	1e-37	152	145354538	49.58	119	4e-33	135
252	CL1021contig03262	AT3G27690.1	LHCB2.3; chlorophyll binding	72.93	229	2e-93	338		224064850	74.67	229	3e-95	345	255581778	73.8	229	1e-94	342	225447576	74.67	229	1e-95	346	115453971	75.98	229	1e-96	349	242038937	75.55	229	2e-95	345	168025870	78.08	219	9e-95	343	159474480	81.7	224	1e-103	372	145356594	41.84	239	5e-37	149
253	CL1021contig03263	AT3G27690.1	LHCB2.3; chlorophyll binding	72.93	229	2e-93	338		224064850	74.67	229	3e-95	345	255581778	73.8	229	1e-94	342	225447576	74.67	229	1e-95	346	115453971	75.98	229	1e-96	349	242038937	75.55	229	2e-95	345	168025870	78.08	219	8e-95	343	159474480	81.7	224	1e-103	372	145356594	41.84	239	5e-37	149
254	CL10220contig13661	AT3G01070.1	plastocyanin-like domain-containing protein	46.15	104	2e-22	102		224075710	62.42	157	1e-48	189	255584341	36.48	159	9e-21	96.3	225443154	70.48	166	1e-53	205	115480627	71.58	95	6e-39	156	242045560	66.95	118	3e-40	161	168020585	37.11	97	3e-12	68.6	---	---	---	---	---	---	---	---	---	---
255	CL10221contig13662	AT5G64130.1	FUNCTIONS IN: molecular_function unknown; INVOLVED IN: biological_process unknown; LOCATED IN: plasma membrane; EXPRESSED IN: 24 plant structures; EXPRESSED DURING: 15 growth stages; CONTAINS InterPro DOMAIN/s: Lg106-like (InterPro:IPR012482); BEST Arabidopsis thaliana protein match is: unknown protein (TAIR:AT1G69510.3); Has 93 Blast hits to 93 proteins in 12 species: Archae - 0; Bacteria - 0; M…	80.21	96	2e-36	148		224120740	79.79	94	3e-38	154	255562912	76.25	80	4e-30	127	225453078	78.49	93	3e-37	150	115465489	62.37	93	8e-28	119	242051437	78.57	84	4e-32	134	168022609	72.31	65	4e-20	94.4	159466060	43.04	79	4e-09	57	---	---	---	---	---
256	CL10222contig13663	AT5G44710.1	FUNCTIONS IN: molecular_function unknown; INVOLVED IN: biological_process unknown; LOCATED IN: cellular_component unknown; EXPRESSED IN: 23 plant structures; EXPRESSED DURING: 13 growth stages; CONTAINS InterPro DOMAIN/s: Ribosomal protein S27/S33, mitochondrial (InterPro:IPR013219); Has 56 Blast hits to 56 proteins in 30 species: Archae - 0; Bacteria - 0; Metazoa - 6; Fungi - 30; Plants - 16; Vi…	75.38	65	1e-24	109		224075361	69.7	66	1e-22	102	255574452	80	65	9e-26	112	225423583	84.62	65	8e-28	119	115462095	67.95	78	6e-23	103	242089515	67.95	78	2e-22	101	168027413	58	50	1e-11	66.2	---	---	---	---	---	---	---	---	---	---
257	CL10224contig13665	AT3G62770.1	AtATG18a	78.96	347	4e-150	528		224132364	82.39	352	6e-159	557	255582144	81.82	352	4e-159	557	225436703	79.31	348	1e-152	536	115442055	73.61	360	3e-142	501	242059795	71.74	368	2e-142	502	168015385	64.84	347	3e-118	422	159480994	35.43	254	4e-31	131	145347854	52.41	353	4e-93	336
258	CL10225contig13666	AT1G08380.1	PSAO (photosystem I subunit O)	81.03	116	3e-39	158		224104879	78.63	117	1e-38	156	255565725	76.92	117	2e-37	151	225464874	79.17	120	3e-40	161	115458310	70.97	124	5e-31	130	242073002	68.55	124	1e-31	132	168053068	64.96	117	2e-27	118	159484122	47.93	121	8e-13	69.3	145343048	36.84	114	3e-06	46.6
259	CL10227contig13668	AT2G01220.1	nucleotidyltransferase	71.81	149	8e-61	230		224108409	74	150	9e-63	237	255570653	74.67	150	3e-64	241	225424077	77.7	139	6e-62	234	115435410	41.94	93	2e-18	89.7	242058399	67.33	150	4e-57	218	168008521	51.97	152	7e-41	164	159479912	42.03	138	3e-23	105	145354257	38.36	146	5e-20	93.2
260	CL1022contig03264	AT5G22850.1	aspartyl protease family protein	61.62	99	2e-31	130		224068901	66	100	3e-33	136	255556768	62	100	1e-31	130	225441088	68.69	99	1e-34	140	115440281	63.92	97	2e-32	133	242065058	38.78	98	2e-13	70.9	168064205	40.91	88	1e-13	71.6	159464048	35.44	79	9e-08	50.8	---	---	---	---	---
261	CL1022contig03265	AT5G22850.1	aspartyl protease family protein	64.71	51	1e-17	70.9		224058947	61.54	52	6e-18	70.5	255565531	55.77	52	8e-16	67.4	225436397	62.75	51	1e-17	71.2	115440281	55.38	65	5e-14	72.4	---	---	---	---	---	---	---	---	---	---	---	---	---	---	---	---	---	---	---	---
262	CL10230contig13671	AT5G01600.1	ATFER1; ferric iron binding / iron ion binding	66.1	236	9e-81	297		224109256	64.39	264	1e-81	300	255571441	75.5	200	4e-78	288	225448548	63.36	262	1e-80	296	115486898	64	250	1e-76	283	---	---	---	---	---	168018801	68.84	199	9e-69	257	159472801	56.6	212	2e-54	209	145343486	55.62	178	7e-50	192
263	CL10231contig13672	AT5G59730.2	ATEXO70H7 (EXOCYST SUBUNIT EXO70 FAMILY PROTEIN H7); protein binding	50.58	433	2e-110	396		224088585	53.5	443	2e-122	436	255588826	55.83	446	5e-131	464	225435104	55.53	443	4e-130	461	115484279	35.09	436	5e-71	265	242070083	34.56	434	8e-69	258	168044083	34.55	437	1e-72	271	---	---	---	---	---	---	---	---	---	---
264	CL10232contig13673	AT5G39380.1	calmodulin-binding protein-related	43.48	92	2e-10	61.2		224141047	44.44	117	7e-17	82.4	255570222	46.79	109	3e-16	80.1	225452942	48.62	109	3e-18	86.7	115451493	41.09	129	2e-17	84.3	242083918	36.73	98	1e-07	52	---	---	---	---	---	---	---	---	---	---	---	---	---	---	---
265	CL10233contig13674	---	---	---	---	---	---		224073736	70.59	34	3e-07	50.8	---	---	---	---	---	225442877	62.86	35	4e-06	47	---	---	---	---	---	242088667	54.55	33	8e-06	46.2	---	---	---	---	---	---	---	---	---	---	---	---	---	---	---
266	CL10234contig13675	AT5G23750.1	remorin family protein	69.8	149	1e-43	173		224120028	68.05	169	3e-44	175	255539463	71.6	162	8e-48	186	225470169	69.05	168	4e-44	174	115459618	66.08	171	3e-42	168	242076586	64.37	174	2e-40	162	168052858	44.03	134	1e-20	97.1	---	---	---	---	---	---	---	---	---	---
267	CL10235contig13676	AT2G28550.2	RAP2.7 (RELATED TO AP2.7); DNA binding / transcription factor	64.32	213	4e-52	201		224109656	70.1	194	1e-56	216	255578779	65.35	202	3e-50	194	225435173	65.12	215	9e-55	209	115461799	58.93	224	6e-46	180	242043418	57.46	228	2e-44	175	168036929	46.04	139	5e-20	94.7	159484498	45.95	111	4e-17	84.3	145344227	42.11	114	1e-14	75.1
268	CL10236contig13677	AT4G35320.1	unknown protein	48.78	82	5e-19	91.3		224132456	63.74	91	2e-27	119	255546716	63.41	82	8e-25	110	225428326	67.42	89	2e-29	125	115448291	54.35	92	9e-22	100	242066202	45.38	119	4e-21	98.2	---	---	---	---	---	---	---	---	---	---	---	---	---	---	---
269	CL10237contig13678	ATCG01130.1	hypothetical protein	58.22	225	7e-70	261		134093264	55.65	248	2e-66	249	255605998	74	50	3e-13	72.4	91984051	61.47	231	5e-72	268	---	---	---	---	---	---	---	---	---	---	34501459	46.6	206	1e-56	184	---	---	---	---	---	---	---	---	---	---
270	CL10238contig13679	AT5G51710.1	KEA5; potassium ion transmembrane transporter/ potassium:hydrogen antiporter	76.1	159	8e-57	185		224120182	78.98	157	1e-57	187	255539661	79.87	159	3e-49	190	225455594	81.53	157	8e-51	196	115468546	68.55	159	5e-39	156	242037101	74.21	159	2e-53	176	168033657	63.29	158	1e-46	155	159485072	36.3	135	1e-17	85.1	145343630	50.94	159	1e-29	108
271	CL10239contig13680	AT3G21320.1	FUNCTIONS IN: molecular_function unknown; INVOLVED IN: biological_process unknown; LOCATED IN: cellular_component unknown; BEST Arabidopsis thaliana protein match is: ELF3 (EARLY FLOWERING 3); protein C-terminus binding / transcription factor (TAIR:AT2G25930.1); Has 39 Blast hits to 37 proteins in 14 species: Archae - 0; Bacteria - 0; Metazoa - 3; Fungi - 0; Plants - 34; Viruses - 0; Other Eukary…	30.45	220	9e-12	67.4		224092236	36.91	233	6e-16	81.3	255550864	41.63	233	2e-23	105	225429428	39	241	7e-14	74.3	115466342	32.48	234	8e-14	73.9	242089093	35.15	239	9e-14	73.9	---	---	---	---	---	---	---	---	---	---	---	---	---	---	---
272	CL1023contig03266	AT5G20700.1	senescence-associated protein-related	35.79	95	4e-11	65.1		224069188	31.09	119	5e-09	58.2	255550381	33.33	120	4e-10	61.2	225444657	33.61	122	6e-12	67.8	115434898	29.52	105	6e-06	47.8	242044760	33.33	78	1e-06	50.1	---	---	---	---	---	---	---	---	---	---	---	---	---	---	---
273	CL1023contig03267	AT5G20700.1	senescence-associated protein-related	51.52	66	8e-16	80.5		224069188	41.11	90	1e-13	73.6	255550381	43.96	91	8e-15	76.6	225444657	44.09	93	1e-16	83.2	115434898	40.79	76	1e-10	63.2	242044760	53.06	49	2e-11	65.5	168064493	42.59	54	2e-07	52.4	---	---	---	---	---	---	---	---	---	---
274	CL10240contig13681	AT5G64530.1	XND1; transcription factor	58.56	181	2e-56	214		224073330	56.28	183	3e-52	201	255575019	58.76	177	3e-55	211	225447803	57.38	183	1e-55	212	115446685	46.67	195	3e-46	181	242061950	41.43	210	6e-41	163	168000027	41.53	183	2e-30	129	---	---	---	---	---	---	---	---	---	---
275	CL10241contig13682	AT2G23340.1	AP2 domain-containing transcription factor, putative	56.55	145	3e-38	154		224063489	63.38	142	9e-41	163	255538234	66.43	140	2e-47	185	225458682	66.19	139	2e-43	172	115460958	47.78	180	1e-34	142	242092124	54.79	146	4e-35	144	168004151	61.04	77	1e-21	99.4	159482308	50.65	77	3e-15	77.8	145345766	51.52	66	1e-16	81.3
276	CL10242contig13683	AT5G60390.3	elongation factor 1-alpha / EF-1-alpha	74.51	102	1e-41	164		224109714	79.41	102	4e-44	172	255610596	78.43	102	1e-43	170	225439902	79.41	102	1e-43	170	115451089	80.39	102	2e-44	173	242045976	79.41	102	1e-43	171	168027930	80.39	102	6e-45	175	159474718	32.67	101	1e-10	60.5	145345397	37.04	81	1e-11	62.8
277	CL10243contig13684	AT5G53450.2	ORG1 (OBP3-responsive gene 1); ATP binding / kinase/ protein kinase	54.05	259	2e-74	276		224135209	55.84	231	2e-72	269	255544980	57.03	256	2e-83	305	225455098	61.33	256	4e-89	324	115438945	47.27	256	3e-65	244	242053851	50.78	256	1e-67	253	---	---	---	---	---	---	---	---	---	---	---	---	---	---	---
278	CL10244contig13685	AT3G15850.1	FAD5 (FATTY ACID DESATURASE 5); 16:0 monogalactosyldiacylglycerol desaturase/ oxidoreductase	71.07	318	2e-138	489		224117784	70.59	306	3e-133	472	255553197	68.89	360	4e-143	504	225442947	70.87	309	3e-134	475	---	---	---	---	---	---	---	---	---	---	168023862	69.18	292	2e-122	435	159472971	55.63	293	2e-100	362	145355335	56.7	291	2e-103	370
279	CL10245contig13686	AT1G72170.1	unknown protein	66.67	78	7e-26	113		224135679	74.63	67	3e-24	107	255561574	74.07	27	1e-05	45.8	225460382	72.37	76	8e-27	116	115456499	61.33	75	7e-24	106	242037453	66.67	75	3e-25	111	168019417	49.35	77	7e-16	80.1	159490018	42.11	57	2e-06	48.1	145350933	39.13	69	1e-08	54.3
280	CL10247contig13688	AT5G58110.1	ATPase activator/ chaperone binding	61.4	114	3e-31	129		224087369	66.37	113	5e-32	132	255573797	63.72	113	8e-32	131	225465543	67.26	113	4e-35	142	115444125	60.53	114	2e-30	126	242063982	58.41	113	7e-31	128	168052438	48.18	110	2e-20	93.6	159486034	27.43	113	1e-08	53.9	145350009	35.94	64	3e-06	45.1
281	CL10249contig13690	AT1G31812.1	ACBP6 (acyl-CoA-binding protein 6); acyl-CoA binding / phosphatidylcholine binding	68.6	86	9e-29	123		224071457	75.56	90	1e-33	139	255557697	70.45	44	1e-11	65.9	225427492	73.33	90	2e-33	138	115474931	72.22	90	2e-33	138	242080683	71.11	90	7e-33	136	168013072	55.29	85	5e-20	94	159488859	49.4	83	6e-16	79.7	145348479	45.35	86	1e-18	87.8
282	CL1024contig03268	AT4G03560.1	ATTPC1 (TWO-PORE CHANNEL 1); calcium channel/ voltage-gated calcium channel	66.25	317	2e-114	397		224121708	69.6	329	1e-116	417	255553747	78.68	272	1e-110	396	225446362	52.54	335	1e-75	280	115439157	62.5	336	1e-103	373	242058337	62.8	336	2e-104	376	168016887	59.86	279	1e-78	290	159486843	28.16	245	8e-10	61.2	---	---	---	---	---
283	CL1024contig03269	AT4G03560.1	ATTPC1 (TWO-PORE CHANNEL 1); calcium channel/ voltage-gated calcium channel	66.25	317	2e-114	397		224121708	69.6	329	1e-116	417	255553747	78.68	272	1e-110	396	225446362	52.54	335	1e-75	280	115439157	62.5	336	1e-103	373	242058337	62.8	336	2e-104	376	168016887	59.86	279	1e-78	290	159486843	28.16	245	7e-10	61.2	---	---	---	---	---
284	CL10250contig13691	AT2G45260.1	unknown protein	64.57	175	4e-58	220		224067705	68.21	173	3e-61	231	255541240	70.52	173	3e-62	233	225453997	70.93	172	5e-63	236	115481776	67.05	173	4e-60	226	242084456	65.9	173	2e-60	228	168026643	33.52	182	1e-21	99	---	---	---	---	---	---	---	---	---	---
285	CL10251contig13692	AT3G10230.1	LYC (LYCOPENE CYCLASE); lycopene beta cyclase	76.29	232	7e-91	330		224139752	78.06	278	1e-105	379	255581379	75.69	288	7e-105	376	225441311	79.21	279	1e-106	382	115444743	65.32	222	8e-72	266	242064318	69.68	221	7e-77	283	168019925	62.76	239	6e-72	267	159476860	35.1	151	3e-17	85.1	145356546	44.97	169	9e-38	152
286	CL10252contig13693	AT1G59640.1	ZCW32; DNA binding / transcription factor	52.72	184	9e-37	150		224119176	51.11	180	2e-36	149	255558300	53.09	194	1e-40	163	225424835	55.11	176	4e-40	161	115456009	49.71	175	2e-34	142	242047764	48.37	184	1e-36	150	168063707	55.38	130	5e-26	115	---	---	---	---	---	---	---	---	---	---
287	CL10253contig13694	AT3G13235.1	ubiquitin family protein	74.12	228	2e-92	335		224122096	78.26	230	1e-96	349	255579550	75.44	228	1e-93	339	225462066	76.62	231	2e-93	338	115444859	73.5	234	1e-89	325	242060878	71.67	233	3e-87	318	---	---	---	---	---	159480812	41.13	265	7e-46	179	145341970	48.91	229	8e-53	201
288	CL10254contig13695	AT5G54310.1	AGD5 (ARF-GAP domain 5); ARF GTPase activator/ DNA binding / zinc ion binding	51	100	4e-26	92.8		224123040	47.75	111	7e-30	103	255580436	49.54	109	6e-29	97.8	225461326	50.48	105	3e-33	105	115472801	40.71	113	6e-21	62.4	242050566	45.71	105	5e-24	77.4	---	---	---	---	---	---	---	---	---	---	---	---	---	---	---
289	CL10255contig13696	AT4G36690.1	ATU2AF65A; RNA binding / nucleic acid binding / nucleotide binding	75.71	210	3e-167	327		224134362	80.28	213	1e-179	354	255568277	89.02	173	2e-149	306	225430812	79.72	212	0	352	115486631	72.38	210	1e-166	321	242069419	71.7	212	2e-162	320	168056046	61.93	218	9e-142	263	159473054	49.14	175	2e-95	157	145344032	54.49	156	4e-88	162
290	CL10256contig13697	AT5G22790.1	RER1 (RETICULATA-RELATED 1)	65.52	87	2e-27	117		224103009	70.69	58	3e-18	86.7	255573012	57.3	89	3e-26	112	225440504	62.22	90	5e-26	112	115459498	63.22	87	4e-28	119	242073740	63.1	84	4e-27	115	168035809	45.83	48	6e-06	45.8	159473677	37.93	87	1e-06	47	---	---	---	---	---
291	CL10257contig13698	AT2G16890.2	UDP-glucoronosyl/UDP-glucosyl transferase family protein	51.72	116	2e-25	111		224055535	61.32	106	5e-27	117	255552622	51.06	141	1e-26	115	225452498	59.81	107	5e-28	120	115460980	52.73	110	2e-23	105	242048978	41.96	112	1e-21	99.4	168016972	44.76	105	4e-17	84	---	---	---	---	---	---	---	---	---	---
292	CL10258contig13699	AT5G26340.1	MSS1; carbohydrate transmembrane transporter/ hexose:hydrogen symporter/ high-affinity hydrogen:glucose symporter/ sugar:hydrogen symporter	56.34	213	4e-50	190		224139190	62.73	220	8e-60	218	255539853	66.36	220	2e-64	231	225466031	63.18	220	2e-60	222	115483430	58.45	219	2e-56	209	242078361	60.37	217	2e-53	197	168001200	54.38	217	1e-47	182	159470059	34.15	82	7e-08	53.5	145356989	37.74	106	9e-08	52
293	CL10259contig13700	AT5G51510.1	unknown protein	43.44	122	4e-22	100		224122626	48.8	125	1e-25	112	255539743	47.37	133	1e-26	115	225466075	45.24	126	1e-25	111	115482862	45.6	125	2e-24	107	242039143	47.15	123	3e-25	110	168041043	33.33	120	6e-10	59.7	---	---	---	---	---	---	---	---	---	---
294	CL1025contig03270	AT3G02700.1	NC domain-containing protein	61.85	249	5e-79	291		224079694	72.38	239	2e-92	335	255579433	71.85	238	2e-90	328	225466190	71.25	240	2e-88	322	115463117	64.94	251	2e-79	292	242090685	59.5	242	3e-71	265	168017241	60.5	238	4e-72	268	---	---	---	---	---	---	---	---	---	---
295	CL1025contig03271	AT3G02700.1	NC domain-containing protein	62.65	249	5e-79	291		224079694	71.97	239	8e-93	337	255579433	72.69	238	1e-91	332	225466190	72.5	240	2e-89	326	115463117	64.54	251	5e-79	291	242090685	59.09	242	3e-71	265	168017241	61.34	238	5e-73	271	---	---	---	---	---	---	---	---	---	---
296	CL10260contig13701	AT1G64355.1	unknown protein	90.48	105	1e-51	199		224072182	77.14	140	2e-55	212	255537747	80.51	118	2e-49	192	225426002	79.85	134	3e-53	204	115465549	79.28	111	4e-44	174	242091419	78.38	111	1e-43	172	168050043	81.37	102	4e-42	167	159472248	70.75	106	1e-39	158	145348487	67.44	86	2e-25	110
297	CL10261contig13702	AT4G16143.2	IMPA-2 (IMPORTIN ALPHA ISOFORM 2); binding / protein transporter	74.52	157	4e-107	221		224110258	77.78	153	4e-110	232	255556288	81.33	150	4e-110	234	225431871	77.78	153	3e-110	229	115435706	75.16	153	3e-106	221	242089597	64.52	155	3e-97	193	---	---	---	---	---	159481173	52.5	160	3e-80	150	145350442	54.3	151	7e-82	155
298	CL10262contig13703	AT5G14880.1	potassium transporter, putative	49.67	153	1e-39	158		224111286	57.79	154	3e-42	167	255587842	56.21	153	1e-40	161	225424705	61.54	156	3e-46	180	115469034	44.75	181	7e-33	135	242096422	51.9	158	2e-36	148	168067372	39.61	154	2e-26	114	159484821	47.83	46	2e-06	47.4	---	---	---	---	---
299	CL10264contig13705	AT1G03230.1	extracellular dermal glycoprotein, putative / EDGP, putative	56.25	176	6e-47	183		224066523	56.82	176	3e-50	194	255552239	56.57	175	3e-51	197	225436984	59.43	175	6e-54	206	115463793	44.83	174	3e-38	154	242087871	46.89	177	5e-35	143	168041176	28.09	178	2e-09	58.5	---	---	---	---	---	---	---	---	---	---
300	CL10265contig13706	AT5G66730.1	zinc finger (C2H2 type) family protein	50	74	5e-06	48.5		224133852	49.3	71	1e-05	47	255538582	56.72	67	1e-08	56.6	225458335	52.24	67	7e-06	47.8	115451347	48.19	83	8e-07	50.8	242041879	50.7	71	7e-06	47.8	---	---	---	---	---	---	---	---	---	---	---	---	---	---	---
301	CL10266contig13707	AT5G03905.1	hesB-like domain-containing protein	69.72	109	2e-41	165		224087407	70.27	111	8e-41	163	255575693	70.51	78	5e-26	113	225440888	78.38	111	2e-44	174	115476124	73.68	95	2e-33	138	242081223	76.79	112	3e-43	171	168033518	63.95	86	6e-29	123	159468850	46.43	84	1e-19	92	145351830	46.9	113	1e-22	100
302	CL10267contig13708	AT5G56030.1	HSP81-2 (HEAT SHOCK PROTEIN 81-2); ATP binding	81.34	134	5e-126	162		224124846	82.09	134	4e-126	164	255582806	83.58	134	4e-127	166	225462013	79.71	138	2e-126	162	115479813	90.3	134	8e-127	166	242045124	90.3	134	2e-127	167	168054044	79.85	134	2e-124	161	159474294	71.64	134	5e-112	151	145351130	78.36	134	3e-90	155
303	CL10268contig13709	AT1G12710.1	AtPP2-A12 (Phloem protein 2-A12); carbohydrate binding	55.62	169	2e-51	198		224127502	61.69	154	2e-56	214	255537291	58.44	154	2e-52	201	225426781	59.09	154	1e-54	209	115480249	56.49	154	5e-50	193	242049904	54.55	154	5e-50	193	168032636	31.55	168	6e-18	87	---	---	---	---	---	---	---	---	---	---
304	CL10269contig13710	AT4G00200.1	DNA binding	53.98	176	3e-46	181		224130232	49.06	212	4e-50	194	255575345	70.68	191	2e-69	258	225441014	70.62	194	1e-73	263	115484183	57.79	199	2e-56	215	242067421	56.91	188	4e-54	207	168066999	58.19	177	2e-48	189	---	---	---	---	---	---	---	---	---	---
305	CL1026contig03273	AT2G46090.1	diacylglycerol kinase family protein	71.05	38	7e-10	58.9		224067928	71.79	39	1e-10	61.6	255541696	66.67	39	2e-10	60.5	225454375	78.95	38	1e-10	60.8	115450433	61.54	39	8e-09	55.1	242042409	61.54	39	2e-09	57	168017227	53.66	41	2e-06	47.4	---	---	---	---	---	---	---	---	---	---
306	CL10270contig13711	AT4G17500.1	ATERF-1 (ETHYLENE RESPONSIVE ELEMENT BINDING FACTOR 1); DNA binding / transcription activator/ transcription factor	65.17	89	6e-30	127		224053681	82.93	82	2e-35	145	255539897	68.37	98	6e-32	133	225455014	78.31	83	2e-34	141	115459748	80.3	66	8e-28	119	242076688	54.17	120	2e-28	122	168008369	77.97	59	5e-24	107	159482308	66.18	68	8e-21	95.9	145341006	65.57	61	5e-18	85.5
307	CL10271contig13712	AT3G13230.1	RNA binding	82.43	148	2e-67	251		224056873	92	150	2e-74	275	255579546	89.33	150	3e-73	270	225455824	89.33	150	1e-73	272	115450299	88.67	150	1e-72	268	242058951	88.67	150	2e-72	268	168050652	82.67	150	8e-69	256	159471956	69.86	146	2e-55	211	145349049	74.67	150	7e-60	224
308	CL10273contig13714	AT5G17190.1	unknown protein	79.23	130	3e-51	198		224099543	77.69	130	3e-50	194	255570039	80	130	9e-52	199	225424349	81.54	130	1e-51	199	115448527	75.57	131	6e-47	183	242066072	74.81	131	2e-46	181	168016645	53.85	130	9e-31	130	---	---	---	---	---	---	---	---	---	---
309	CL10274contig13715	AT1G09070.1	SRC2 (SOYBEAN GENE REGULATED BY COLD-2); protein binding	41.91	136	1e-24	111		224125214	40.27	149	8e-25	112	255542702	42.76	145	6e-25	112	225432286	44.9	147	2e-27	120	115442057	41.3	138	4e-17	86.7	242059797	40.88	137	3e-16	84	168011807	29.75	158	2e-10	64.7	---	---	---	---	---	---	---	---	---	---
310	CL10275contig13716	AT1G47260.1	GAMMA CA2 (GAMMA CARBONIC ANHYDRASE 2); carbonate dehydratase	74.72	265	3e-118	421		224066191	77.7	269	2e-122	435	255538692	77.7	269	4e-123	437	225458237	78.31	272	1e-123	439	115487556	75.84	269	2e-120	428	242051062	75.84	269	2e-119	426	168048089	55.89	263	5e-87	318	159477295	42.71	288	1e-55	213	---	---	---	---	---
311	CL10276contig13717	AT3G54700.1	carbohydrate transmembrane transporter/ phosphate transmembrane transporter/ sugar:hydrogen symporter	72.17	212	1e-77	286		224082802	71.23	212	5e-77	284	255567282	71.83	213	7e-78	286	225438157	70.75	212	2e-77	285	115457186	65.09	212	1e-70	262	242034327	66.51	212	6e-72	267	168046721	59.91	212	7e-64	240	159467539	31.16	215	2e-15	78.6	---	---	---	---	---
312	CL10277contig13718	---	---	---	---	---	---		---	---	---	---	---	---	---	---	---	---	225457516	46.88	128	1e-47	135	115480866	40.44	183	1e-54	129	242080049	38.86	175	1e-52	126	168031806	33.33	93	2e-07	53.9	---	---	---	---	---	---	---	---	---	---
313	CL10278contig13719	AT5G10730.1	binding / catalytic/ coenzyme binding	78.26	253	4e-106	381		224089442	80.63	253	2e-110	395	255548648	78.26	253	2e-107	385	225430578	80.88	251	3e-111	398	115446695	71.72	244	3e-97	351	242052993	72.5	160	2e-61	233	168045071	60.17	236	2e-75	279	159470185	46.35	233	2e-43	172	145344583	26.32	228	7e-12	66.2
314	CL10279contig13720	AT4G23420.2	short-chain dehydrogenase/reductase (SDR) family protein	64.87	316	1e-104	376		224134877	69.5	318	6e-113	404	255545238	71.79	312	8e-118	420	225464515	71.88	313	2e-117	419	115480783	64.95	311	3e-103	372	242043968	66.56	311	3e-104	375	168046840	56.21	306	1e-81	300	159472074	40.65	310	4e-44	174	145347128	35.26	312	3e-35	144
315	CL1027contig03274	AT2G46820.2	PSI-P (PHOTOSYSTEM I P SUBUNIT); DNA binding	59.06	127	7e-29	124		224128069	57.78	135	5e-30	128	255548059	44.44	126	2e-21	99.4	225453634	56.8	125	1e-29	127	115472001	49.64	137	1e-22	103	242050186	60.98	82	1e-18	90.5	168004237	49.46	93	3e-12	69.3	159488417	35.29	102	9e-09	57	145349961	28.43	102	7e-10	59.7
316	CL1027contig03275	AT2G46820.2	PSI-P (PHOTOSYSTEM I P SUBUNIT); DNA binding	59.06	127	6e-29	124		224128069	57.78	135	4e-30	128	255548059	44.44	126	2e-21	99.4	225453634	56.8	125	1e-29	127	115472001	49.64	137	1e-22	103	242050186	60.98	82	1e-18	90.5	168004237	49.46	93	3e-12	69.3	159488417	35.29	102	8e-09	57	145349961	28.43	102	6e-10	59.7
317	CL10280contig13721	AT1G57720.2	elongation factor 1B-gamma, putative / eEF-1B gamma, putative	82.22	90	1e-40	162		224145107	91.11	90	9e-45	176	255570962	86.67	90	2e-43	171	225465198	84.44	90	8e-42	166	115445077	84.44	90	4e-41	163	242060986	81.11	90	1e-40	162	168043350	64.44	90	3e-32	134	---	---	---	---	---	---	---	---	---	---
318	CL10281contig13722	AT3G29575.4	AFP3 (ABI FIVE BINDING PROTEIN 3)	38.46	169	1e-18	89.7		224080117	43.7	135	4e-17	84.7	255542012	41.78	146	2e-18	89	225423460	38.19	144	5e-15	77.4	115453555	41.75	103	4e-11	64.3	242050822	35.64	101	7e-08	53.9	---	---	---	---	---	---	---	---	---	---	---	---	---	---	---
319	CL10282contig13723	AT2G36300.1	integral membrane Yip1 family protein	50.43	117	1e-22	101		224102967	54.46	112	7e-25	109	255575657	52.63	114	4e-24	106	225464142	71.17	111	9e-34	138	115452381	57.41	108	2e-24	107	---	---	---	---	---	167998881	52.63	95	5e-19	89.7	---	---	---	---	---	145344928	47.27	55	3e-09	55.5
320	CL10283contig13724	AT3G44110.1	ATJ3; protein binding	79.76	415	6e-145	511		224104629	79.56	411	1e-145	513	255546721	81.84	413	4e-145	511	225464824	82.04	412	1e-145	513	115455793	78.93	413	8e-144	506	242038705	79.9	413	2e-138	489	168061709	72.95	414	1e-131	466	159466824	48.22	421	2e-73	272	145349576	57.07	417	5e-97	349
321	CL10284contig13725	AT5G16780.1	DOT2 (DEFECTIVELY ORGANIZED TRIBUTARIES 2)	70.2	198	2e-65	245		224053705	73.3	191	4e-68	254	255550936	74.33	187	3e-66	247	225462520	73.66	186	2e-68	255	115446313	64.09	181	5e-54	207	242051002	64.86	185	1e-56	216	168031091	60.23	176	5e-54	207	---	---	---	---	---	145354684	41.41	128	8e-22	98.6
322	CL10285contig13726	AT4G08950.1	EXO (EXORDIUM)	66.05	271	1e-104	344		224063251	67.75	276	1e-112	362	255545770	69.41	255	7e-108	348	225459247	66.55	275	4e-111	357	115448783	56.99	279	1e-89	294	242065904	58.87	248	4e-84	277	167999945	49.21	254	5e-63	215	---	---	---	---	---	---	---	---	---	---
323	CL10286contig13727	AT2G24580.1	sarcosine oxidase family protein	58.06	62	1e-11	65.1		224142069	59.32	59	3e-14	73.6	255589834	61.02	59	5e-14	72.4	225464346	61.54	52	7e-13	68.6	115488948	51.56	64	6e-12	65.5	242052425	61.4	57	7e-12	65.5	168049013	57.78	45	1e-09	58.2	---	---	---	---	---	---	---	---	---	---
324	CL10287contig13728	AT1G52570.1	PLDALPHA2 (phosphlipase d alpha 2); phospholipase D	76.11	113	5e-52	198		224059184	78.76	113	3e-55	209	255553165	77.88	113	1e-56	214	225445517	72.57	113	7e-50	191	115434790	72.57	113	4e-49	188	242089719	70	110	3e-48	186	168002108	53.1	113	3e-32	133	---	---	---	---	---	---	---	---	---	---
325	CL10288contig13729	AT4G01970.1	AtSTS (Arabidopsis thaliana stachyose synthase); galactinol-raffinose galactosyltransferase/ hydrolase, hydrolyzing O-glycosyl compounds	57.44	336	3e-120	428		224130968	70.06	334	7e-147	516	255548395	68.86	334	1e-144	509	225437604	74.25	334	2e-155	545	115434758	47.48	337	9e-90	327	242071923	60.6	335	3e-125	445	168002098	39.8	294	2e-53	206	159486817	33.12	317	3e-45	178	145348035	34.56	298	4e-42	167
326	CL10289contig13730	AT3G55350.1	unknown protein	29.41	102	3e-09	57.8		224056104	49.45	91	4e-17	84	255555409	50.55	91	4e-17	83.6	225428849	50.5	101	3e-19	90.9	115466608	45.88	85	4e-12	67	242092118	45.36	97	5e-13	70.5	---	---	---	---	---	---	---	---	---	---	---	---	---	---	---
327	CL1028contig03276	AT4G08150.1	KNAT1 (KNOTTED-LIKE FROM ARABIDOPSIS THALIANA); transcription factor	66.25	320	2e-91	332		224063413	63.41	358	7e-99	357	255537924	70.43	257	6e-79	291	225458942	63.23	359	2e-98	356	115470439	54.63	313	1e-69	260	242042882	53.61	319	1e-71	266	168051647	34.2	269	9e-24	108	159465275	57.45	47	6e-09	58.2	---	---	---	---	---
328	CL1028contig03277	AT4G08150.1	KNAT1 (KNOTTED-LIKE FROM ARABIDOPSIS THALIANA); transcription factor	66.25	320	1e-91	333		224063413	62.85	358	1e-97	353	255537924	69.65	257	9e-78	287	225458942	63.23	359	4e-98	355	115470439	53.99	313	2e-68	256	242042882	52.98	319	3e-70	262	168051647	34.2	269	9e-24	108	159465275	40.26	77	2e-09	59.7	---	---	---	---	---
329	CL10290contig13731	AT2G19070.1	SHT (SPERMIDINE HYDROXYCINNAMOYL TRANSFERASE); N-acyltransferase/ hydroxycinnamoyltransferase/ spermidine:caffeoyl CoA N-acyltransferase/ spermidine:coumaroyl CoA N-acyltransferase/ spermidine:feruloyl CoA N-acyltransferase/ spermidine:sinapoyl CoA N-acyl	43.49	269	2e-65	211		224126145	43.77	265	3e-68	214	255561062	46.04	265	1e-61	233	225446291	47.19	267	3e-63	238	115447257	31.68	262	6e-34	119	242062292	31.3	262	4e-33	117	168007474	27.85	219	3e-27	119	---	---	---	---	---	---	---	---	---	---
330	CL10291contig13732	AT4G19100.1	unknown protein	80.77	104	3e-48	187		224138364	78.79	99	8e-44	173	255557685	78.85	104	7e-48	186	225466099	81.73	104	1e-47	186	115483120	45.16	93	5e-21	97.4	242036823	77	100	7e-42	166	168061717	62.77	94	9e-35	143	159464827	42.53	87	1e-19	92.4	145342764	42.86	98	1e-21	97.4
331	CL10292contig13733	AT2G42500.2	PP2A-4; hydrolase/ protein serine/threonine phosphatase	97.86	234	7e-140	493		224076000	97.86	234	2e-139	492	255580686	96.58	234	2e-137	484	225450275	97.44	234	4e-139	490	115456053	97.44	234	2e-139	491	242039733	95.73	234	2e-137	484	168027059	93.16	234	8e-133	469	159482737	79.41	238	1e-113	405	145348937	76.6	235	2e-112	400
332	CL10293contig13734	AT3G18680.1	aspartate/glutamate/uridylate kinase family protein	81.59	277	4e-120	428		224131186	92.5	240	1e-122	436	255552374	74.54	326	2e-126	449	225431539	73.7	327	3e-125	445	115442427	86.85	251	7e-120	427	242055705	76.11	293	2e-117	419	168052305	81.28	235	5e-106	381	159487971	55.64	266	7e-79	290	145354985	67.25	229	1e-81	298
333	CL10294contig13735	AT4G37880.1	protein binding / zinc ion binding	51.22	123	6e-30	121		224134494	58.82	119	6e-36	136	255554539	60.5	119	6e-37	140	225429244	60.5	119	1e-36	140	115468720	54.55	121	5e-33	131	242066298	52.89	121	9e-31	126	168022726	48.74	119	3e-29	118	---	---	---	---	---	---	---	---	---	---
334	CL10295contig13736	AT5G60390.3	elongation factor 1-alpha / EF-1-alpha	45.36	97	5e-19	89.4		224112981	45.36	97	4e-19	89.7	255554068	45.36	97	3e-19	89.7	225435241	45.36	97	3e-19	89.7	115451089	45.36	97	3e-19	89.7	242045976	44.33	97	1e-18	88.2	168027930	45.36	97	2e-19	90.5	159488713	68.18	110	1e-40	159	145357404	68.47	111	2e-44	171
335	CL10296contig13737	AT5G60390.3	elongation factor 1-alpha / EF-1-alpha	41.89	148	1e-24	108		224098016	41.22	148	1e-24	108	255610596	41.22	148	4e-24	106	225435241	41.89	148	3e-25	110	115451089	39.86	148	9e-24	105	242045976	41.22	148	4e-25	110	168000927	40.54	148	1e-25	112	159488713	69.59	148	5e-56	212	145357404	64.19	148	3e-52	198
336	CL10298contig13739	AT5G62860.1	F-box family protein-related	43.08	130	7e-20	93.6		224135775	48.46	130	3e-26	114	255540731	48.95	143	2e-26	114	225457087	45.31	128	5e-25	110	115448629	44.44	135	1e-20	95.9	242062550	43.18	132	6e-21	97.1	---	---	---	---	---	---	---	---	---	---	---	---	---	---	---
337	CL10299contig13740	AT3G51430.1	YLS2; strictosidine synthase	54.78	345	5e-103	371		224081469	55.39	343	6e-105	377	255561369	53.1	339	3e-98	355	225467863	57.35	340	2e-111	399	115483210	49.59	246	2e-65	246	242040343	48.8	332	2e-89	326	168028392	38.7	323	2e-60	230	159471946	28.07	367	2e-30	129	---	---	---	---	---
338	CL1029contig03278	AT4G31750.1	WIN2 (HOPW1-1-INTERACTING 2); protein serine/threonine phosphatase	84.83	145	3e-66	248		224089434	87.5	144	5e-68	253	255548654	84.83	145	5e-68	253	225430569	87.59	145	3e-69	257	115444237	84.03	144	4e-68	253	242060520	82.78	151	2e-69	258	168043672	69.23	143	4e-55	211	159477743	63.64	143	7e-46	179	145348481	44.16	154	7e-25	108
339	CL1029contig03279	AT4G31750.1	WIN2 (HOPW1-1-INTERACTING 2); protein serine/threonine phosphatase	68.26	167	6e-58	219		224089434	70.66	167	3e-60	227	255548654	70.66	167	1e-59	225	225430569	69.46	167	5e-59	223	115444237	68.67	150	8e-54	206	242077500	69.12	136	5e-49	190	168043672	71.56	109	6e-42	166	159477743	50.41	123	4e-30	126	145348481	37	100	7e-12	65.1
340	CL102contig00758	AT2G16760.1	FUNCTIONS IN: molecular_function unknown; LOCATED IN: endoplasmic reticulum; EXPRESSED IN: 10 plant structures; EXPRESSED DURING: 6 growth stages; CONTAINS InterPro DOMAIN/s: Six-bladed beta-propeller, TolB-like (InterPro:IPR011042); BEST Arabidopsis thaliana protein match is: unknown protein (TAIR:AT2G47370.1); Has 78 Blast hits to 78 proteins in 24 species: Archae - 0; Bacteria - 32; Metazoa - …	57.04	284	4e-82	302		224130984	52.81	303	4e-85	312	255548449	52.51	299	5e-85	311	225437569	57	300	3e-90	329	115452591	50.38	264	2e-59	226	242041169	48.52	270	3e-59	226	168039065	80	90	7e-33	138	---	---	---	---	---	---	---	---	---	---
341	CL102contig00759	AT2G16760.1	FUNCTIONS IN: molecular_function unknown; LOCATED IN: endoplasmic reticulum; EXPRESSED IN: 10 plant structures; EXPRESSED DURING: 6 growth stages; CONTAINS InterPro DOMAIN/s: Six-bladed beta-propeller, TolB-like (InterPro:IPR011042); BEST Arabidopsis thaliana protein match is: unknown protein (TAIR:AT2G47370.1); Has 78 Blast hits to 78 proteins in 24 species: Archae - 0; Bacteria - 32; Metazoa - …	57.93	309	1e-91	333		224130984	55.99	309	4e-97	351	255548449	56.54	306	7e-98	353	225437569	60.46	306	3e-102	368	115452591	50.17	289	1e-67	253	242041169	49.32	296	3e-67	252	168029336	30.85	295	8e-27	117	---	---	---	---	---	---	---	---	---	---
342	CL102contig00760	AT2G16760.1	FUNCTIONS IN: molecular_function unknown; LOCATED IN: endoplasmic reticulum; EXPRESSED IN: 10 plant structures; EXPRESSED DURING: 6 growth stages; CONTAINS InterPro DOMAIN/s: Six-bladed beta-propeller, TolB-like (InterPro:IPR011042); BEST Arabidopsis thaliana protein match is: unknown protein (TAIR:AT2G47370.1); Has 78 Blast hits to 78 proteins in 24 species: Archae - 0; Bacteria - 32; Metazoa - …	57.61	309	1e-91	333		224130984	56.63	309	9e-98	353	255548449	57.19	306	2e-98	355	225437569	61.11	306	8e-103	370	115452591	50.52	289	5e-68	254	242041169	49.66	296	9e-68	253	168029336	30.85	295	2e-26	116	---	---	---	---	---	---	---	---	---	---
343	CL102contig00761	AT3G07340.1	basic helix-loop-helix (bHLH) family protein	49.44	180	4e-39	158		224065260	52.58	194	8e-46	180	255550670	54.4	182	2e-42	169	225433496	51.81	193	9e-46	180	115441817	45	200	4e-35	144	242059665	46	200	8e-37	150	168039065	80	90	3e-33	138	---	---	---	---	---	---	---	---	---	---
344	CL10300contig13741	AT2G37190.1	60S ribosomal protein L12 (RPL12A)	88.04	92	8e-60	161		224148304	93.48	92	6e-61	166	255578850	93.48	92	6e-63	168	225449052	94.57	92	9e-64	170	115448105	91.3	92	2e-61	165	242072818	88.04	92	6e-60	162	168003690	90.22	92	4e-59	163	159477751	77.17	92	5e-50	145	145344539	80.43	92	2e-51	146
345	CL10301contig13742	AT1G72050.1	TFIIIA (TRANSCRIPTION FACTOR IIIA); nucleic acid binding / zinc ion binding	40.1	192	9e-38	152		224135987	56.03	141	7e-44	172	255585808	52.14	140	6e-42	165	225440266	59.29	140	2e-46	181	115443793	48.55	138	1e-39	157	242086723	46.04	139	2e-35	144	---	---	---	---	---	---	---	---	---	---	---	---	---	---	---
346	CL10302contig13743	AT3G26300.1	CYP71B34; electron carrier/ heme binding / iron ion binding / monooxygenase/ oxygen binding	43.53	464	4e-100	362		224119498	46.88	465	2e-110	396	255538870	47.1	465	4e-110	394	225458049	47.53	465	3e-117	418	115453987	41.61	471	2e-92	336	242076226	45.49	477	1e-95	347	168030798	39.58	480	5e-85	311	159484905	25	440	1e-18	90.5	145357392	23.23	452	3e-18	88.2
347	CL10303contig13744	AT5G13180.1	ANAC083 (ARABIDOPSIS NAC DOMAIN CONTAINING PROTEIN 83); transcription factor	57.83	230	1e-69	259		224053533	57.5	240	3e-74	274	255543138	57.58	231	3e-73	270	225425174	60.27	219	7e-73	270	115472837	47.98	198	4e-43	171	242085486	44.72	246	2e-43	172	168054147	52.2	159	3e-40	161	---	---	---	---	---	---	---	---	---	---
348	CL10304contig13745	AT5G40390.1	SIP1 (seed imbibition 1-like); galactinol-sucrose galactosyltransferase/ hydrolase, hydrolyzing O-glycosyl compounds	69.58	263	1e-112	402		224131914	77.36	265	4e-127	450	255567355	76.23	265	3e-126	447	225452378	80	265	8e-129	456	115466686	38.13	257	5e-48	187	242051931	71.7	265	9e-116	412	168001178	38.13	257	2e-47	185	159486817	29.53	193	2e-15	78.6	145348035	33.33	252	2e-35	144
349	CL10305contig13746	AT1G01720.1	ATAF1; transcription activator/ transcription factor	86.96	161	4e-82	301		224063050	82.82	163	3e-81	298	255558632	85.89	163	8e-83	303	225459603	85.19	162	4e-82	301	115441473	82.5	160	7e-79	290	242087981	81.1	164	2e-78	288	168000027	69.28	166	2e-67	253	---	---	---	---	---	---	---	---	---	---
350	CL10306contig13747	AT1G48410.2	AGO1 (ARGONAUTE 1); endoribonuclease/ miRNA binding / protein binding / siRNA binding	67	100	4e-61	117		224102121	62.37	93	1e-59	115	255552031	63.44	93	8e-60	116	225432808	64.21	95	1e-60	117	115447849	59.41	101	7e-60	111	242089157	62	100	4e-59	111	168009836	62.5	104	4e-58	107	159481680	64.06	64	1e-30	85.1	---	---	---	---	---
351	CL10307contig13748	AT5G60680.1	unknown protein	52.75	91	2e-16	81.6		224138698	50	90	2e-18	87.8	255557006	46.15	91	5e-17	82.8	225435321	55.56	90	1e-19	92	115459466	45.83	96	6e-14	72.8	242076524	44.68	94	2e-14	74.3	168062857	46.43	84	1e-14	75.5	---	---	---	---	---	---	---	---	---	---
352	CL10308contig13749	AT3G08800.1	binding	35.42	96	3e-10	60.1		224139272	43.43	99	1e-18	88.2	255571481	43.75	96	1e-16	81.3	225439556	41.05	95	1e-16	80.9	---	---	---	---	---	---	---	---	---	---	---	---	---	---	---	---	---	---	---	---	---	---	---	---	---
353	CL10309contig13750	AT3G47470.1	LHCA4 (LIGHT-HARVESTING CHLOROPHYLL-PROTEIN COMPLEX I SUBUNIT A4); chlorophyll binding	41.44	111	1e-16	81.6		224137478	41.59	113	8e-19	88.6	255538312	38.94	113	6e-17	82	225458605	40.71	113	5e-18	85.9	115448873	38.94	113	3e-15	76.6	242066618	38.94	113	4e-17	82.8	168057356	39.29	112	2e-16	80.9	159467559	55.75	113	2e-31	129	145350546	34.23	111	2e-13	69.3
354	CL1030contig03280	AT1G26480.1	GRF12 (GENERAL REGULATORY FACTOR 12); protein binding / protein phosphorylated amino acid binding	78.64	206	2e-90	329		224066959	82.21	208	4e-94	341	255545736	84.91	212	3e-98	354	225459292	84.43	212	1e-98	356	115476520	70.83	216	1e-80	296	242068759	69.38	209	4e-78	288	168023675	82.04	206	9e-94	340	159489655	71.23	219	6e-82	300	145355986	63.55	214	2e-69	257
355	CL1030contig03281	AT1G26480.1	GRF12 (GENERAL REGULATORY FACTOR 12); protein binding / protein phosphorylated amino acid binding	80.58	206	2e-95	345		224066959	83.73	209	4e-99	357	255545736	85.92	213	1e-102	369	225459292	86.38	213	5e-104	374	115476520	72.22	216	2e-85	311	242068759	71.29	209	2e-83	305	168023675	84.54	207	3e-99	358	159489655	73.06	219	3e-87	317	145355986	64.95	214	1e-73	271
356	CL10310contig13751	AT1G13360.1	unknown protein	35.2	179	4e-12	68.6		224108484	42.08	183	8e-17	84	255583790	37.11	159	8e-12	67	225423955	41.14	175	2e-18	89	115434334	39.06	128	3e-08	55.5	---	---	---	---	---	---	---	---	---	---	---	---	---	---	---	---	---	---	---	---
357	CL10311contig13752	AT1G19180.1	JAZ1 (JASMONATE-ZIM-DOMAIN PROTEIN 1); protein binding	31.94	216	1e-15	79.7		224068506	30.83	240	1e-15	80.1	255576619	32.29	223	1e-15	79.7	225444663	36.43	140	1e-13	72.8	115453443	35.6	191	1e-16	83.2	242042011	40.12	172	4e-21	98.2	168066339	40.71	113	5e-08	54.7	---	---	---	---	---	---	---	---	---	---
358	CL10312contig13753	AT2G28080.1	glycosyltransferase family protein	39.08	174	2e-28	121		224106818	35.47	172	1e-28	122	255565403	38.15	173	3e-30	127	225440047	37.28	169	4e-28	120	115482206	32.92	161	1e-24	108	242034341	35.71	182	4e-29	124	---	---	---	---	---	---	---	---	---	---	---	---	---	---	---
359	CL10313contig13754	AT5G18190.2	protein kinase family protein	57.5	120	1e-30	129		224144790	61.98	121	6e-30	127	255568924	66.94	121	3e-31	131	225441621	70.25	121	1e-35	146	115440227	72.9	107	4e-45	177	242037835	43.75	128	1e-14	76.6	168023370	70.09	107	3e-42	167	159486881	64.76	105	3e-37	150	145343446	70.37	81	3e-46	135
360	CL10314contig13755	AT2G24570.1	WRKY17; calmodulin binding / transcription factor	44.91	167	2e-66	114		224142071	45.11	184	9e-64	104	255548594	45.81	179	1e-72	116	225466161	45.41	185	2e-71	117	115457562	44.83	174	3e-59	100	242074240	46.15	143	3e-18	89.4	168000489	70.93	86	2e-33	139	159468343	56.06	66	7e-17	84	145352363	56.52	69	7e-15	76.3
361	CL10316contig13757	AT3G11810.1	unknown protein	48.32	238	3e-52	202		224098938	45.11	235	2e-51	199	255562976	37	100	1e-10	63.9	225423654	23.65	203	2e-10	63.5	115488050	34.28	318	2e-23	107	242083336	33.19	232	2e-24	110	168019600	23.76	202	6e-11	65.1	---	---	---	---	---	---	---	---	---	---
362	CL10317contig13758	AT1G68550.2	AP2 domain-containing transcription factor, putative	31.98	172	7e-15	77.8		224111692	31.71	205	4e-18	88.6	255581657	29.95	207	8e-16	80.5	225423965	36.32	201	3e-24	108	115463423	34.03	144	2e-11	65.9	242054667	40	100	2e-11	66.6	168037724	61.36	44	2e-10	62.8	159476160	66.67	36	1e-08	56.2	145345766	62.86	35	1e-08	55.1
363	CL10318contig13759	AT4G16210.1	ECHIA (ENOYL-COA HYDRATASE/ISOMERASE A); catalytic	70.27	259	2e-100	362		224101549	77.61	259	2e-111	399	255556404	76.81	263	2e-110	395	225431978	74.24	264	2e-108	389	115452629	65.43	269	1e-93	340	242041153	67.86	252	1e-93	340	168022188	61.39	259	2e-84	309	159487551	28.18	220	3e-23	105	145350905	54.65	86	9e-22	99.4
364	CL10319contig13760	AT5G60800.1	heavy-metal-associated domain-containing protein	38.46	169	2e-22	103		224106826	32.93	167	5e-17	85.1	255565413	35.71	168	4e-17	85.1	225436508	40	165	8e-19	90.9	115481458	30.86	162	5e-10	61.6	242039565	31.64	177	2e-10	63.5	---	---	---	---	---	---	---	---	---	---	---	---	---	---	---
365	CL1031contig03282	AT5G03460.1	unknown protein	46.07	89	1e-16	82.4		224068809	56.63	83	1e-20	95.9	255552539	73.13	67	2e-23	105	225441179	59.52	84	1e-20	95.9	115449865	56.67	90	5e-22	100	242067034	59.26	81	2e-20	95.5	---	---	---	---	---	---	---	---	---	---	---	---	---	---	---
366	CL1031contig03283	AT5G03460.1	unknown protein	46.07	89	2e-16	82		224068809	56.63	83	2e-20	95.5	255552539	73.13	67	2e-23	105	225441179	60.71	84	7e-21	96.7	115449865	58.82	85	6e-22	100	242067034	59.26	81	4e-20	94.4	---	---	---	---	---	---	---	---	---	---	---	---	---	---	---
367	CL10320contig13761	AT2G05070.1	LHCB2.2; chlorophyll binding	74.4	168	4e-89	264		224131818	76.19	168	8e-90	268	255567270	76.79	168	2e-89	266	225447576	76.79	168	3e-89	265	115453971	75.6	168	5e-88	263	242045502	76.19	168	5e-89	265	168025870	74.85	167	2e-87	259	159491492	79.76	168	1e-93	285	145356594	42.7	185	2e-32	108
368	CL10321contig13762	AT3G06270.1	protein phosphatase 2C, putative / PP2C, putative	67.15	347	2e-137	486		224107277	69.14	350	4e-138	488	255551547	69.86	345	1e-140	496	225432470	70.2	349	9e-141	496	115445559	55.72	341	2e-105	379	242061334	55.52	353	4e-106	381	168027163	61.76	306	6e-106	381	159464551	56.37	314	5e-100	360	145352191	48.01	302	2e-76	281
369	CL10322contig13763	AT5G19120.1	aspartic-type endopeptidase	38.22	157	6e-24	106		224100331	45.61	171	1e-34	142	255552235	43.64	165	1e-33	138	225432540	45	160	9e-34	139	115463793	32.4	179	5e-20	93.2	242059839	30.25	162	1e-16	82	167997964	32.11	109	5e-09	57	159464048	28.46	123	5e-06	46.2	---	---	---	---	---
370	CL10323contig13764	AT4G26590.1	OPT5 (OLIGOPEPTIDE TRANSPORTER 5); oligopeptide transporter	69.17	133	6e-45	176		224056485	72.31	130	1e-44	175	255563572	71.21	132	6e-44	172	225461973	72.52	131	7e-47	182	115477044	71.32	129	2e-42	167	242082387	73.08	130	1e-41	164	168039115	55.83	120	5e-29	122	---	---	---	---	---	---	---	---	---	---
371	CL10324contig13765	AT4G12980.1	auxin-responsive protein, putative	62.7	252	2e-84	309		224065431	63.28	256	2e-87	319	255584675	64.98	257	9e-91	329	225470031	67.07	249	7e-92	333	115451307	59.76	246	3e-81	298	242079905	56.05	248	9e-77	283	168045991	43.8	258	1e-56	216	159474922	31.41	156	5e-17	84.3	---	---	---	---	---
372	CL10325contig13766	AT1G28680.1	transferase family protein	44.44	72	5e-11	62.8		224077004	57.33	75	5e-17	82.8	255563062	57.14	77	1e-17	84.3	225443504	56	75	9e-18	85.1	115466504	43.21	81	2e-07	50.8	---	---	---	---	---	---	---	---	---	---	---	---	---	---	---	---	---	---	---	---
373	CL10326contig13767	AT2G05920.1	subtilase family protein	41.95	503	1e-116	339		224071660	48.79	496	2e-148	414	255537205	48.5	501	1e-150	426	225426710	48.59	496	5e-153	427	115450355	44.38	498	3e-138	375	242035295	43.49	499	7e-136	366	168009784	39	518	2e-109	305	---	---	---	---	---	---	---	---	---	---
374	CL10327contig13768	AT1G05680.1	UDP-glucoronosyl/UDP-glucosyl transferase family protein	52.01	273	2e-71	266		224116974	56.32	277	1e-85	313	255577903	56.32	277	4e-87	318	225468360	53.65	274	6e-80	294	115480181	50	302	1e-71	266	242045320	52.94	272	5e-75	278	167999340	31.34	284	1e-34	144	159467297	49.25	67	2e-08	51.2	---	---	---	---	---
375	CL10328contig13769	AT1G19150.1	LHCA6; chlorophyll binding	83.19	113	2e-88	211		224069184	82.3	113	1e-91	218	255550389	89.29	112	6e-95	228	225444667	83.04	112	3e-89	216	115472983	66.06	109	4e-68	165	242066618	40.35	114	9e-33	75.9	168060921	53.57	112	2e-55	134	159480898	49.02	102	2e-41	92.8	145343493	49.09	110	2e-42	104
376	CL10329contig13770	AT3G07910.1	FUNCTIONS IN: molecular_function unknown; INVOLVED IN: biological_process unknown; LOCATED IN: endomembrane system; EXPRESSED IN: 24 plant structures; EXPRESSED DURING: 15 growth stages; CONTAINS InterPro DOMAIN/s: Reactive oxygen species modulator 1 (InterPro:IPR018450); Has 146 Blast hits to 146 proteins in 65 species: Archae - 0; Bacteria - 0; Metazoa - 110; Fungi - 6; Plants - 24; Viruses - 0…	72.97	74	1e-14	74.7		224055317	83.78	74	8e-18	85.5	---	---	---	---	---	225436610	86.49	74	7e-18	85.5	115482654	77.78	45	1e-15	78.2	242074576	77.33	75	6e-15	75.9	168010223	72.97	74	2e-15	77.4	---	---	---	---	---	145345665	62.79	43	2e-11	62.4
377	CL1032contig03284	AT1G07230.1	hydrolase, acting on ester bonds	73.5	517	0	776		224059300	74.57	523	0	805	255569329	72.88	520	0	784	225434610	76.76	512	0	801	115456329	76.59	410	0	657	242037547	75.25	493	0	776	168050705	62.6	516	0	666	---	---	---	---	---	---	---	---	---	---
378	CL1032contig03285	AT1G07230.1	hydrolase, acting on ester bonds	74.29	494	0	754		224059300	77.05	488	0	787	255569329	75.05	489	0	767	225434610	78.12	480	0	778	115456329	76.59	410	0	657	242037547	75.57	479	0	756	168050705	63.09	485	0	638	---	---	---	---	---	---	---	---	---	---
379	CL10330contig13771	AT1G03495.1	transferase/ transferase, transferring acyl groups other than amino-acyl groups	35.29	272	4e-48	140		224146712	30.04	273	2e-45	127	255573392	34.3	277	1e-48	133	225447679	40.23	256	3e-67	183	115449745	33.08	263	2e-42	112	242096824	30.04	263	4e-38	104	168066942	23.11	251	6e-11	50.1	---	---	---	---	---	---	---	---	---	---
380	CL10331contig13772	AT1G23740.1	oxidoreductase, zinc-binding dehydrogenase family protein	63.67	300	1e-105	380		224140597	65.67	300	2e-108	389	255568816	67	300	4e-112	400	225425523	68	300	9e-112	400	115476190	64	300	1e-102	369	242054443	37.61	234	1e-28	124	168065093	56.86	299	5e-91	331	159475649	30.16	315	8e-15	77.4	145345286	29.29	338	2e-15	78.6
381	CL10333contig13774	AT2G28630.1	KCS12 (3-KETOACYL-COA SYNTHASE 12); acyltransferase/ catalytic/ transferase, transferring acyl groups other than amino-acyl groups	68.09	257	4e-96	347		224104497	70.61	245	2e-97	352	255587163	67.47	249	2e-95	345	225435106	68.31	243	5e-92	333	115482476	55.79	242	9e-72	266	242039401	56.12	237	9e-74	273	168012791	45.05	222	3e-50	195	159478236	40.38	213	3e-40	161	---	---	---	---	---
382	CL10334contig13775	AT5G49360.1	BXL1 (BETA-XYLOSIDASE 1); hydrolase, hydrolyzing O-glycosyl compounds	55.33	244	3e-71	265		224099193	56.02	241	1e-75	279	255548487	54.19	227	3e-71	264	225437531	57.96	226	2e-74	275	115486595	49.8	255	4e-70	261	242071935	48.22	253	3e-67	251	168065036	45.34	236	9e-57	216	---	---	---	---	---	---	---	---	---	---
383	CL10335contig13776	AT5G53390.1	unknown protein	44.39	214	2e-49	192		224120784	43.46	214	3e-52	201	255564707	40.27	226	1e-48	189	225455108	41.78	225	3e-50	194	115465359	39.66	232	2e-45	178	242088777	39.19	222	9e-44	173	168056851	33.33	222	3e-32	135	---	---	---	---	---	145350787	27.57	185	5e-11	62.8
384	CL10336contig13777	AT2G47590.1	PHR2 (photolyase/blue-light receptor 2); DNA photolyase	65.48	365	1e-121	433		224068346	67.46	421	3e-134	475	255564190	70.03	367	8e-132	466	225437398	67.39	371	2e-128	455	115452953	54.89	348	2e-92	336	242040969	54.49	345	4e-92	335	168016051	53.65	356	6e-100	361	159469690	42.86	385	1e-72	270	145341190	33.04	342	2e-35	144
385	CL10337contig13778	---	---	---	---	---	---		224081326	52.75	91	2e-12	68.9	255544117	43.24	111	1e-09	59.3	225463679	45.05	111	1e-07	52.8	---	---	---	---	---	---	---	---	---	---	---	---	---	---	---	---	---	---	---	---	---	---	---	---	---
386	CL10338contig13779	AT5G56670.1	40S ribosomal protein S30 (RPS30C)	96.23	53	2e-17	85.1		224131468	100	53	2e-18	88.2	255549688	100	53	2e-18	88.2	225445010	100	53	2e-18	88.2	115466684	100	53	2e-18	88.2	242066882	100	53	2e-18	88.2	168057275	98.11	53	5e-18	87	159486879	84.31	51	2e-14	74.3	145349279	75	52	2e-12	66.6
387	CL10339contig13780	AT2G39730.3	RCA (RUBISCO ACTIVASE); ADP binding / ATP binding / enzyme regulator/ ribulose-1,5-bisphosphate carboxylase/oxygenase activator	77.93	426	0	664		224101023	81.65	425	0	703	255584538	79.11	426	0	677	225440438	80.24	425	0	684	115486823	78.33	420	0	668	242072103	75.76	429	0	645	167999775	74.22	419	2e-179	625	159468147	66.67	381	2e-139	492	145346050	61.7	389	7e-138	485
388	CL1033contig03286	AT5G39950.1	ATTRX2 (THIOREDOXIN 2); oxidoreductase, acting on sulfur group of donors, disulfide as acceptor	51.4	107	9e-32	133		224141341	58.77	114	5e-35	144	255552830	57.55	106	2e-33	138	225424879	58.93	112	2e-37	152	115455973	48.67	113	4e-26	114	242032659	46.6	103	2e-24	108	168006861	38.74	111	2e-22	102	159472883	40.74	108	2e-17	84.7	145351136	45.45	88	1e-16	81.3
389	CL1033contig03287	AT5G39950.1	ATTRX2 (THIOREDOXIN 2); oxidoreductase, acting on sulfur group of donors, disulfide as acceptor	50.47	107	1e-31	132		224141341	62.28	114	6e-37	150	255552830	59.43	106	5e-34	140	225424879	58.41	113	6e-38	153	115464793	44.14	111	3e-26	114	242088417	42.86	112	1e-25	112	168002694	42.99	107	4e-23	104	159472883	42.59	108	1e-18	88.6	145351136	45.45	88	7e-17	81.6
390	CL10340contig13781	AT5G01790.1	unknown protein	59.57	47	2e-10	62.8		224140575	50	78	3e-11	65.9	255581009	46.58	73	9e-10	60.5	225439631	41.03	78	9e-08	53.9	115434716	59.57	47	1e-09	60.1	242089689	44.62	65	3e-08	55.5	---	---	---	---	---	---	---	---	---	---	---	---	---	---	---
391	CL10341contig13782	AT4G39490.1	CYP96A10; electron carrier/ heme binding / iron ion binding / monooxygenase	54.58	295	5e-153	330		224096333	61.38	290	3e-169	374	255576677	59.38	288	1e-163	350	225438541	63.01	292	5e-179	387	115450633	50	278	3e-126	289	242056157	51.61	279	5e-130	287	168059431	37.14	280	1e-77	189	159491590	29.55	220	2e-25	113	145353380	25.09	291	2e-24	95.9
392	CL10342contig13783	AT1G17280.2	UBC34 (ubiquitin-conjugating enzyme 34); ubiquitin-protein ligase	67.09	237	5e-83	304		224137760	64.44	239	3e-82	301	255586333	63.07	241	2e-79	292	225441969	66.39	238	3e-85	311	115466882	58.92	241	5e-73	270	242095022	60.25	239	7e-76	280	168063008	60.33	242	6e-76	280	159486543	62.89	159	5e-59	223	145356532	44.87	156	1e-35	144
393	CL10343contig13784	AT5G05310.3	unknown protein	61.07	131	2e-52	165		224145913	69.23	117	7e-56	179	255559655	73.5	117	2e-59	186	225448643	75.86	116	2e-60	188	115483817	64.75	122	6e-57	177	242084724	64.23	123	8e-56	176	168041776	50.41	123	2e-36	121	---	---	---	---	---	---	---	---	---	---
394	CL10344contig13785	AT2G36690.1	oxidoreductase, 2OG-Fe(II) oxygenase family protein	69.17	120	5e-44	173		224113159	65.29	121	5e-42	166	255556790	61.79	123	2e-41	164	225448882	68.33	120	2e-43	171	115477821	63.33	120	1e-37	151	242081813	64.75	122	7e-40	159	168032021	44.12	102	4e-20	94	159481150	37.01	127	4e-15	76.6	145357365	33.96	106	3e-11	62.4
395	CL10345contig13786	AT4G33790.1	CER4 (ECERIFERUM 4); fatty acyl-CoA reductase (alcohol-forming)/ oxidoreductase, acting on the CH-CH group of donors	43.6	211	2e-44	175		224078578	50.94	212	6e-54	207	255565577	52.83	212	3e-56	214	225436687	49.29	211	5e-54	207	115477785	35.02	217	8e-33	136	242081833	36.99	219	2e-33	139	168010853	35.38	212	5e-26	114	---	---	---	---	---	---	---	---	---	---
396	CL10346contig13787	AT1G09580.1	emp24/gp25L/p24 family protein	52.53	217	2e-44	176		224066849	57.79	199	2e-47	186	255581231	57.47	221	2e-49	192	225448026	60.5	200	3e-49	192	115448915	56.22	201	1e-41	166	242092378	54	200	3e-41	165	168026300	48.15	189	4e-33	138	159485910	41.26	206	7e-28	120	145345097	35.08	191	4e-17	83.6
397	CL10347contig13788	AT2G44770.1	phagocytosis and cell motility protein ELMO1-related	76.21	227	5e-99	358		224063629	80.18	227	1e-102	370	255571033	80.62	227	5e-104	374	225453354	79.74	227	2e-101	366	115447639	72.25	227	8e-94	340	242063068	74.45	227	3e-95	345	168008164	60	210	3e-73	273	159480348	73.47	147	2e-61	233	145353779	72.11	147	2e-58	221
398	CL10348contig13789	AT4G27410.2	RD26 (RESPONSIVE TO DESICCATION 26); transcription activator/ transcription factor	70.59	204	1e-84	310		224128213	71.43	203	4e-83	305	255586554	66.81	226	2e-84	308	225461361	73.1	197	1e-81	300	115456163	59.11	203	8e-68	253	242037645	65.52	174	1e-67	253	168038326	62.18	193	2e-67	253	---	---	---	---	---	---	---	---	---	---
399	CL10349contig13790	AT3G57040.1	ARR9 (RESPONSE REGULATOR 9); transcription regulator/ two-component response regulator	68.29	41	6e-11	62.8		224137712	40	120	9e-12	65.5	255544001	70.73	41	3e-11	63.5	225441254	40.52	116	8e-12	65.5	115487262	70.73	41	5e-11	62.8	242084508	73.17	41	2e-11	63.9	168002910	65	40	4e-09	56.6	---	---	---	---	---	---	---	---	---	---
400	CL1034contig03288	AT3G02990.1	ATHSFA1E; DNA binding / transcription factor	74.29	70	3e-26	113		224126227	74.29	70	2e-26	114	255573449	85	60	3e-26	112	225454755	88.33	60	3e-27	116	115456675	85	60	2e-26	113	242037363	75.36	69	1e-26	114	168027726	78.33	60	1e-24	107	159472575	73.33	60	5e-23	101	145356379	44.64	56	5e-11	60.8
401	CL1034contig03289	AT3G02990.1	ATHSFA1E; DNA binding / transcription factor	67.44	129	1e-44	174		224126227	67.72	127	1e-44	174	255573449	71.31	122	8e-44	171	225454755	79.61	103	2e-44	173	115456675	71.67	120	8e-44	171	242037363	66.92	130	1e-44	174	168027726	60.8	125	3e-39	156	159472575	71.74	92	4e-37	148	145356379	44.09	93	3e-19	88.2
402	CL10350contig13791	AT5G04590.1	SIR; sulfite reductase (ferredoxin)/ sulfite reductase	76.28	312	4e-147	517		224104163	80.45	312	2e-153	538	255544868	82.05	312	1e-157	552	225435417	79.81	312	7e-154	540	115464757	72.99	311	1e-137	486	242091027	72.03	311	1e-136	482	168041602	69.8	298	2e-126	448	159482494	53.33	300	2e-92	335	145352813	54.34	311	1e-98	354
403	CL10352contig13793	AT4G19370.1	unknown protein	44.44	99	3e-16	80.9		224129590	42.31	104	2e-15	78.6	255557821	43.27	104	8e-18	85.9	225427623	43.14	102	2e-19	91.7	115448149	37.86	103	4e-16	80.5	242066272	37.25	102	2e-14	75.1	---	---	---	---	---	---	---	---	---	---	---	---	---	---	---
404	CL10353contig13794	AT1G76250.1	unknown protein	49.5	301	3e-79	291		224086014	44	300	1e-68	256	255539180	44.85	301	3e-75	278	225459856	49.5	301	3e-80	295	115443845	45.59	68	1e-11	67.4	---	---	---	---	---	168008848	40.13	304	6e-56	214	---	---	---	---	---	---	---	---	---	---
405	CL10354contig13795	AT4G10450.1	60S ribosomal protein L9 (RPL90D)	81.44	194	2e-82	302		224115436	85.05	194	1e-84	309	255555849	87.11	194	4e-87	317	225442192	86.08	194	5e-84	307	115443655	79.38	194	2e-79	292	242094384	78.35	194	2e-79	292	168060696	75.65	193	1e-75	279	159484990	61.66	193	1e-59	225	145345979	59.04	166	3e-48	187
406	CL10355contig13796	AT1G04550.2	IAA12 (AUXIN-INDUCED PROTEIN 12); transcription factor/ transcription repressor	42.73	227	8e-37	150		224099985	46.49	228	2e-41	166	255574879	51.01	198	6e-41	164	225433277	45.26	232	8e-40	160	115449665	42.34	222	5e-32	134	242066986	47.09	172	2e-31	133	168025057	37.04	189	8e-25	110	---	---	---	---	---	---	---	---	---	---
407	CL10356contig13797	AT1G19180.1	JAZ1 (JASMONATE-ZIM-DOMAIN PROTEIN 1); protein binding	32.08	212	3e-15	79		224068506	29.15	247	5e-13	71.6	255576619	31.14	228	5e-18	87.8	225444663	30.13	239	1e-15	80.1	115453443	34.15	205	4e-16	81.6	242035529	31.46	213	2e-15	79.7	---	---	---	---	---	---	---	---	---	---	---	---	---	---	---
408	CL10357contig13798	AT4G37890.2	EDA40 (embryo sac development arrest 40); protein binding / ubiquitin-protein ligase/ zinc ion binding	47.62	252	2e-52	202		224067090	48.09	262	7e-54	207	255537858	47.27	275	1e-54	209	225468694	49.26	270	1e-58	223	115456786	37.63	279	1e-36	149	242042269	32.61	276	5e-28	121	---	---	---	---	---	159465497	24.74	194	6e-09	57	---	---	---	---	---
409	CL10359contig13800	AT5G36110.1	CYP716A1; electron carrier/ heme binding / iron ion binding / monooxygenase/ oxygen binding	61.73	473	1e-177	619		224118706	72.19	471	0	743	255563874	73.52	472	0	762	225445688	75.16	471	0	778	115472391	36.68	488	6e-87	318	242085804	37.08	472	3e-88	322	168004690	43.05	453	1e-108	390	159486074	26.13	463	5e-32	135	145357392	27.52	218	3e-21	98.2
410	CL1035contig03290	AT2G18020.1	EMB2296 (embryo defective 2296); structural constituent of ribosome	87.01	254	1e-130	462		224094953	88.58	254	7e-133	470	255570744	88.98	254	3e-134	474	225461187	89.37	254	5e-135	477	115489150	88.19	254	8e-134	473	242043754	88.19	254	2e-133	472	168068243	79.53	254	3e-122	434	159469668	73.73	236	4e-106	380	145345437	72.88	236	7e-103	368
411	CL1035contig03291	AT2G18020.1	EMB2296 (embryo defective 2296); structural constituent of ribosome	87.01	254	1e-130	462		224094953	88.58	254	6e-133	470	255570744	88.98	254	2e-134	474	225461187	89.37	254	4e-135	477	115489150	88.19	254	8e-134	473	242043754	88.19	254	2e-133	472	168068243	79.53	254	3e-122	434	159469668	73.73	236	3e-106	380	145345437	72.88	236	6e-103	368
412	CL10360contig13801	AT1G43130.1	LCV2 (LIKE COV 2)	72.39	268	3e-95	345		224062868	80.8	224	3e-95	345	255585650	79.64	221	2e-95	345	225438477	77.45	235	4e-96	348	115441275	76.15	239	3e-94	341	242059357	77.93	222	2e-92	335	168018597	65.62	224	9e-80	293	159486155	55.67	203	2e-58	222	---	---	---	---	---
413	CL10361contig13802	AT1G07320.4	RPL4; poly(U) binding / structural constituent of ribosome	72.69	216	2e-68	256		224092093	67.42	221	3e-64	242	255569265	70.89	213	2e-66	249	225434666	71.24	233	4e-73	271	115452095	66.2	216	1e-60	229	242041475	68.06	216	4e-61	231	168037394	63.11	206	3e-55	212	159478579	45.89	207	6e-34	140	145354841	43.66	213	3e-37	150
414	CL10363contig13804	AT4G16380.1	metal ion binding	56.25	64	9e-17	84.3		224137220	50	64	6e-16	81.6	255563766	48.44	64	2e-14	76.3	225467393	57.14	63	6e-16	81.3	115453507	40.91	66	3e-06	49.3	---	---	---	---	---	---	---	---	---	---	---	---	---	---	---	---	---	---	---	---
415	CL10364contig13805	AT1G29750.2	RKF1 (RECEPTOR-LIKE KINASE IN FLOWERS 1); ATP binding / kinase/ protein serine/threonine kinase/ receptor signaling protein serine/threonine kinase	41.9	105	1e-15	79.3		224116728	48.11	106	3e-19	91.3	255562540	42.74	117	3e-17	84.3	225443692	52.48	101	5e-21	97.1	115434776	52	50	1e-07	52.8	242071641	51.67	60	5e-10	60.5	168067400	52	50	4e-07	50.8	---	---	---	---	---	---	---	---	---	---
416	CL10365contig13806	AT1G20080.1	SYTB	72.87	446	0	691		224061983	73.88	448	0	704	255538988	77.13	446	0	725	225428011	73.77	446	0	700	115480413	67.93	449	0	659	242050000	69.04	449	0	670	168040764	53.36	431	2e-167	490	159462972	32	250	1e-31	107	145350819	29.78	225	4e-34	109
417	CL10366contig13807	AT4G13830.2	J20 (DNAJ-LIKE 20); heat shock protein binding	56.76	111	1e-31	133		224128988	50.75	134	3e-32	135	255553998	53.04	115	1e-30	129	225433479	50.82	122	1e-29	126	115433972	39.44	180	1e-25	112	242056797	46.46	127	2e-26	116	168039223	38.1	126	3e-15	79	159485912	42.05	88	5e-11	63.9	145352498	40.3	67	2e-10	61.2
418	CL10367contig13808	AT2G36830.1	GAMMA-TIP (GAMMA TONOPLAST INTRINSIC PROTEIN); water channel	74.39	246	5e-85	311		224112847	74.49	247	3e-84	308	255556846	74.39	246	2e-85	311	225441155	71.89	249	8e-85	310	115442565	70.85	247	6e-82	300	242036929	71.14	246	5e-82	301	168040908	52.42	248	1e-54	210	159471952	40.27	221	4e-20	94.7	---	---	---	---	---
419	CL10368contig13809	AT1G70420.1	unknown protein	39.86	138	5e-20	93.2		224107827	42.62	122	2e-16	81.6	255568808	42.31	130	3e-19	90.5	225425531	45.14	144	2e-20	94.7	115439001	38.94	113	5e-10	59.7	242058241	40.52	116	1e-11	65.5	---	---	---	---	---	---	---	---	---	---	---	---	---	---	---
420	CL10369contig13810	AT4G01070.1	GT72B1; UDP-glucosyltransferase/ UDP-glycosyltransferase/ transferase, transferring glycosyl groups	55.25	181	2e-57	218		224064196	58.7	184	2e-60	228	255586549	59.48	153	3e-48	187	225454475	59.78	184	4e-62	233	115438641	42.08	183	7e-39	156	242071551	46.24	186	3e-42	167	168016721	36.84	190	2e-24	108	---	---	---	---	---	---	---	---	---	---
421	CL1036contig03292	AT1G56145.1	leucine-rich repeat family protein / protein kinase family protein	76.92	78	4e-29	122		224096626	76.25	80	5e-30	125	255544644	75	80	2e-29	123	225444241	82.28	79	1e-31	130	115475257	72.5	80	3e-28	119	242077192	75.95	79	2e-29	124	168006775	65.82	79	6e-24	105	159469528	42.11	76	4e-09	55.5	145352240	38.67	75	7e-08	50.1
422	CL1036contig03293	AT1G56145.1	leucine-rich repeat family protein / protein kinase family protein	78.95	76	2e-29	123		224096626	75.64	78	3e-28	120	255571932	75.64	78	3e-29	122	225444241	79.22	77	6e-30	125	115475257	67.95	78	2e-26	113	242078481	69.23	78	1e-25	111	168001581	60.26	78	3e-22	100	159469528	37.84	74	4e-08	52	---	---	---	---	---
423	CL10371contig13812	AT1G64510.1	ribosomal protein S6 family protein	64.9	151	9e-47	183		224053759	64.67	150	3e-49	191	255555639	62.91	151	5e-47	183	225426247	67.57	148	6e-48	187	115456525	68.1	116	3e-39	158	242037445	67.24	116	1e-38	156	168062700	64.95	97	4e-32	134	159477657	29	100	1e-05	46.2	---	---	---	---	---
424	CL10372contig13813	AT5G64260.1	EXL2 (EXORDIUM LIKE 2)	65.71	280	1e-107	386		224055948	65.81	272	5e-107	384	255545776	62.64	273	6e-100	360	225462882	67.9	271	1e-108	389	115448783	59.93	277	1e-95	346	242065904	57.3	274	2e-89	325	167999945	49.64	280	2e-73	273	---	---	---	---	---	---	---	---	---	---
425	CL10373contig13814	AT1G55670.1	PSAG (PHOTOSYSTEM I SUBUNIT G)	76.47	136	1e-53	206		224056901	76.47	136	5e-50	194	255581937	76.09	138	1e-53	206	225463516	66.25	160	7e-51	196	115479799	65.52	145	9e-48	186	242045112	64.79	142	4e-45	177	168026400	52.24	134	7e-36	147	159490318	37.19	121	1e-15	79.3	145346417	45.05	111	1e-21	98.2
426	CL10374contig13815	AT4G14090.1	UDP-glucoronosyl/UDP-glucosyl transferase family protein	43.57	459	7e-82	301		224137978	48.92	462	1e-106	383	255550680	42.64	462	4e-92	335	225433620	50.54	461	6e-106	381	115434886	38.1	483	8e-67	251	242051843	37.84	473	2e-68	256	168016972	28.54	473	1e-37	154	159486050	28.79	132	9e-09	57.8	---	---	---	---	---
427	CL10375contig13816	AT1G72520.1	lipoxygenase, putative	74.18	213	1e-87	319		224119582	78.4	213	7e-92	333	255587715	78.4	213	4e-90	327	225442102	77	213	2e-90	328	115451115	66.36	217	3e-76	281	242042015	66.98	215	7e-78	286	168024514	46.23	212	1e-52	203	159465343	39.22	232	4e-26	114	145348943	32.35	136	3e-10	60.5
428	CL10376contig13817	AT4G25630.1	FIB2 (FIBRILLARIN 2); snoRNA binding	94.44	234	4e-126	447		224134889	92.31	234	2e-123	439	255545212	93.19	235	3e-124	441	225464541	95.3	234	7e-127	450	115462375	76.09	276	1e-114	409	242063542	88.03	234	2e-120	428	168004209	88.89	234	2e-119	425	159487685	78.02	232	2e-102	368	145348868	79.4	233	2e-106	380
429	CL10377contig13818	AT3G15210.1	ERF4 (ETHYLENE RESPONSIVE ELEMENT BINDING FACTOR 4); DNA binding / protein binding / transcription factor/ transcription repressor	49.76	205	3e-29	125		224114876	50.72	207	2e-30	129	255582959	48.11	212	1e-27	119	225446428	50.74	203	2e-31	132	115440479	50	202	5e-25	111	242054667	46.58	219	5e-24	108	168039835	72.97	74	9e-17	84	159482308	74.14	58	1e-11	66.2	145345766	77.19	57	1e-11	65.1
430	CL10378contig13819	AT3G52870.1	calmodulin-binding family protein	48.88	178	1e-36	149		224100637	42.44	172	2e-29	125	255585735	49.71	171	8e-41	163	225440940	45.61	171	2e-34	142	115487352	43.33	180	1e-33	139	242069999	47.43	175	8e-35	143	---	---	---	---	---	---	---	---	---	---	---	---	---	---	---
431	CL10379contig13820	AT2G26710.1	BAS1 (PHYB ACTIVATION TAGGED SUPPRESSOR 1); oxygen binding / steroid hydroxylase	66.04	106	9e-46	157		224114389	66.97	109	1e-45	159	255566913	68.81	109	1e-46	162	225442829	76.15	109	2e-51	176	115436690	63.73	102	3e-40	140	242051893	64.71	102	2e-42	147	168009730	41.28	109	2e-26	106	159464080	41.18	102	3e-14	67	145353848	33.01	103	1e-13	61.2
432	CL10380contig13821	AT3G51000.1	epoxide hydrolase, putative	30.24	248	1e-31	133		224116144	64.58	240	1e-86	316	255553807	60.67	239	4e-83	304	225470357	59.24	238	2e-80	295	115482750	52.1	238	2e-67	252	242062136	52.94	238	9e-72	266	168001814	35.63	247	2e-36	149	---	---	---	---	---	---	---	---	---	---
433	CL10381contig13822	AT2G36190.1	AtcwINV4 (Arabidopsis thaliana cell wall invertase 4); hydrolase, hydrolyzing O-glycosyl compounds	59.19	223	3e-77	284		224140089	66.52	221	3e-89	324	255578969	64.41	222	2e-83	304	225440837	64.13	223	3e-83	304	115458294	58.19	232	1e-73	272	253761413	57.76	232	6e-73	270	168063281	50.66	229	1e-63	239	159465401	38.42	177	2e-23	104	---	---	---	---	---
434	CL10382contig13823	AT4G19380.1	alcohol oxidase-related	59.26	162	5e-41	140		224129586	65.77	149	3e-43	149	255557817	61.31	168	1e-44	160	225427625	68.46	149	1e-45	160	115482492	45.54	112	1e-26	115	242034201	46.3	162	6e-28	110	168000841	49.66	149	8e-26	103	---	---	---	---	---	---	---	---	---	---
435	CL10383contig13824	AT4G19380.1	alcohol oxidase-related	53.85	91	5e-21	95.9		224129586	52.75	91	3e-22	100	255557817	51.72	87	2e-21	97.1	225427625	55.17	87	2e-22	100	115482492	47.46	59	2e-09	57	242065802	54.72	53	2e-10	60.5	168020954	51.56	64	1e-15	77.8	---	---	---	---	---	---	---	---	---	---
436	CL10384contig13825	AT4G18700.1	CIPK12 (CBL-INTERACTING PROTEIN KINASE 12); ATP binding / kinase/ protein kinase/ protein serine/threonine kinase	85.24	271	1e-136	482		224076950	85.77	267	8e-135	476	255562436	87.64	267	5e-137	483	225443774	87.73	269	2e-136	481	115464865	77.48	262	1e-122	436	242088471	79.01	262	8e-124	439	168004073	64.37	261	1e-96	349	159481315	44.79	259	4e-53	204	145348195	47.33	262	2e-64	240
437	CL10385contig13826	AT2G21340.1	antiporter/ drug transporter	67.44	172	6e-53	204		224103337	60.89	179	3e-51	198	255543829	66.11	180	1e-56	215	225427734	69.06	181	4e-59	224	115443889	60.61	165	4e-44	174	242063860	59.66	176	4e-43	171	168038592	51.41	177	2e-37	152	---	---	---	---	---	145355257	31.85	157	2e-08	54.3
438	CL10386contig13827	AT1G17220.1	FUG1 (fu-gaeri1); translation initiation factor	76.53	196	2e-82	303		224117542	76.02	196	7e-82	300	255584176	77.04	196	1e-82	303	225450782	35.47	203	3e-27	119	115465593	73.02	215	4e-79	291	242090833	70.7	215	1e-77	286	168021321	63.78	196	9e-69	257	159468492	49.5	200	3e-49	191	145344213	50.25	197	3e-49	190
439	CL10387contig13828	AT4G23560.1	AtGH9B15 (Arabidopsis thaliana glycosyl hydrolase 9B15); catalytic/ hydrolase, hydrolyzing O-glycosyl compounds	63.72	113	1e-37	151		224053849	67.26	113	3e-41	163	255537593	65.49	113	8e-39	155	225426144	69.91	113	2e-42	167	115476234	57.52	113	6e-34	139	242079029	62.5	96	3e-35	143	168031368	64.95	97	3e-33	137	159487044	39.58	96	8e-12	65.1	---	---	---	---	---
440	CL10388contig13829	AT2G28630.1	KCS12 (3-KETOACYL-COA SYNTHASE 12); acyltransferase/ catalytic/ transferase, transferring acyl groups other than amino-acyl groups	65.21	388	3e-143	504		224104497	67.72	381	4e-147	518	255587163	70.5	383	6e-150	526	225435106	68.5	381	2e-147	518	115482476	53.23	387	2e-112	402	242040769	52.3	392	6e-113	404	168055808	42.36	373	6e-79	291	159478236	40.42	334	7e-68	253	145354437	31.71	82	1e-05	46.2
441	CL10390contig13831	AT2G43020.1	ATPAO2 (Polyamine oxidase 2); amine oxidase/ electron carrier/ oxidoreductase	78.21	491	0	761		224082614	80.71	477	0	768	255561152	79.92	488	0	768	225446763	78.64	487	0	766	115460646	74	473	0	704	242077238	72.67	472	0	699	168008338	66.87	486	0	649	159480468	33.72	427	2e-47	187	145356439	32.54	464	7e-46	180
442	CL10391contig13832	AT4G24160.1	hydrolase, alpha/beta fold family protein	79.94	334	7e-163	570		224085792	79.58	333	9e-163	570	255538840	80.24	334	5e-162	567	225458085	81.33	332	9e-167	583	115480207	71.17	333	1e-136	483	242045334	80.78	333	2e-165	579	168029272	66.37	336	7e-136	481	159484572	45.36	291	2e-67	253	145352607	33.02	106	1e-06	49.7
443	CL10392contig13833	AT3G16510.1	C2 domain-containing protein	30.99	242	3e-08	56.6		224110568	31.28	211	2e-17	87	255551719	30.66	212	6e-13	71.6	225432286	31.74	167	7e-13	71.6	---	---	---	---	---	---	---	---	---	---	---	---	---	---	---	---	---	---	---	---	---	---	---	---	---
444	CL10393contig13834	AT4G29190.1	zinc finger (CCCH-type) family protein	74.34	113	5e-55	211		224092244	81.2	117	2e-59	226	255553669	72.57	113	3e-52	201	225445023	78.26	115	6e-57	217	115435036	80.91	110	2e-56	215	242089845	83.64	110	1e-57	219	168044005	77.12	118	5e-55	211	159470577	71.68	113	2e-49	191	145345245	67.74	124	2e-50	194
445	CL10394contig13835	AT3G46550.1	SOS5 (salt overly sensitive 5); polysaccharide binding / protein binding	47.66	107	5e-21	95.9		224088394	51.11	90	6e-19	89	255543423	34.74	95	2e-09	57.4	225434961	47.62	105	5e-21	95.5	115440969	51.96	102	9e-21	94.7	242059195	51.96	102	1e-20	94.4	168036744	37.5	88	3e-11	63.5	---	---	---	---	---	---	---	---	---	---
446	CL10395contig13836	AT4G28510.1	ATPHB1 (PROHIBITIN 1)	84.47	206	2e-97	351		224095604	88.83	206	1e-102	368	255553601	84.95	206	1e-98	355	225453666	92.23	206	8e-104	372	115471453	86.41	206	3e-98	353	242048134	85.44	206	2e-96	347	168049321	84.88	205	3e-96	347	159487485	73.37	199	3e-80	293	145356896	70.79	202	2e-79	289
447	CL10396contig13837	AT3G29075.1	glycine-rich protein	29.19	161	5e-11	65.9		224141425	44.64	168	6e-27	118	255578278	42.86	182	2e-21	100	225452887	38.91	329	3e-32	135	115467250	36.95	203	9e-14	74.7	242095250	33.14	175	6e-09	58.9	---	---	---	---	---	---	---	---	---	---	---	---	---	---	---
448	CL10398contig13839	AT5G25350.1	EBF2 (EIN3-BINDING F BOX PROTEIN 2); protein binding	53.41	88	1e-39	97.8		---	---	---	---	---	---	---	---	---	---	225445527	55.17	87	3e-48	107	---	---	---	---	---	242064416	50	86	7e-36	83.6	---	---	---	---	---	---	---	---	---	---	---	---	---	---	---
449	CL10399contig13840	AT2G40540.2	KT2 (POTASSIUM TRANSPORTER 2); potassium ion transmembrane transporter	58.11	148	8e-37	149		224146199	55.41	148	2e-36	148	255559661	56.76	148	4e-37	150	225448649	52.03	148	4e-34	140	115474077	61.05	95	3e-26	114	242051286	62.5	96	1e-26	116	168042345	49.49	99	1e-18	89.7	---	---	---	---	---	---	---	---	---	---
450	CL1039contig03298	AT3G27740.1	CARA (CARBAMOYL PHOSPHATE SYNTHETASE A); carbamoyl-phosphate synthase (glutamine-hydrolyzing)/ carbamoyl-phosphate synthase/ catalytic	71.72	244	5e-101	363		224074207	75	244	2e-103	371	255571716	77.05	244	2e-107	385	225431589	76.33	245	2e-107	384	115448201	77.66	197	4e-90	327	242066252	69.26	244	3e-96	347	168015574	68.15	248	1e-94	342	159466324	59.51	247	4e-81	296	145355504	57.14	245	3e-79	289
451	CL1039contig03299	AT3G27740.1	CARA (CARBAMOYL PHOSPHATE SYNTHETASE A); carbamoyl-phosphate synthase (glutamine-hydrolyzing)/ carbamoyl-phosphate synthase/ catalytic	79.47	263	2e-127	452		224074207	83.27	263	1e-130	462	255571716	86.75	249	3e-130	461	225431589	84.85	264	2e-134	475	115448201	77.95	195	3e-89	325	242066252	76.43	263	2e-121	432	168002255	69.92	266	1e-112	403	159466324	64.42	267	2e-104	375	145355504	62.88	264	4e-103	369
452	CL103contig00762	AT3G12580.1	HSP70 (heat shock protein 70); ATP binding	96.91	356	0	632		224098390	96.35	356	0	631	255573627	96.91	356	0	632	225440324	96.63	356	0	631	115486793	96.63	356	0	631	242090773	97.47	356	0	634	168030657	94.1	356	0	612	159486599	89.83	354	0	578	145355337	89.86	355	0	585
453	CL103contig00763	AT3G12580.1	HSP70 (heat shock protein 70); ATP binding	96.91	356	0	632		224098390	96.35	356	0	631	255573627	96.91	356	0	632	225440324	96.63	356	0	631	115486793	96.63	356	0	631	242090773	97.47	356	0	634	168030657	94.1	356	0	612	159486599	89.83	354	0	578	145355337	89.86	355	0	585
454	CL103contig00764	AT3G12580.1	HSP70 (heat shock protein 70); ATP binding	96.91	356	0	632		224098390	96.35	356	0	631	255573627	96.91	356	0	632	225440324	96.63	356	0	631	115486793	96.63	356	0	631	242090773	97.47	356	0	634	168030657	94.1	356	0	612	159486599	89.83	354	0	578	145355337	89.86	355	0	585
455	CL103contig00765	AT3G12580.1	HSP70 (heat shock protein 70); ATP binding	96.91	356	0	632		224098390	96.35	356	0	631	255573627	96.91	356	0	632	225440324	96.63	356	0	631	115486793	96.63	356	0	631	242090773	97.47	356	0	634	168030657	94.1	356	0	612	159486599	89.83	354	0	578	145355337	89.86	355	0	585
456	CL103contig00766	AT3G12580.1	HSP70 (heat shock protein 70); ATP binding	91.55	485	0	821		224113495	92.34	483	0	823	255573627	92.34	483	0	825	225440324	91.74	484	0	820	115486793	92.55	483	0	829	242090773	92.78	485	0	827	168014669	88.87	485	0	793	159486599	80.99	484	0	719	145355337	82.92	486	0	745
457	CL10400contig13841	AT4G25450.3	ATNAP8; ATPase, coupled to transmembrane movement of substances / transporter	83.18	107	2e-44	174		224134669	84.11	107	2e-44	174	255539569	84.11	107	5e-44	172	225455485	81.31	107	4e-43	170	115471975	80.37	107	4e-42	166	242038081	68.63	102	1e-31	132	168046244	80.37	107	1e-43	171	159467889	60.38	106	5e-31	129	145353532	52.94	102	9e-26	110
458	CL10401contig13842	AT1G23010.1	LPR1 (Low Phosphate Root1); copper ion binding / oxidoreductase, acting on diphenols and related substances as donors, oxygen as acceptor	52.99	268	3e-79	291		224111534	50.94	267	5e-74	274	255580487	51.31	267	2e-74	275	225424189	52.06	267	1e-78	290	115434274	58.21	268	2e-89	325	242052237	59.41	271	4e-88	321	168015004	35.66	272	1e-39	160	---	---	---	---	---	---	---	---	---	---
459	CL10402contig13843	AT1G69490.1	NAP (NAC-like, activated by AP3/PI); transcription factor	43.24	148	3e-23	105		224108982	42.28	123	1e-15	80.1	255562922	52.85	123	5e-27	117	225425636	53.91	128	6e-29	124	115487094	45.98	87	7e-15	77	242037645	60.34	58	3e-14	75.1	168042130	48.75	80	3e-13	72	---	---	---	---	---	---	---	---	---	---
460	CL10403contig13844	AT3G60730.1	pectinesterase family protein	66.67	72	7e-21	95.5		224069260	61.64	73	3e-22	100	255550291	61.64	73	2e-22	100	225444583	57.53	73	1e-21	97.8	115476688	58.11	74	1e-19	90.9	242079359	56.76	74	8e-19	88.6	168025948	44.78	67	6e-11	62.4	---	---	---	---	---	---	---	---	---	---
461	CL10404contig13845	AT1G66520.1	pde194 (pigment defective 194); catalytic/ formyltetrahydrofolate deformylase/ hydroxymethyl-, formyl- and related transferase	51.11	90	8e-20	92.8		224069492	50	90	1e-18	88.6	255574306	53.33	90	5e-20	93.2	225453106	55.56	90	3e-20	94	115439267	46.51	86	4e-16	80.1	242054043	50.56	89	1e-16	82.4	168038970	43.02	86	2e-09	58.2	159490324	40.7	86	2e-10	60.8	145356701	46.51	86	3e-12	65.9
462	CL10406contig13847	AT3G11591.1	unknown protein	60.98	41	4e-08	53.5		224100551	45.95	74	3e-12	67	255549631	71.11	45	2e-13	70.5	---	---	---	---	---	---	---	---	---	---	---	---	---	---	---	---	---	---	---	---	---	---	---	---	---	---	---	---	---	---
463	CL10407contig13848	AT4G31985.1	60S ribosomal protein L39 (RPL39C)	88.24	51	7e-23	102		224092560	92.16	51	2e-23	103	255565061	92.16	51	8e-24	104	225467325	94.12	51	3e-24	106	115449229	94.12	51	4e-24	105	242063386	94.12	51	5e-24	105	168032292	90	50	1e-21	97.8	159474058	82	50	3e-20	92.4	145344332	83.67	49	8e-21	93.2
464	CL10408contig13849	AT3G52150.2	RNA recognition motif (RRM)-containing protein	72.78	180	3e-71	265		224106031	77.65	179	1e-75	279	255544262	77.01	187	3e-78	287	225450219	76.09	184	3e-74	274	115478330	67.6	179	2e-63	238	242048706	67.04	179	3e-64	241	168033890	40.91	176	1e-28	123	159462882	30.89	191	4e-21	97.4	145354241	30.1	196	5e-18	86.3
465	CL10409contig13850	AT1G10950.1	endomembrane protein 70, putative	67.2	125	4e-35	143		224118356	73.53	102	1e-36	136	255579669	71.3	108	2e-35	144	225460438	70.08	127	1e-37	152	115446649	69.11	123	1e-35	145	242084964	71.3	108	9e-34	139	168066231	61.82	110	2e-28	121	159481817	61.82	110	2e-27	117	145357107	38.53	109	6e-18	70.5
466	CL1040contig03300	AT3G19910.1	zinc finger (C3HC4-type RING finger) family protein	72.64	106	6e-42	167		224081342	79.05	105	1e-46	182	255561042	75.93	108	6e-47	183	225465643	78.7	108	8e-49	189	115477677	63.3	109	9e-41	162	242045404	65.38	104	2e-40	162	168034252	56.86	102	6e-31	130	159464571	39.62	106	9e-19	89.4	145351247	43.96	91	2e-15	77
467	CL1040contig03301	AT3G19910.1	zinc finger (C3HC4-type RING finger) family protein	68.13	91	2e-33	137		224094059	74.47	94	2e-38	154	255561042	70.97	93	1e-37	150	225465643	75.27	93	4e-40	159	115477677	60.22	93	2e-32	133	242045404	60.67	89	8e-32	132	168034252	52.81	89	2e-24	107	159464571	37.23	94	1e-14	73.9	145351247	41.98	81	2e-10	59.3
468	CL10410contig13851	AT4G30600.1	signal recognition particle receptor alpha subunit family protein	42.86	161	1e-30	107		224091775	44.64	168	3e-34	111	255577019	47.77	157	3e-38	124	225445848	51.3	154	2e-80	137	115476922	45.33	150	1e-28	104	242037271	39.64	169	4e-25	89.7	168057840	28.48	158	1e-51	59.7	159467803	33.33	132	7e-24	47	---	---	---	---	---
469	CL10411contig13852	AT3G29635.1	transferase family protein	37.97	158	3e-26	114		224080121	36.02	161	8e-25	109	255573392	41.14	158	4e-29	123	225447679	43.56	163	2e-29	125	115471713	34.55	165	1e-19	92	242043992	40.96	166	2e-21	98.6	---	---	---	---	---	---	---	---	---	---	---	---	---	---	---
470	CL10412contig13853	AT4G28703.1	FUNCTIONS IN: molecular_function unknown; LOCATED IN: cellular_component unknown; EXPRESSED IN: 6 plant structures; EXPRESSED DURING: 4 anthesis, F mature embryo stage, petal differentiation and expansion stage, D bilateral stage, E expanded cotyledon stage; CONTAINS InterPro DOMAIN/s: Cupin, RmlC-type (InterPro:IPR011051), Protein of unknown function DUF861, cupin-3 (InterPro:IPR008579), RmlC-li…	63.11	103	1e-34	142		224070023	71.58	95	4e-37	150	255585910	73.12	93	3e-37	150	225437941	69.31	101	8e-38	152	115459358	66.34	101	8e-34	139	242062356	68.48	92	2e-34	140	168048991	63.83	94	2e-32	134	159463316	43.96	91	7e-19	89	145346998	40.28	72	9e-14	70.9
471	CL10413contig13854	AT5G64750.1	ABR1 (ABA REPRESSOR1); DNA binding / transcription factor	58.54	123	1e-26	115		224066615	65.42	107	2e-25	111	255584052	68.82	93	2e-25	110	225460624	63.27	98	5e-24	106	115441277	68.24	85	4e-23	103	242070165	71.95	82	3e-23	103	168034395	78.46	65	3e-20	94	159482308	60	75	2e-15	77	145345766	71.93	57	2e-14	73.2
472	CL10414contig13855	AT2G45220.1	pectinesterase family protein	63.16	152	1e-58	177		224129962	69.8	149	1e-65	195	255539751	68.49	146	3e-62	187	225466087	71.05	152	8e-66	197	115474043	57.14	154	3e-45	162	242079359	56.85	146	1e-42	155	168012681	52.41	145	4e-36	147	---	---	---	---	---	---	---	---	---	---
473	CL10415contig13856	AT5G43760.1	KCS20 (3-KETOACYL-COA SYNTHASE 20); fatty acid elongase	77.82	266	1e-120	429		224102139	81.61	261	2e-123	438	255551981	81.44	264	3e-123	437	225430155	83.01	259	8e-124	439	115468794	82.1	257	4e-121	431	242064456	80.08	261	9e-121	429	168052751	75.97	258	4e-114	407	159478236	61.48	257	1e-86	315	---	---	---	---	---
474	CL10416contig13857	AT2G36690.1	oxidoreductase, 2OG-Fe(II) oxygenase family protein	64.29	70	2e-19	92.4		224113159	67.14	70	5e-23	103	255556790	61.11	72	9e-20	92.8	225441110	67.14	70	3e-22	101	115477821	54.29	70	1e-14	75.9	242068143	57.14	70	1e-17	86.3	---	---	---	---	---	---	---	---	---	---	---	---	---	---	---
475	CL10418contig13859	AT2G47510.2	FUM1 (FUMARASE 1); catalytic/ fumarate hydratase	87.9	405	0	715		224068388	90.86	405	0	739	255564272	91.51	377	0	696	225437455	88.4	405	0	720	115452903	80.25	405	0	637	242041181	25.76	229	8e-08	55.5	168017963	75.5	404	1e-173	606	159463442	65.6	407	2e-146	515	145351507	61.1	401	1e-132	468
476	CL10419contig13860	AT5G52060.1	ATBAG1 (ARABIDOPSIS THALIANA BCL-2-ASSOCIATED ATHANOGENE 1); protein binding	64.62	130	6e-42	166		224134647	64.89	131	2e-45	178	255539551	64.89	131	5e-44	173	225455457	63.36	131	8e-44	172	115480245	56.49	131	4e-37	150	242079731	55.3	132	2e-36	148	168021504	37.69	130	1e-23	105	---	---	---	---	---	---	---	---	---	---
477	CL1041contig03302	AT1G65660.1	SMP1 (SWELLMAP 1); nucleic acid binding / single-stranded RNA binding	79.67	246	9e-96	346		224121426	83.33	246	9e-101	363	255567264	78.86	246	1e-96	348	225433138	82.59	247	9e-102	366	115474617	80.49	246	6e-97	350	242078067	80.82	245	6e-99	357	168006630	74.7	253	8e-93	336	159469927	53.66	246	8e-66	246	145356572	50.2	249	4e-56	213
478	CL1041contig03303	AT1G65660.1	SMP1 (SWELLMAP 1); nucleic acid binding / single-stranded RNA binding	81.1	291	4e-124	441		224121426	84.88	291	4e-130	460	255567264	80.76	291	1e-125	445	225433138	84.59	292	5e-132	466	115474617	82.13	291	2e-126	447	242078067	82.07	290	7e-128	453	168006630	76.35	296	2e-119	425	159469927	53.26	291	8e-81	296	145356572	50.85	295	5e-73	269
479	CL10420contig13861	AT3G23400.1	plastid-lipid associated protein PAP / fibrillin family protein	66.51	218	7e-72	267		224102203	73.85	218	2e-80	295	255575855	75.6	209	2e-80	295	225433191	70.49	244	3e-84	308	115486133	75.12	209	4e-79	291	242069013	72.09	215	9e-77	283	168026902	56.5	200	4e-56	214	159488495	34.23	260	6e-24	107	145343074	26.87	227	1e-08	55.5
480	CL10421contig13862	AT5G54940.2	eukaryotic translation initiation factor SUI1, putative	82.3	113	2e-49	192		224112044	83.64	110	4e-46	181	255563711	76.52	115	5e-46	180	225460971	86.73	113	5e-52	200	115464699	77.39	115	3e-47	184	242088369	76.52	115	1e-46	182	168059452	72.97	111	3e-41	164	159466524	64.71	102	3e-34	140	145355302	57.65	85	9e-24	105
481	CL10422contig13863	AT3G60190.1	ADL1E (ARABIDOPSIS DYNAMIN-LIKE 1E); GTP binding / GTPase	84.75	236	2e-104	375		224136526	90.17	234	3e-109	390	255571115	89.32	234	2e-107	384	225453246	90.17	234	5e-108	386	115483532	86.86	236	4e-105	377	242035019	83.54	237	6e-104	373	168011921	83.69	233	8e-102	366	159485798	58.65	237	9e-68	252	145341606	54.64	194	4e-56	212
482	CL10423contig13864	AT3G49910.1	60S ribosomal protein L26 (RPL26A)	84.3	121	2e-46	181		224074251	85.95	121	6e-47	183	255568595	88.43	121	2e-47	184	225439002	86.78	121	2e-47	184	115487356	79.31	116	1e-38	155	242056493	78.45	116	4e-38	154	168034950	72.58	124	6e-36	146	159462890	64.71	119	9e-31	128	145352548	60.49	81	1e-25	110
483	CL10424contig13865	AT5G18660.1	PCB2 (PALE-GREEN AND CHLOROPHYLL B REDUCED 2); 3,8-divinyl protochlorophyllide a 8-vinyl reductase	79.41	136	6e-60	226		224100353	63.44	186	6e-58	220	255551651	55.32	94	6e-17	83.6	225432378	63.1	187	8e-56	213	115453029	54.07	135	2e-34	141	242035759	54.07	135	1e-32	136	168037592	62.5	136	4e-44	174	159463876	61.31	137	3e-39	157	145354044	49.69	163	6e-34	138
484	CL10425contig13866	AT4G05180.1	PSBQ-2; calcium ion binding	68.4	231	2e-73	272		224116338	73.93	234	5e-78	287	255555067	66.09	233	1e-69	259	225469185	75.43	232	8e-80	293	115472625	59.74	231	1e-56	216	242045898	62.07	232	8e-59	223	168015315	53.85	234	1e-51	200	159486609	29.21	178	4e-09	57.8	145354966	33.85	130	2e-09	58.2
485	CL10426contig13867	AT4G33690.1	unknown protein	45.3	181	6e-29	124		224060961	49.72	177	4e-36	148	255562090	51.91	183	4e-38	154	225429098	41.74	230	7e-37	150	115471165	44.69	179	3e-33	138	242046042	48.31	178	2e-35	145	168023906	37.5	168	1e-22	103	---	---	---	---	---	---	---	---	---	---
486	CL10427contig13868	AT1G74690.1	IQD31 (IQ-domain 31); calmodulin binding	46.84	79	2e-10	60.8		224124046	46.88	96	2e-13	71.2	255540951	43.01	93	4e-14	73.2	225452729	46.9	113	4e-16	79.7	115465121	46.15	91	9e-13	68.6	---	---	---	---	---	168057609	37.18	78	4e-06	46.6	---	---	---	---	---	---	---	---	---	---
487	CL10428contig13869	AT3G57785.1	unknown protein	87.18	78	2e-38	155		224137962	88.46	78	3e-38	154	255571610	78.82	85	4e-38	154	225441710	70.37	81	6e-34	140	115479863	76.19	84	2e-36	148	242049636	78.57	84	8e-38	153	168008527	53.85	78	2e-20	95.5	---	---	---	---	---	145345384	43.42	76	5e-14	72.4
488	CL10429contig13870	AT2G13650.1	GONST1 (Golgi Nucleotide Sugar Transporter 1); GDP-mannose transmembrane transporter/ nucleotide-sugar transmembrane transporter	72.28	101	2e-40	152		224080961	75.25	101	1e-42	159	255563681	73.17	82	3e-35	127	225431459	73.27	101	2e-42	158	115474401	65.35	101	4e-38	143	242077901	63.37	101	9e-36	136	168023262	58.42	101	1e-30	118	159465441	43	100	3e-19	86.3	---	---	---	---	---
489	CL1042contig03304	AT5G47120.1	ATBI1 (BAX INHIBITOR 1)	65.68	236	2e-77	285		224071241	69.62	237	1e-80	296	255581986	67.09	237	2e-79	291	225469828	70.46	237	1e-82	302	115443931	65.82	237	7e-76	280	242060320	68.47	222	5e-76	281	168028394	52.25	222	4e-52	201	159484294	41.08	241	2e-33	139	---	---	---	---	---
490	CL1042contig03305	AT5G47120.1	ATBI1 (BAX INHIBITOR 1)	66.1	236	9e-78	286		224071241	70.46	237	5e-81	297	255581986	67.93	237	9e-80	293	225469828	70.89	237	6e-83	303	115443931	66.24	237	9e-76	280	242060320	68.92	222	6e-76	280	168028394	51.8	222	3e-52	202	159484294	41.08	241	6e-33	137	---	---	---	---	---
491	CL10430contig13871	AT1G20560.2	AAE1 (ACYL ACTIVATING ENZYME 1); AMP binding	70.74	188	2e-77	285		224084042	75	188	7e-84	306	255561371	78.72	188	1e-86	315	225467865	80.32	188	9e-88	319	115450553	68.37	196	3e-77	284	242037043	69.68	188	4e-78	287	168049860	61.17	188	4e-66	247	159480862	32.02	203	2e-17	84.7	145341922	36.14	166	6e-21	95.5
492	CL10431contig13872	AT5G37360.1	unknown protein	57.59	191	7e-49	190		224145864	64.36	188	2e-51	199	255562009	64.89	188	6e-53	203	225430613	63.3	188	2e-52	202	115449585	54.01	187	6e-45	177	242063484	51.1	182	2e-40	162	168005289	40.4	151	2e-27	119	---	---	---	---	---	---	---	---	---	---
493	CL10432contig13873	AT1G31690.1	amine oxidase/ copper ion binding / quinone binding	58.89	270	8e-94	340		224108047	64.55	268	2e-105	378	255551473	66.17	266	1e-105	379	225432636	64.18	268	2e-104	375	115467920	50.92	273	9e-85	310	242048060	54.51	277	6e-87	317	168040106	51.26	277	5e-81	297	159484578	28.63	262	1e-21	99.8	---	---	---	---	---
494	CL10433contig13874	AT5G59730.2	ATEXO70H7 (EXOCYST SUBUNIT EXO70 FAMILY PROTEIN H7); protein binding	52.19	274	1e-71	266		224054869	57.3	274	7e-79	290	255588826	59.34	273	3e-83	304	225435104	57.51	273	7e-81	296	115479365	37.89	285	1e-43	172	242044798	39.48	233	9e-42	167	168044083	40.97	227	7e-44	174	---	---	---	---	---	---	---	---	---	---
495	CL10434contig13875	AT4G13510.1	AMT1;1 (AMMONIUM TRANSPORTER 1;1); ammonium transmembrane transporter	84.12	170	3e-70	260		224107549	82.94	170	5e-70	259	255554324	84.12	170	4e-71	263	225433318	86.47	170	2e-71	264	115447353	81.29	171	7e-67	249	242073682	81.29	171	2e-67	251	168011825	72.67	172	2e-60	228	159478831	53.18	173	3e-40	160	145356298	52.05	171	2e-36	146
496	CL10435contig13876	AT3G16510.1	C2 domain-containing protein	43.97	141	8e-28	119		224110568	52.94	136	1e-36	148	255551719	55.56	135	2e-38	154	225432286	53.73	134	1e-37	151	115442057	43.88	139	1e-20	94.7	242089525	38.36	146	8e-20	92.4	168061329	32.62	141	7e-11	62.8	---	---	---	---	---	---	---	---	---	---
497	CL10436contig13877	AT5G42765.1	INVOLVED IN: biological_process unknown; LOCATED IN: thylakoid, chloroplast thylakoid membrane, chloroplast; EXPRESSED IN: 22 plant structures; EXPRESSED DURING: 13 growth stages; CONTAINS InterPro DOMAIN/s: Twin-arginine translocation pathway signal (InterPro:IPR006311); Has 13 Blast hits to 13 proteins in 4 species: Archae - 0; Bacteria - 0; Metazoa - 0; Fungi - 0; Plants - 13; Viruses - 0; Oth…	54.36	195	4e-54	208		224129620	62.23	188	5e-60	228	255538642	57.97	207	3e-59	224	225458283	57.14	189	2e-54	209	115455643	48.4	188	3e-44	175	242037961	50.26	195	2e-46	182	168027435	47.98	173	1e-38	156	---	---	---	---	---	---	---	---	---	---
498	CL10437contig13878	AT5G02120.1	OHP (ONE HELIX PROTEIN)	78.38	74	2e-28	122		224090769	71.62	74	8e-28	120	255581494	77.78	72	8e-28	120	225440430	74.32	74	3e-28	121	115463009	76.71	73	3e-29	125	242047418	57.66	111	1e-28	123	168011683	66.67	72	3e-22	102	159483789	45.95	74	8e-11	63.2	---	---	---	---	---
499	CL10438contig13879	AT3G57490.1	40S ribosomal protein S2 (RPS2D)	86.03	229	4e-111	398		224138034	92.83	223	2e-118	422	255544864	90.04	231	3e-117	417	225441799	90.09	222	7e-114	407	115456089	88.53	218	1e-113	406	242043320	87.16	218	2e-111	399	168056372	88.7	230	4e-112	401	159462880	79.82	218	3e-99	357	145355259	70	220	6e-87	315
500	CL10439contig13880	AT4G38980.1	unknown protein	26.1	272	5e-10	62		224105305	32.63	236	9e-21	97.8	255543859	33.2	250	5e-21	98.2	225427762	37.92	240	9e-25	110	115446091	26.34	205	1e-09	60.5	242061518	26.7	206	2e-10	63.2	---	---	---	---	---	---	---	---	---	---	---	---	---	---	---
501	CL1043contig03306	AT5G23050.1	AAE17 (ACYL-ACTIVATING ENZYME 17); catalytic/ ligase	73.17	123	1e-40	162		224130076	70.16	124	3e-38	154	255541886	66.41	128	4e-38	153	225455790	65.62	128	1e-37	152	115456057	55.91	127	4e-29	124	242044582	69.92	123	1e-37	152	168064660	66.94	121	6e-34	140	159478142	46.55	116	4e-15	77	145344860	28.33	120	2e-07	50.4
502	CL1043contig03307	AT5G23050.1	AAE17 (ACYL-ACTIVATING ENZYME 17); catalytic/ ligase	71.54	130	2e-41	164		224130076	70	130	6e-40	160	255541886	68.46	130	9e-40	159	225455790	65.89	129	8e-38	152	115456057	56.91	123	8e-29	122	242044582	69.05	126	5e-38	153	168064660	66.94	121	6e-34	140	159478142	48.62	109	4e-15	76.6	145344860	28.33	120	2e-07	50.4
503	CL10440contig13881	AT2G03050.1	mitochondrial transcription termination factor-related / mTERF-related	59.14	257	2e-72	269		224108998	61.96	255	2e-81	298	255562900	64.43	253	2e-79	291	225425398	63.46	260	5e-86	314	115455761	42.34	248	1e-44	176	242032773	42.74	248	5e-44	174	168027063	35.32	235	1e-32	137	---	---	---	---	---	145341626	28.43	204	2e-17	84.3
504	CL10441contig13882	AT3G59140.1	ATMRP14; ATPase, coupled to transmembrane movement of substances	81.16	276	8e-133	469		224116838	82.33	283	1e-136	482	255545090	81.69	284	5e-138	486	225462717	81.16	276	6e-132	466	115466542	79.35	276	2e-126	448	242080007	77.54	276	5e-124	440	168068001	67.39	276	4e-111	397	159470555	50.55	275	7e-75	276	145348909	47.48	278	1e-71	265
505	CL10442contig13883	AT5G02310.1	PRT6 (PROTEOLYSIS 6); ubiquitin-protein ligase	38.38	99	2e-12	67.4		224090685	50	62	9e-11	62	255583117	44.23	104	3e-19	89.7	225440366	47.12	104	2e-22	100	115434518	33.33	111	2e-13	70.5	242056441	35.14	111	4e-15	76.3	---	---	---	---	---	---	---	---	---	---	---	---	---	---	---
506	CL10443contig13884	AT1G45150.1	unknown protein	81.62	136	2e-65	244		224132110	80.43	138	5e-66	246	255538584	84.56	136	2e-68	254	225458333	82.22	135	3e-66	247	115473013	80.43	138	1e-65	245	242046098	79.71	138	5e-66	246	168042677	75	136	2e-58	221	---	---	---	---	---	---	---	---	---	---
507	CL10444contig13885	AT4G36750.1	quinone reductase family protein	90.7	129	3e-58	221		224080291	84.5	129	9e-73	205	255556109	83.72	129	6e-77	209	225428553	89.92	129	4e-79	218	115482158	86.67	120	8e-72	197	242047124	73.44	128	7e-60	171	168067141	76.56	128	2e-67	182	159480962	62.5	128	7e-51	144	---	---	---	---	---
508	CL10445contig13886	AT1G14345.1	oxidoreductase	71.32	129	4e-38	154		224111262	75.97	129	1e-42	169	255558170	75.97	129	8e-41	162	225425756	79.13	115	3e-39	157	115451017	69.29	127	4e-35	144	242036777	71.93	114	5e-34	140	---	---	---	---	---	159486016	31.52	92	1e-07	52	145340714	42.86	112	3e-15	76.3
509	CL10446contig13887	AT1G77870.1	MUB5 (MEMBRANE-ANCHORED UBIQUITIN-FOLD PROTEIN 5 PRECURSOR)	54.17	120	2e-29	125		224060297	53.04	115	5e-29	124	255545608	61.86	118	6e-39	156	225459396	59.32	118	1e-33	139	115448707	50	116	7e-28	120	242092496	49.57	117	4e-26	114	168049576	48.31	118	2e-26	115	159476984	31.67	120	6e-09	56.6	---	---	---	---	---
510	CL10447contig13888	AT2G28720.1	histone H2B, putative	96.74	92	3e-44	175		224109876	100	90	2e-44	175	255583736	94.12	102	2e-44	174	225448892	94.23	104	1e-44	176	115440949	96.67	90	4e-43	171	242088181	94.44	90	2e-42	168	168047401	95.56	90	4e-43	171	159490176	89.89	89	2e-40	161	145352546	89.01	91	1e-41	164
511	CL10448contig13889	AT4G25320.1	DNA-binding protein-related	48.87	133	4e-27	116		224120210	51.2	125	3e-30	126	255541324	45.24	126	4e-23	102	225455561	52.8	125	2e-29	123	115474539	39.47	152	3e-21	96.7	242078017	38.82	152	4e-21	96.3	168012741	40	135	7e-17	82	---	---	---	---	---	---	---	---	---	---
512	CL1044contig03308	AT5G49210.2	unknown protein	57.05	149	1e-28	122		224060359	57.05	149	9e-31	130	255562064	53.55	155	1e-28	122	225433592	53.55	155	2e-30	128	115484177	47.74	155	1e-25	112	242069989	49.66	149	6e-26	114	---	---	---	---	---	---	---	---	---	---	---	---	---	---	---
513	CL1044contig03309	AT5G49210.2	unknown protein	57.05	149	2e-28	122		224060359	57.05	149	9e-31	130	255562064	53.55	155	1e-28	122	225433592	53.55	155	2e-30	128	115484177	47.74	155	1e-25	112	242069989	49.66	149	6e-26	114	---	---	---	---	---	---	---	---	---	---	---	---	---	---	---
514	CL10450contig13891	AT3G17611.1	ATRBL14 (ARABIDOPSIS RHOMBOID-LIKE PROTEIN 14); zinc ion binding	47.42	97	6e-23	79.7		224107010	51.46	103	2e-17	85.1	255556632	56.31	103	2e-20	95.1	225432236	59	100	9e-19	89.7	115436016	44.04	109	2e-18	69.3	242094106	47.17	106	2e-21	82	168027437	48.39	93	4e-17	64.3	---	---	---	---	---	---	---	---	---	---
515	CL10451contig13892	AT4G04860.1	DER2.2 (DERLIN-2.2)	75.14	173	6e-71	264		224113613	77.46	173	9e-72	267	255554933	80.92	173	5e-76	281	225444448	75	176	1e-69	259	115456641	74.39	164	9e-67	250	242089815	34.38	160	8e-17	84.7	168050672	62.87	167	6e-52	201	159485194	54.74	95	1e-23	106	145357375	52.38	147	4e-36	146
516	CL10452contig13893	AT1G62400.1	HT1 (high leaf temperature 1); kinase/ protein serine/threonine/tyrosine kinase	61.43	70	4e-20	94		224119322	67.07	82	8e-30	126	255540687	58.59	99	7e-31	129	225457048	56.25	96	5e-27	116	115434050	60.98	82	9e-26	112	242052373	62.2	82	1e-25	112	168043384	51.32	76	5e-18	87	159479686	48.44	64	4e-13	70.1	145346568	38.6	57	4e-09	55.5
517	CL10453contig13894	AT1G78110.1	unknown protein	43.87	155	2e-17	84.7		224127292	37.72	167	2e-16	81.3	---	---	---	---	---	225459336	45.22	157	8e-20	92.4	115478845	40.13	157	2e-06	48.1	---	---	---	---	---	---	---	---	---	---	---	---	---	---	---	---	---	---	---	---
518	CL10454contig13895	AT3G02730.1	TRXF1 (THIOREDOXIN F-TYPE 1); enzyme activator	77.32	97	2e-40	162		224146173	79.38	97	2e-42	169	255547546	80.61	98	4e-43	170	225430920	77.55	98	2e-41	162	115441775	75.51	98	6e-40	159	242047644	40	85	1e-13	73.9	168056319	67.71	96	2e-33	139	159484392	40.22	92	4e-14	74.3	145351136	44.71	85	1e-15	78.2
519	CL10455contig13896	AT1G57770.1	amine oxidase family	82.02	178	5e-85	311		224119928	84.27	178	5e-87	318	255570972	84.27	178	3e-87	318	225465187	83.15	178	1e-86	317	115456509	80.9	178	1e-83	306	242032301	79.78	178	2e-82	303	168012787	73.03	178	3e-75	279	159475665	64.04	178	2e-61	232	145356601	57.78	180	2e-54	207
520	CL10456contig13897	AT1G14410.1	WHY1 (WHIRLY 1); DNA binding / telomeric DNA binding	64.26	235	2e-85	312		224099743	66.07	224	1e-84	310	255558202	70.62	211	5e-84	307	225424922	74.49	196	4e-84	307	115466382	57.21	222	4e-71	264	242091954	67.19	192	1e-75	280	---	---	---	---	---	159487549	34.88	172	2e-16	82	145355417	35.95	153	6e-21	96.3
521	CL10457contig13898	AT5G54580.1	RNA recognition motif (RRM)-containing protein	82.05	78	2e-31	131		224124176	84.62	78	7e-33	136	255580168	82.05	78	2e-32	134	225461185	82.05	78	9e-32	132	115474735	76.92	78	1e-31	132	242080503	76.24	101	1e-33	139	168034678	47.44	78	1e-14	76.3	159482094	40.26	77	1e-08	55.5	145347251	40.26	77	3e-09	56.2
522	CL10459contig13900	AT3G22800.1	leucine-rich repeat family protein / extensin family protein	62.01	279	8e-96	347		224107963	61.73	277	2e-99	359	255552077	63.64	275	2e-98	355	225432760	63.31	278	4e-100	361	115434892	57.51	273	1e-87	319	242053469	53.28	274	2e-84	309	168030302	48.3	265	4e-64	241	159481235	29.46	258	4e-15	78.2	145352083	32.14	224	2e-22	101
523	CL1045contig03310	AT1G77460.1	binding	52.5	120	7e-65	133		224084912	50.81	124	1e-67	143	255558634	51.61	124	2e-67	139	225459601	50	124	1e-66	136	---	---	---	---	---	242067687	50.46	109	2e-51	117	168006338	60	120	1e-76	149	---	---	---	---	---	---	---	---	---	---
524	CL1045contig03311	AT1G77460.1	binding	52.5	120	7e-65	133		224084912	50.81	124	1e-67	143	255558634	51.61	124	2e-67	139	225459601	50	124	1e-66	136	---	---	---	---	---	242067687	50.46	109	2e-51	117	168006338	60	120	1e-76	149	---	---	---	---	---	---	---	---	---	---
525	CL10460contig13901	AT1G59640.1	ZCW32; DNA binding / transcription factor	49.07	269	8e-44	174		224107851	71.64	134	3e-42	169	255558300	50.57	261	1e-45	179	225424835	69.86	146	2e-46	182	115456009	67.15	137	1e-41	166	242032639	68.38	136	4e-41	165	168063707	71.57	102	3e-34	142	---	---	---	---	---	---	---	---	---	---
526	CL10461contig13902	AT1G33980.1	Smg-4/UPF3 family protein	48	225	1e-45	179		224129726	52.97	236	7e-53	203	255570968	44.78	230	9e-42	166	225465189	55.69	167	4e-43	171	115458546	44.54	229	5e-45	177	242075888	46.75	231	3e-44	174	168052934	40.62	224	2e-37	152	159465777	41.67	84	4e-18	80.1	---	---	---	---	---
527	CL10462contig13903	AT3G26060.1	ATPRX Q; antioxidant/ peroxiredoxin	68.53	197	4e-74	274		224069224	72.16	194	4e-75	277	255550347	70.98	193	9e-75	276	225444633	69.35	199	8e-75	276	115466906	77.02	161	1e-71	265	242092298	69.59	194	2e-72	268	168030229	66.67	147	6e-58	220	159489214	48.89	135	8e-36	146	145350122	31.03	174	5e-15	76.3
528	CL10463contig13904	AT5G20720.2	CPN20 (CHAPERONIN 20); calmodulin binding	70.93	258	3e-95	345		224068518	72.09	258	4e-100	361	255550363	70.31	256	2e-98	355	225444649	74.19	248	1e-99	359	115449059	71.25	240	8e-89	323	242066742	68.22	258	2e-91	332	168002986	61.09	239	9e-82	300	159465225	46.54	217	6e-46	180	145356592	40.48	210	3e-34	140
529	CL10464contig13905	AT1G47670.1	amino acid transporter family protein	81.63	98	5e-47	182		224137338	83.67	98	1e-47	184	255538442	81.63	98	5e-47	182	225458487	82.83	99	2e-47	184	115488592	75.51	98	3e-41	163	242085530	78.35	97	2e-43	170	168026105	46.94	98	2e-21	97.4	---	---	---	---	---	---	---	---	---	---
530	CL10465contig13906	AT1G47670.1	amino acid transporter family protein	78.5	200	3e-92	334		224137338	82	200	2e-96	348	255538442	84	200	9e-98	352	225458487	81	200	2e-95	344	115488592	77	200	9e-89	322	242085530	75.5	200	2e-87	318	168026105	52.4	208	1e-57	219	---	---	---	---	---	---	---	---	---	---
531	CL10467contig13908	AT5G66190.1	FNR1 (FERREDOXIN-NADP(+)-OXIDOREDUCTASE 1); NADPH dehydrogenase/ electron transporter, transferring electrons within the cyclic electron transport pathway of photosynthesis/ electron transporter, transferring electrons within the noncyclic electron transp	47.76	67	3e-20	55.5		224074257	47.76	67	4e-20	55.5	255586297	49.25	67	2e-20	56.2	225431122	49.25	67	1e-19	56.2	115465942	49.25	67	4e-18	56.2	242059967	48.61	72	2e-09	58.9	---	---	---	---	---	---	---	---	---	---	---	---	---	---	---
532	CL10468contig13909	AT5G27710.1	unknown protein	47.15	123	3e-20	94.4		224125174	67.44	43	1e-11	65.5	255542734	45.53	123	9e-21	95.5	225450778	45.53	123	2e-18	87.8	115474011	66	50	2e-14	74.7	242046888	45.22	115	6e-19	89.7	---	---	---	---	---	---	---	---	---	---	---	---	---	---	---
533	CL1046contig03312	AT4G02600.2	MLO1; calmodulin binding	70.4	375	7e-153	536		224123974	68.6	379	2e-148	521	255565954	71.12	374	6e-158	553	225468854	72.78	360	4e-153	537	115441521	66.49	367	2e-140	495	242090549	60.95	379	3e-128	454	168048628	45.34	386	1e-85	313	159463376	29.93	147	5e-10	61.6	145353175	28.28	343	2e-25	111
534	CL1046contig03313	AT4G02600.2	MLO1; calmodulin binding	66.95	118	1e-41	164		224123974	69.49	118	7e-43	168	255565954	68.64	118	3e-44	172	225434263	65.25	118	2e-41	163	115441521	62.39	117	5e-38	152	242090553	61.02	118	6e-38	152	168064915	40.43	141	2e-21	97.1	---	---	---	---	---	---	---	---	---	---
535	CL10470contig13911	AT1G74270.1	60S ribosomal protein L35a (RPL35aC)	90.79	76	2e-52	152		224112609	92.11	76	5e-53	154	255573911	89.47	76	1e-50	151	225449234	90.79	76	5e-52	150	115449101	82.89	76	1e-46	139	242063294	82.89	76	3e-46	140	168021837	75	76	5e-43	132	159481024	64.47	76	1e-31	112	145349546	60.53	76	5e-30	101
536	CL10471contig13912	AT4G31940.1	CYP82C4; electron carrier/ heme binding / iron ion binding / monooxygenase/ oxygen binding	43.61	493	7e-110	394		224112939	49.59	490	2e-126	449	255538486	48.3	499	3e-125	445	225458442	49.29	495	3e-129	459	115479381	35.16	492	2e-76	283	242062192	37.47	467	6e-79	291	168030798	36.49	485	6e-74	275	159481652	37.87	169	1e-26	117	145357392	25.9	390	3e-28	121
537	CL10472contig13913	AT3G62630.1	FUNCTIONS IN: molecular_function unknown; INVOLVED IN: biological_process unknown; LOCATED IN: cellular_component unknown; EXPRESSED IN: 22 plant structures; EXPRESSED DURING: 14 growth stages; CONTAINS InterPro DOMAIN/s: Protein of unknown function DUF1645 (InterPro:IPR012442); BEST Arabidopsis thaliana protein match is: calmodulin-binding protein (TAIR:AT2G15760.1); Has 207 Blast hits to 197 pr…	45.24	252	2e-43	172		224123722	45.82	275	5e-48	187	255542860	42.58	256	5e-34	140	225437509	45.95	259	8e-46	180	115486587	35.54	242	5e-23	104	242069389	35.95	242	3e-20	95.5	---	---	---	---	---	---	---	---	---	---	---	---	---	---	---
538	CL10473contig13914	AT4G21120.1	AAT1 (AMINO ACID TRANSPORTER 1); L-glutamate transmembrane transporter/ L-lysine transmembrane transporter/ arginine transmembrane transporter/ cationic amino acid transmembrane transporter	69.93	143	6e-57	217		224123294	69.93	143	4e-55	211	255571330	71.03	145	2e-58	221	225444009	72.73	143	6e-58	220	115454291	68.28	145	2e-52	202	242033567	68.28	145	5e-52	201	168017975	57.14	140	2e-45	179	159462908	31.43	140	3e-11	65.1	---	---	---	---	---
539	CL10474contig13915	AT5G19300.1	FUNCTIONS IN: molecular_function unknown; INVOLVED IN: biological_process unknown; LOCATED IN: cellular_component unknown; EXPRESSED IN: 20 plant structures; EXPRESSED DURING: 13 growth stages; CONTAINS InterPro DOMAIN/s: Nucleic acid-binding, OB-fold-like (InterPro:IPR016027), Protein of unknown function DUF171 (InterPro:IPR003750); Has 4766 Blast hits to 2044 proteins in 217 species: Archae - 7…	56.14	57	8e-11	62		224099761	62.07	58	2e-12	67.8	255552315	56.67	60	3e-12	66.6	225432580	60.34	58	6e-14	72	115457406	55.17	58	5e-10	58.9	242092392	53.45	58	5e-10	59.3	167998478	41.38	58	4e-06	46.2	---	---	---	---	---	---	---	---	---	---
540	CL10475contig13916	AT5G26710.1	glutamate-tRNA ligase, putative / glutamyl-tRNA synthetase, putatuve / GluRS, putative	67.31	156	2e-58	221		224122796	72.33	159	3e-67	251	255543064	67.68	164	2e-63	238	225450409	69.23	156	1e-65	246	115481716	67.72	158	5e-62	233	242036979	68.35	158	4e-62	234	168016970	56.96	158	1e-54	209	159486781	53.14	175	3e-45	177	145341659	49.32	148	5e-36	145
541	CL10476contig13917	AT5G13650.2	elongation factor family protein	86.25	320	2e-160	561		224090244	86.56	320	1e-160	562	255577485	88.75	311	7e-160	560	225441781	86.56	320	3e-163	571	115445587	80.62	320	2e-152	535	242061356	76.88	320	5e-142	501	167999472	75.79	318	2e-143	505	159484110	58.31	319	4e-103	370	145353821	65.72	318	8e-118	418
542	CL10477contig13918	AT5G13650.2	elongation factor family protein	86.61	127	1e-60	227		224090244	90.55	127	8e-61	228	255577485	89.76	127	2e-61	229	225441781	92.91	127	2e-63	236	115445587	85.83	127	6e-60	225	242061356	87.4	127	1e-60	228	168036503	77.95	127	8e-55	208	159484110	66.14	127	4e-43	168	145353821	67.72	127	3e-43	168
543	CL10478contig13919	AT5G42650.1	AOS (ALLENE OXIDE SYNTHASE); allene oxide synthase/ hydro-lyase/ oxygen binding	65.89	299	2e-118	422		224136638	66.22	299	2e-117	418	255538510	64.55	299	1e-116	416	225458434	65.22	299	2e-115	412	115455571	59.53	299	7e-107	383	242032869	58.19	299	3e-106	381	168030719	45.03	302	3e-73	272	159473356	23.91	138	2e-07	52.8	---	---	---	---	---
544	CL10479contig13920	AT2G25110.1	SDF2 (STROMAL CELL-DERIVED FACTOR 2-LIKE PROTEIN PRECURSOR)	73.61	216	5e-95	344		224143291	75	220	1e-96	349	255548764	76.71	219	4e-99	357	225430352	78.24	216	9e-98	353	115476616	72.4	221	1e-94	342	242079013	73.73	217	3e-91	331	168032960	73.3	176	2e-78	288	159470677	50	190	3e-51	197	145348898	40.8	201	3e-40	160
545	CL1047contig03314	AT5G22000.3	RHF2A (RING-H2 GROUP F2A); protein binding / zinc ion binding	51.85	162	2e-36	148		224138254	55.71	140	8e-37	149	255566215	52.7	148	4e-35	143	225436087	58.74	143	2e-40	161	115455811	50	150	6e-30	126	242032745	57.26	117	2e-29	124	168003193	36.36	132	5e-15	77.4	---	---	---	---	---	---	---	---	---	---
546	CL1047contig03315	AT5G22000.3	RHF2A (RING-H2 GROUP F2A); protein binding / zinc ion binding	56.64	226	2e-66	248		224138254	59.7	201	4e-67	251	255566215	56.74	215	2e-64	242	225436087	63.64	209	1e-73	272	115455811	57.71	201	1e-59	226	242032745	64.29	168	3e-59	224	168003193	44.81	183	5e-40	161	159486589	47.92	48	2e-10	62.4	145355161	42.55	47	4e-07	50.1
547	CL10481contig13922	AT5G59410.1	FUNCTIONS IN: molecular_function unknown; INVOLVED IN: biological_process unknown; LOCATED IN: cellular_component unknown; EXPRESSED IN: 22 plant structures; EXPRESSED DURING: 13 growth stages; CONTAINS InterPro DOMAIN/s: Rab5-interacting (InterPro:IPR010742); BEST Arabidopsis thaliana protein match is: Rab5-interacting family protein (TAIR:AT2G29020.1); Has 154 Blast hits to 154 proteins in 67 s…	73.85	130	6e-48	187		224054692	73.48	132	4e-48	187	---	---	---	---	---	225434913	76.74	129	2e-50	194	115461683	61.54	130	1e-37	152	242089241	64.8	125	7e-40	160	168046761	72.28	101	1e-33	139	159472258	34.74	95	3e-13	70.9	---	---	---	---	---
548	CL10482contig13923	AT4G28780.1	GDSL-motif lipase/hydrolase family protein	70.78	219	1e-85	312		224123618	67.43	218	5e-85	310	255562023	67.28	217	1e-85	311	225437893	69.59	217	1e-84	308	115447323	59.91	217	8e-76	279	242073648	62.04	216	5e-78	287	168023752	38.89	216	1e-39	159	---	---	---	---	---	---	---	---	---	---
549	CL10483contig13924	AT2G33630.1	3-beta hydroxysteroid dehydrogenase/isomerase family protein	61.62	198	9e-65	244		---	---	---	---	---	255539320	67.17	198	1e-70	263	225457644	65.66	198	2e-68	256	115448289	62.63	198	1e-63	240	242066204	63.13	198	9e-62	234	168034690	46	200	5e-44	175	---	---	---	---	---	---	---	---	---	---
550	CL10484contig13925	AT2G15490.1	UGT73B4 (UDP-GLYCOSYLTRANSFERASE 73B4); UDP-glucosyltransferase/ UDP-glycosyltransferase/ quercetin 3-O-glucosyltransferase/ quercetin 7-O-glucosyltransferase/ transferase, transferring glycosyl groups	43.74	487	4e-107	385		224103633	52.02	446	4e-132	468	255555375	50.41	484	1e-128	456	225428871	50.57	439	3e-126	448	115438196	42.83	453	3e-101	365	242053759	43.21	449	5e-101	365	168016721	32.96	443	1e-56	218	159486050	24.36	156	6e-08	55.1	---	---	---	---	---
551	CL10485contig13926	AT2G42910.1	ribose-phosphate pyrophosphokinase 4 / phosphoribosyl diphosphate synthetase 4 (PRS4)	83.67	98	4e-42	167		224085342	85.86	99	2e-43	171	255582599	85.57	97	5e-43	169	225470589	70.41	98	8e-34	139	115448283	77.55	98	3e-37	150	242054249	73.47	98	6e-37	149	168050340	75.51	98	3e-37	150	159472701	62.5	96	3e-28	120	145354645	67.01	97	1e-31	130
552	CL10486contig13927	AT2G41640.1	transferase, transferring glycosyl groups	31.68	101	9e-10	58.5		224139884	58.14	43	1e-08	54.7	255585488	36.36	77	1e-08	54.3	225456057	37.18	78	6e-09	55.5	115444075	39.56	91	2e-13	70.1	242060410	40	80	4e-12	66.2	168060869	37.89	95	5e-12	65.9	---	---	---	---	---	---	---	---	---	---
553	CL10487contig13928	---	---	---	---	---	---		224053220	51.22	41	8e-06	45.4	---	---	---	---	---	---	---	---	---	---	---	---	---	---	---	---	---	---	---	---	---	---	---	---	---	---	---	---	---	---	---	---	---	---	---
554	CL10488contig13929	AT1G52720.1	unknown protein	38.26	115	2e-14	75.9		224070847	43.2	125	1e-18	90.1	255553047	41.18	119	3e-19	91.3	225442809	51.81	83	2e-18	89	115462385	40.2	102	2e-13	72.4	242089731	39.45	109	2e-12	69.3	168040270	59.09	44	9e-07	50.4	---	---	---	---	---	---	---	---	---	---
555	CL10489contig13930	AT1G23010.1	LPR1 (Low Phosphate Root1); copper ion binding / oxidoreductase, acting on diphenols and related substances as donors, oxygen as acceptor	53.79	132	5e-40	160		224111534	54.26	129	3e-40	160	255580487	58.14	129	6e-42	166	225424189	58.14	129	3e-41	164	115434274	66.67	129	8e-48	185	242056603	63.57	129	8e-47	182	168015004	41.61	137	2e-22	101	---	---	---	---	---	---	---	---	---	---
556	CL1048contig03316	---	---	---	---	---	---		---	---	---	---	---	---	---	---	---	---	---	---	---	---	---	---	---	---	---	---	---	---	---	---	---	168052249	64.71	34	7e-10	58.9	---	---	---	---	---	---	---	---	---	---
557	CL1048contig03317	AT5G60600.2	HDS (4-HYDROXY-3-METHYLBUT-2-ENYL DIPHOSPHATE SYNTHASE); 4 iron, 4 sulfur cluster binding / 4-hydroxy-3-methylbut-2-en-1-yl diphosphate synthase	75	44	8e-14	72		224106738	75	44	6e-14	72.4	---	---	---	---	---	225435309	79.07	43	6e-15	75.5	115447171	76.74	43	4e-14	72.8	242065696	74.42	43	2e-13	70.5	168024759	74.42	43	2e-13	70.5	159465453	81.82	44	7e-16	77.8	145350194	69.77	43	8e-12	63.2
558	CL10490contig13931	AT5G55330.1	membrane bound O-acyl transferase (MBOAT) family protein / wax synthase-related	36.91	233	6e-30	127		224099693	42.74	248	7e-42	167	255576256	37.1	248	2e-36	149	225460821	39.27	247	4e-43	171	115459030	39	241	4e-38	154	242076248	37.87	235	3e-35	145	168025306	33.14	172	1e-25	113	159468852	47.54	61	1e-08	56.2	---	---	---	---	---
559	CL10491contig13932	AT5G11090.1	serine-rich protein-related	72.73	33	2e-07	50.4		224120276	84.85	33	9e-10	58.5	255548826	86.11	36	2e-11	63.5	225430428	88.89	36	1e-11	64.3	---	---	---	---	---	---	---	---	---	---	---	---	---	---	---	---	---	---	---	---	---	---	---	---	---
560	CL10495contig13936	AT5G42680.1	unknown protein	60.61	198	2e-66	248		224137366	68.21	195	4e-75	277	255538414	69.04	197	4e-76	280	225458517	68.53	197	6e-76	280	115479625	58.57	210	5e-64	240	242044974	54.21	214	3e-61	231	168060441	52.53	158	9e-40	160	---	---	---	---	---	---	---	---	---	---
561	CL10496contig13937	AT4G02570.3	ATCUL1 (ARABIDOPSIS THALIANA CULLIN 1); protein binding	73.48	132	3e-51	196		224123204	84.85	132	1e-62	234	255551707	84.09	132	4e-62	232	225432274	85.61	132	2e-63	237	115436580	80.3	132	2e-59	223	242052965	78.79	132	2e-58	220	168042877	79.55	132	5e-59	222	159469568	60	135	7e-42	164	145348296	55.22	134	2e-37	149
562	CL10497contig13938	AT5G14860.1	transferase, transferring glycosyl groups	44.92	118	4e-17	84.3		224055535	51.43	105	1e-18	89.4	255552622	54.21	107	1e-22	102	225452498	48.21	112	2e-20	95.1	115468740	45.54	112	6e-13	70.1	242048978	42.59	108	1e-11	66.2	---	---	---	---	---	---	---	---	---	---	---	---	---	---	---
563	CL10498contig13939	AT1G12600.1	FUNCTIONS IN: molecular_function unknown; INVOLVED IN: biological_process unknown; LOCATED IN: cellular_component unknown; EXPRESSED IN: leaf whorl, petal, male gametophyte, flower, pollen tube; EXPRESSED DURING: L mature pollen stage, 4 anthesis, petal differentiation and expansion stage; CONTAINS InterPro DOMAIN/s: UAA transporter (InterPro:IPR013657); BEST Arabidopsis thaliana protein match is…	85	140	5e-74	248		224127530	89.29	140	4e-77	256	255541442	87.86	140	1e-76	253	225453883	85.71	140	7e-75	250	115450341	83.33	138	6e-72	239	242042475	82.61	138	1e-69	235	168025135	73.47	147	9e-63	213	159487363	41.12	107	3e-15	77	145346810	44.17	120	3e-21	95.9
564	CL10499contig13940	AT4G38225.1	unknown protein	81.48	54	2e-24	107		224132452	83.33	54	6e-25	108	255549512	50.45	111	1e-25	110	225428324	72.13	61	3e-24	106	115450485	50.46	109	6e-23	102	---	---	---	---	---	168022939	61.9	63	1e-18	87.8	159471782	50	50	8e-11	61.2	145355753	47.54	61	4e-12	64.7
565	CL1049contig03318	AT1G52540.1	protein kinase, putative	52.78	72	5e-32	84.7		224134935	86.84	76	3e-50	140	255553221	85.53	76	2e-49	139	225442933	84	75	4e-50	135	115444683	80.26	76	1e-46	131	242064270	81.58	76	6e-46	132	168059648	80	75	2e-41	129	159491128	39.19	74	3e-11	62.4	145350181	40.54	74	3e-12	64.7
566	CL1049contig03319	AT1G52540.1	protein kinase, putative	58.7	247	4e-77	284		224054338	80.87	230	2e-106	381	255553221	79.91	229	1e-104	375	225442933	80	230	3e-106	380	115444683	70.46	237	4e-93	337	242064270	71.81	227	1e-93	339	168060355	66.51	212	1e-78	289	159477969	33.18	220	6e-19	90.1	145352577	37.31	134	5e-17	82.8
567	CL10500contig13941	AT2G37660.1	binding / catalytic/ coenzyme binding	74.26	237	8e-104	373		224090705	74.15	236	6e-102	367	255580317	76.79	237	4e-106	380	225440390	76.37	237	9e-104	373	115456265	73	237	2e-103	372	242086601	75.95	237	2e-103	372	168053114	65.4	237	2e-86	315	159474628	47.13	244	3e-57	218	145352392	32.02	253	4e-14	73.6
568	CL10501contig13942	AT3G52120.2	SWAP (Suppressor-of-White-APricot)/surp domain-containing protein / D111/G-patch domain-containing protein	47.87	94	6e-07	50.8		224106045	45.54	101	9e-08	53.5	255544254	46.73	107	3e-07	51.6	225450189	47.92	96	1e-07	52.8	---	---	---	---	---	---	---	---	---	---	---	---	---	---	---	---	---	---	---	---	---	---	---	---	---
569	CL10502contig13943	AT3G53220.1	thioredoxin family protein	67.92	106	1e-39	159		224069575	65.83	120	1e-42	169	255556896	65	120	1e-42	168	225441195	70.75	106	9e-44	172	115459888	68.52	108	1e-41	165	242073988	67.52	117	3e-42	167	168008106	53.77	106	9e-32	132	159463574	39.53	86	3e-18	87	145347299	43.21	81	8e-15	74.7
570	CL10503contig13944	AT2G17410.1	ARID/BRIGHT DNA-binding domain-containing protein	80.49	82	4e-36	145		224132466	80.49	82	2e-37	150	255575245	82.93	82	3e-37	149	225431661	81.71	82	7e-37	148	115468996	81.71	82	3e-38	152	242093612	79.27	82	7e-38	151	168023258	67.07	82	9e-31	128	---	---	---	---	---	---	---	---	---	---
571	CL10505contig13946	AT4G38710.1	glycine-rich protein	44.7	132	6e-22	100		224078119	44.36	133	7e-21	96.7	255574706	51.82	137	3e-23	103	225427940	48.89	135	2e-28	121	115445927	31.25	176	5e-12	67	242062204	34.78	92	3e-07	51.2	168033552	40.7	86	7e-13	70.1	159467565	38.96	77	5e-06	46.6	145355603	37	100	2e-08	53.1
572	CL10506contig13947	AT2G32560.1	F-box family protein	40.43	141	9e-22	99.4		224106001	45.62	160	5e-28	120	255585161	45.28	159	6e-29	122	225435860	43.62	149	1e-28	122	115435996	51.35	74	2e-16	81.3	242052649	54.29	70	5e-16	80.1	168049295	57.35	68	2e-17	85.1	---	---	---	---	---	---	---	---	---	---
573	CL10507contig13948	AT5G47030.1	ATP synthase delta' chain, mitochondrial	75.27	182	4e-75	278		224136358	79.89	184	2e-81	299	255575798	78.14	183	1e-79	293	225453289	75.39	191	2e-80	295	115472191	72.16	194	2e-75	278	242045722	73.33	195	3e-78	288	167999839	61.2	183	2e-59	226	159481338	36.99	173	4e-23	104	145350163	49.38	160	2e-38	154
574	CL10508contig13949	AT3G25140.1	QUA1 (QUASIMODO 1); polygalacturonate 4-alpha-galacturonosyltransferase/ transferase, transferring glycosyl groups / transferase, transferring hexosyl groups	74.8	123	3e-42	166		224065409	78.05	123	2e-43	170	255583974	76.42	123	1e-43	170	225469364	77.24	123	8e-43	168	115446239	67.12	73	1e-21	97.8	242065160	68.49	73	4e-22	99.8	168053397	35.62	73	6e-07	49.3	---	---	---	---	---	---	---	---	---	---
575	CL10509contig13950	AT3G25140.1	QUA1 (QUASIMODO 1); polygalacturonate 4-alpha-galacturonosyltransferase/ transferase, transferring glycosyl groups / transferase, transferring hexosyl groups	89.63	299	6e-166	580		224065409	90.97	299	2e-167	585	255583974	89.3	299	3e-166	580	225469364	83.28	299	4e-150	527	115446239	80.81	297	4e-151	530	242065160	82.15	297	5e-154	540	168053397	62.96	297	2e-114	409	---	---	---	---	---	145356270	27.54	167	3e-19	90.9
576	CL1050contig03320	AT5G18800.2	NADH-ubiquinone oxidoreductase 19 kDa subunit (NDUFA8) family protein	65.71	105	3e-39	157		224100271	67.33	101	1e-38	155	255551591	66.67	105	4e-39	157	225432428	73.33	105	8e-44	172	115452447	69.66	89	2e-34	141	242041263	72.28	101	2e-41	164	168061378	59	100	1e-31	132	159484132	28.71	101	3e-08	54.3	145350188	48.39	93	3e-23	102
577	CL1050contig03321	AT5G18800.2	NADH-ubiquinone oxidoreductase 19 kDa subunit (NDUFA8) family protein	65.71	105	2e-39	158		224100271	67.33	101	1e-38	155	255551591	66.67	105	2e-39	157	225432428	74.29	105	2e-44	174	115452447	69.66	89	2e-34	141	242041263	72.28	101	2e-41	164	168061378	59.05	105	6e-32	133	159484132	28.71	101	3e-08	54.3	145350188	48.39	93	3e-23	102
578	CL10510contig13951	AT3G02560.2	40S ribosomal protein S7 (RPS7B)	76.96	191	9e-82	300		224087437	80.21	192	3e-86	315	255586077	80.1	191	1e-86	315	225452053	82.72	191	2e-87	318	115452469	75.79	190	4e-81	297	242090143	71.2	191	3e-78	288	168018205	73.68	190	4e-81	297	159488703	65.24	187	2e-68	254	145350861	64.2	162	1e-57	218
579	CL10512contig13953	AT2G38730.1	peptidyl-prolyl cis-trans isomerase, putative / cyclophilin, putative / rotamase, putative	86.59	179	1e-94	342		224075876	93.37	181	7e-102	366	255543925	92.18	179	4e-100	360	225465809	90.5	179	6e-99	356	115456145	84.53	181	1e-94	342	242032535	85.64	181	2e-93	338	168051334	85.08	181	5e-93	337	159469706	78.33	180	1e-86	315	145355565	73.74	179	1e-78	287
580	CL10513contig13954	AT3G21550.1	unknown protein	55.17	145	6e-42	166		224110510	55.7	149	1e-44	176	255551569	56.76	148	2e-44	174	225432456	59.86	147	3e-47	184	115453195	50	150	4e-36	147	242040813	49.33	150	9e-37	149	167999995	36.31	157	1e-20	95.9	159485850	24.52	155	1e-06	48.5	---	---	---	---	---
581	CL10514contig13955	AT4G35750.1	Rho-GTPase-activating protein-related	53.85	182	6e-50	193		224065721	53.55	183	6e-46	180	255579787	54.95	182	3e-51	197	225431364	55.49	182	1e-50	196	115459902	42.7	185	8e-35	143	242062968	41.18	187	7e-36	147	168004040	33.16	190	1e-24	109	---	---	---	---	---	---	---	---	---	---
582	CL10515contig13956	AT3G28700.1	unknown protein	75.89	141	2e-61	231		224141343	80.14	141	7e-65	243	255552842	78.72	141	2e-63	238	225452686	80.14	141	1e-64	241	115438020	82.39	142	2e-65	244	242053431	80.85	141	2e-65	244	168033894	62.94	143	4e-48	187	---	---	---	---	---	145347903	47.14	140	9e-27	114
583	CL10516contig13957	AT4G04950.1	thioredoxin family protein	55.22	230	1e-66	249		224079235	54.2	238	1e-66	249	255556037	55.04	238	6e-69	256	225444425	55.08	236	2e-68	254	115482778	52.28	241	3e-67	251	242037397	46.6	103	4e-23	104	168018603	63.55	214	4e-78	287	159491488	50.88	226	4e-59	223	145350299	57.42	209	6e-69	255
584	CL10517contig13958	AT1G09130.2	ATP-dependent Clp protease proteolytic subunit, putative	83.39	283	7e-128	454		224125178	83.28	287	3e-127	452	255542730	84.56	285	3e-129	457	225450774	86.36	286	1e-131	466	115452971	66.44	295	2e-95	345	242035789	66.67	297	6e-100	361	168013355	68.82	279	3e-96	348	159464779	45.56	180	3e-38	155	145343690	48.52	270	1e-60	228
585	CL10518contig13959	AT4G10380.1	NIP5;1; arsenite transmembrane transporter/ boron transporter/ water channel	85.29	68	1e-27	119		224117684	83.33	72	3e-28	121	255555875	75	72	2e-26	115	225426464	79.17	72	3e-28	121	115482910	75	76	2e-26	115	242033971	75	76	6e-26	114	168054056	62.5	72	1e-22	102	159471952	34.67	75	1e-05	45.4	---	---	---	---	---
586	CL10519contig13960	AT5G57180.2	CIA2 (CHLOROPLAST IMPORT APPARATUS 2); transcription regulator	68.49	73	1e-28	91.7		224087284	70.59	85	5e-35	108	255554380	73.08	78	1e-30	111	225470656	66.67	78	1e-31	97.4	115444217	55.29	85	1e-21	82.8	242060502	55.95	84	3e-26	85.5	168025966	45.95	74	4e-15	54.7	159485120	79.17	24	2e-07	46.2	---	---	---	---	---
587	CL1051contig03322	AT4G28830.1	methyltransferase/ nucleic acid binding	66.46	158	7e-50	193		224142165	66.25	160	2e-49	192	255546409	71.96	107	1e-28	122	225445168	70.89	158	8e-52	199	115466582	55.81	172	1e-44	175	242094784	64.33	157	1e-46	182	168044055	55.56	135	5e-40	160	159472140	48.89	135	2e-32	134	145355597	41.26	143	5e-24	105
588	CL1051contig03323	AT4G28830.1	methyltransferase/ nucleic acid binding	72.63	95	6e-39	156		224142165	71.58	95	9e-39	155	255546409	68.33	60	9e-18	85.9	225445168	76.84	95	4e-40	160	115466582	56.88	109	2e-33	137	242094784	70.97	93	3e-35	144	168044055	62.63	99	7e-33	136	159472140	52.34	107	3e-27	116	145355597	54.44	90	5e-24	105
589	CL10520contig13961	AT3G13930.1	dihydrolipoamide S-acetyltransferase, putative	80.51	277	2e-121	432		224070718	85.92	277	8e-129	456	255560715	84.36	275	3e-127	451	225444857	84.36	275	3e-127	451	115465912	76.45	276	8e-114	406	242060978	76	275	8e-112	400	168026324	63.35	281	2e-94	342	159474114	52.78	288	3e-70	261	145347119	48.94	282	4e-64	239
590	CL10521contig13962	---	---	---	---	---	---		224106708	27.07	229	3e-07	51.2	255545349	25.53	235	1e-07	52	225436150	29.57	186	6e-09	56.6	---	---	---	---	---	---	---	---	---	---	---	---	---	---	---	---	---	---	---	---	---	---	---	---	---
591	CL10522contig13963	---	---	---	---	---	---		224124182	32.87	143	1e-06	51.2	255541009	32.17	143	5e-08	55.5	225425708	31.75	189	2e-06	50.4	---	---	---	---	---	---	---	---	---	---	---	---	---	---	---	---	---	---	---	---	---	---	---	---	---
592	CL10523contig13964	---	---	---	---	---	---		224127658	32.33	133	9e-07	50.1	255581647	42.11	76	4e-06	47.4	225455928	48.65	74	6e-09	57	---	---	---	---	---	---	---	---	---	---	---	---	---	---	---	---	---	---	---	---	---	---	---	---	---
593	CL10524contig13965	AT1G14450.1	unknown protein	77.59	58	2e-21	98.2		224129818	82.76	58	1e-23	105	255556661	72.41	58	1e-21	98.6	225465290	75.86	58	5e-22	100	115446757	47.37	57	1e-05	45.4	242062020	65	60	1e-18	89.4	168047143	56.36	55	6e-11	63.5	159485776	46.94	49	1e-05	45.1	---	---	---	---	---
594	CL10525contig13966	AT2G38995.1	FUNCTIONS IN: molecular_function unknown; INVOLVED IN: biological_process unknown; LOCATED IN: cellular_component unknown; CONTAINS InterPro DOMAIN/s: Protein of unknown function DUF1298 (InterPro:IPR009721), Uncharacterised protein family UPF0089 (InterPro:IPR004255); BEST Arabidopsis thaliana protein match is: WSD1; diacylglycerol O-acyltransferase/ long-chain-alcohol O-fatty-acyltransferase (T…	36.36	110	1e-22	77.8		224146248	41.94	93	2e-18	65.1	255551321	36.04	111	2e-23	81.6	225470890	45	120	9e-31	103	115465359	38.14	97	2e-18	81.3	242088777	39.18	97	3e-19	82.4	168056851	31.13	106	8e-07	47	---	---	---	---	---	---	---	---	---	---
595	CL10526contig13967	ATCG00510.1	Encodes subunit I of photosystem I.	87.5	24	1e-05	45.8		---	---	---	---	---	---	---	---	---	---	91984002	91.67	24	1e-05	46.2	11466799	92	25	1e-06	49.3	118614502	88	25	4e-06	47.8	---	---	---	---	---	---	---	---	---	---	---	---	---	---	---
596	CL10527contig13968	AT3G10870.1	MES17 (METHYL ESTERASE 17); hydrolase/ hydrolase, acting on ester bonds / methyl indole-3-acetate esterase	48.87	266	6e-72	267		224128027	55.29	255	3e-79	291	255559729	44.09	254	3e-56	214	225448733	55.56	252	4e-78	288	115487020	48.63	255	8e-64	240	242067261	46.61	251	3e-61	231	168024125	38.02	263	1e-41	167	---	---	---	---	---	---	---	---	---	---
597	CL10528contig13969	AT2G22760.1	basic helix-loop-helix (bHLH) family protein	40	65	1e-09	60.1		224094991	31.25	112	7e-12	67.4	255576031	28.91	128	4e-13	71.2	225438169	28.57	126	1e-12	69.7	115455061	41.54	65	2e-09	58.9	242073170	34.44	90	6e-10	60.8	168011109	35.9	78	2e-08	55.8	---	---	---	---	---	---	---	---	---	---
598	CL10529contig13970	AT1G68390.1	unknown protein	66.67	117	5e-42	165		224133104	69.49	118	2e-45	177	255590333	70.94	117	4e-45	175	225455990	70.34	118	1e-43	171	115445863	59.83	117	4e-36	145	242064684	60.17	118	8e-37	148	168042375	54.7	117	2e-36	147	---	---	---	---	---	---	---	---	---	---
599	CL1052contig03324	AT3G09400.1	PLL3; catalytic/ protein serine/threonine phosphatase	78.63	131	8e-59	221		224054746	82.44	131	2e-60	227	255587033	81.68	131	9e-60	224	225434963	82.44	131	4e-60	226	115456251	79.39	131	2e-59	223	242032461	79.39	131	2e-59	224	168065287	69.47	131	1e-50	194	---	---	---	---	---	---	---	---	---	---
600	CL1052contig03325	AT5G02400.1	PLL2; catalytic/ protein serine/threonine phosphatase	80.88	136	4e-63	236		224054746	84.56	136	1e-65	244	255583129	82.35	136	2e-65	243	225440352	82.35	136	3e-65	243	115456251	80.88	136	2e-64	240	242032461	80.88	136	2e-64	241	168065287	70.37	135	1e-54	208	---	---	---	---	---	---	---	---	---	---
601	CL10530contig13971	AT3G46620.1	zinc finger (C3HC4-type RING finger) family protein	45.41	196	8e-32	133		224109492	50.52	192	1e-39	159	255559030	46.81	188	4e-35	143	225434879	56.59	182	6e-47	183	115461675	59.09	110	8e-27	116	242086595	42.49	193	1e-30	129	168050235	25.21	234	1e-09	59.7	---	---	---	---	---	---	---	---	---	---
602	CL10531contig13972	AT5G23210.1	SCPL34; serine-type carboxypeptidase	60.74	461	1e-167	587		224083896	58.26	436	6e-157	551	255558661	60.43	417	6e-153	538	225465686	58.42	457	2e-160	563	115447469	57.11	464	4e-159	558	242062412	56.96	467	2e-161	566	168054670	87.64	275	4e-148	414	159463282	80	275	7e-106	381	145340650	81.41	269	2e-125	375
603	CL10532contig13973	AT2G19480.2	NAP1;2 (NUCLEOSOME ASSEMBLY PROTEIN 1;2); DNA binding / binding	72.95	122	1e-43	171		224087993	68.6	121	6e-41	162	255546129	71.31	122	2e-41	164	225442307	77.87	122	3e-46	179	115466434	72.95	122	2e-43	170	242091982	73.77	122	8e-45	175	168061613	56.45	124	5e-32	132	159477313	52.63	95	6e-21	95.1	145353238	43.31	127	1e-21	96.3
604	CL10533contig13974	AT2G46150.1	FUNCTIONS IN: molecular_function unknown; INVOLVED IN: biological_process unknown; LOCATED IN: plasma membrane; EXPRESSED IN: 15 plant structures; EXPRESSED DURING: 7 growth stages; CONTAINS InterPro DOMAIN/s: Harpin-induced 1 (InterPro:IPR010847); BEST Arabidopsis thaliana protein match is: unknown protein (TAIR:AT3G54200.1); Has 137 Blast hits to 136 proteins in 12 species: Archae - 0; Bacteria…	30.86	175	7e-14	75.1		224072044	31.05	219	2e-19	93.2	255541728	33.02	215	5e-25	111	225454320	32.56	215	2e-27	120	115439791	26.7	191	1e-11	67.4	242064718	28.65	192	5e-14	75.5	168010251	25.65	191	2e-12	70.1	---	---	---	---	---	---	---	---	---	---
605	CL10534contig13975	AT4G31390.1	ABC1 family protein	88.38	241	1e-119	426		224121376	82.75	255	2e-118	422	255574101	87.97	241	1e-119	425	225429791	88.84	242	1e-120	429	115484731	89.17	240	2e-121	431	242074516	43.35	203	1e-40	163	168044585	75.62	242	3e-103	371	159471345	56.78	236	2e-71	264	145341790	61.18	237	5e-74	272
606	CL10535contig13976	AT1G76060.1	EMB1793 (EMBRYO DEFECTIVE 1793); catalytic	76.19	126	8e-51	196		224061953	76.98	126	8e-53	202	255555293	77.42	124	3e-52	200	225459752	81.25	128	3e-55	210	115450589	60.31	131	1e-39	158	242042317	64.57	127	1e-42	169	168024109	52.85	123	2e-31	131	159462672	53.09	81	1e-19	91.7	---	---	---	---	---
607	CL10538contig13979	AT5G57345.1	unknown protein	66.36	110	5e-16	82		224126023	66.36	110	5e-20	95.1	255582607	66.36	110	2e-19	92.8	225446014	58.06	186	2e-25	112	115469692	66.37	113	3e-18	89	242096878	69.64	112	1e-18	90.5	---	---	---	---	---	---	---	---	---	---	---	---	---	---	---
608	CL10539contig13980	AT1G74470.1	geranylgeranyl reductase	79.96	464	0	684		224119074	83.3	467	0	700	255547383	82.29	463	0	697	225457405	83.51	467	0	707	115448653	80.34	417	0	644	242065996	80.77	416	0	644	168006450	83.45	417	0	650	159464036	73.54	412	2e-163	571	145342134	75.74	408	6e-167	582
609	CL1053contig03326	AT4G38470.1	protein kinase family protein	55.79	95	1e-22	101		224080668	69.23	65	2e-21	97.4	255560441	55.32	94	1e-23	104	225428127	57.14	91	6e-23	102	115480473	68.75	64	4e-21	95.9	242045456	67.19	64	2e-21	97.4	168016009	57.35	68	7e-17	82	159479686	43.28	67	5e-08	51.6	---	---	---	---	---
610	CL1053contig03327	AT4G38470.1	protein kinase family protein	56.76	74	6e-19	89		224080668	70.77	65	6e-22	99	255560441	56.79	81	1e-21	97.8	225428127	62.86	70	6e-20	92	115480473	60.49	81	3e-22	99.8	242045456	59.26	81	3e-22	100	168010967	46.75	77	8e-16	78.6	159479686	44.44	63	3e-07	48.9	---	---	---	---	---
611	CL10540contig13981	AT2G37220.1	29 kDa ribonucleoprotein, chloroplast, putative / RNA-binding protein cp29, putative	50.42	119	8e-23	103		224133740	44.34	106	1e-22	87.8	255540443	48.11	106	4e-21	97.4	225440003	43.33	120	9e-20	93.2	115480705	47.66	107	1e-24	95.9	242048440	45.79	107	2e-25	94.7	168054234	45.9	122	6e-29	105	159463672	33.09	139	5e-09	56.2	145348372	40	110	2e-17	83.6
612	CL10541contig13982	AT2G30050.1	transducin family protein / WD-40 repeat family protein	82.22	180	2e-89	325		224133388	87.71	179	2e-93	338	255549858	88.33	180	3e-94	340	225452646	85	180	1e-91	332	115444081	78.57	182	9e-85	309	242051587	79.23	183	2e-86	315	168031228	71.67	180	1e-76	282	159484795	53.67	177	1e-53	205	145352438	53.07	179	2e-53	203
613	CL10542contig13983	---	---	---	---	---	---		224153735	35.87	92	5e-06	47.4	255563254	36.56	93	5e-08	53.5	225462422	34.83	89	1e-07	52.4	---	---	---	---	---	---	---	---	---	---	---	---	---	---	---	---	---	---	---	---	---	---	---	---	---
614	CL10543contig13984	AT3G16760.1	tetratricopeptide repeat (TPR)-containing protein	44.13	426	3e-78	289		224110344	56.87	211	1e-58	224	255551849	45.07	446	4e-80	295	225431798	45.42	469	5e-84	308	115452931	38.94	434	2e-67	253	242040983	36.75	449	1e-65	247	168062381	30.1	402	9e-35	144	159487945	24.56	171	2e-06	50.1	145345284	36.49	74	4e-08	54.3
615	CL10544contig13985	AT3G58660.1	60S ribosomal protein-related	55.17	116	4e-33	137		224134893	58.47	118	1e-36	149	255561331	55.17	58	1e-14	75.1	225446867	58.68	121	3e-39	157	115465389	50.85	118	4e-30	126	242091339	50	118	2e-30	127	168012571	49.15	118	5e-27	116	159485876	42.5	120	2e-23	104	145346826	44.25	113	3e-26	112
616	CL10546contig13987	AT1G69410.1	ELF5A-3 (EUKARYOTIC ELONGATION FACTOR 5A-3); translation initiation factor	88.89	90	2e-62	168		224101413	86.67	90	2e-63	165	255542136	85.56	90	1e-64	164	225430468	85.56	90	3e-64	164	115488712	86.67	90	2e-64	165	242068401	64.1	39	1e-07	52.4	168041158	87.78	90	3e-41	163	159483583	68.09	94	6e-41	136	145340875	75.86	87	2e-35	142
617	CL10547contig13988	AT4G11610.1	C2 domain-containing protein	69.07	97	5e-37	150		224053388	68.04	97	5e-37	150	255544770	67.01	97	1e-37	151	225454164	72.16	97	3e-38	154	115463503	69.07	97	3e-38	154	242096380	67.01	97	1e-37	152	168034956	56.7	97	1e-29	125	159482258	37.8	82	4e-11	63.5	---	---	---	---	---
618	CL10548contig13989	AT3G63400.1	peptidyl-prolyl cis-trans isomerase cyclophilin-type family protein	50	48	1e-05	47		---	---	---	---	---	255559873	44.56	193	6e-17	84	225437170	45.88	194	2e-15	79	115470869	69.44	36	9e-08	53.5	242043104	34.59	185	3e-06	48.5	---	---	---	---	---	---	---	---	---	---	---	---	---	---	---
619	CL10549contig13990	AT1G49000.1	unknown protein	58.33	48	1e-08	55.8		224108551	35.81	148	4e-18	87	255566827	40.4	151	8e-19	89	225455840	53.7	54	4e-10	60.5	115448247	42.53	87	2e-10	61.2	242062744	36.94	111	1e-10	62.4	168003413	60.61	33	2e-06	48.5	---	---	---	---	---	---	---	---	---	---
620	CL1054contig03328	AT5G61510.1	NADP-dependent oxidoreductase, putative	80.65	310	4e-132	468		224129570	81.61	310	3e-133	471	255539845	78.39	310	4e-127	451	225443045	78.14	311	6e-128	453	115450109	69.33	313	4e-112	401	242037297	72.35	311	3e-116	415	168017423	58.39	310	5e-89	324	159475649	31.48	305	1e-16	83.6	145347291	38.26	311	5e-39	156
621	CL1054contig03329	AT5G61510.1	NADP-dependent oxidoreductase, putative	80.65	310	4e-132	468		224129570	81.61	310	3e-133	471	255539845	78.39	310	3e-127	451	225443045	78.14	311	6e-128	453	115450109	69.33	313	3e-112	401	242037297	72.35	311	3e-116	415	168017423	58.39	310	5e-89	324	159475649	31.48	305	1e-16	83.6	145347291	38.26	311	5e-39	156
622	CL10550contig13991	AT1G22540.1	proton-dependent oligopeptide transport (POT) family protein	75	56	5e-22	87		224146333	71.43	56	2e-20	82.8	255561598	66.04	53	6e-20	75.9	225460409	69.09	55	5e-21	83.6	115464055	66.04	53	3e-20	74.7	242090641	71.7	53	1e-20	77.8	168058470	53.57	56	8e-15	67.8	159468281	42.86	56	1e-10	52	---	---	---	---	---
623	CL10551contig13992	AT1G22540.1	proton-dependent oligopeptide transport (POT) family protein	57.38	122	1e-35	144		224135663	57.63	118	3e-37	149	255561584	57.38	122	3e-37	149	225460430	55.74	122	5e-37	149	115464057	52.54	118	1e-33	137	242090643	52.54	118	3e-33	136	168033816	49.57	117	9e-27	115	159468281	38.33	120	2e-20	93.2	---	---	---	---	---
624	CL10552contig13993	AT2G19570.1	CDA1 (CYTIDINE DEAMINASE 1); cytidine deaminase	53.11	241	1e-47	186		224088025	55.24	248	4e-53	204	255546161	55.42	249	7e-52	200	225444944	58.37	245	1e-52	203	115439543	49.16	238	3e-39	158	242058493	48.36	244	4e-38	154	168016627	51.74	201	5e-41	164	159471161	42.93	205	8e-31	129	145346868	36.19	210	1e-23	104
625	CL10553contig13994	AT2G29990.1	NDA2 (ALTERNATIVE NAD(P)H DEHYDROGENASE 2); FAD binding / NADH dehydrogenase/ oxidoreductase	76.34	448	0	711		224104264	75.56	446	0	706	255560820	72.2	446	0	681	225434562	75.22	448	0	701	115472809	69.18	451	0	654	242054869	74.5	447	0	688	168009934	66.07	448	1e-174	610	159481670	48.68	454	7e-106	380	145342040	33.73	332	6e-44	173
626	CL10554contig13995	AT4G31550.2	WRKY11; calmodulin binding / transcription factor	56.63	196	2e-46	182		224142071	57.29	199	1e-46	183	255548594	59.9	192	6e-50	194	225466161	55.41	222	1e-48	190	115460384	54.3	186	4e-44	174	242074240	52.4	208	4e-45	178	168017646	60	120	4e-34	141	159468343	56.06	66	2e-16	82.4	145352363	51.09	92	1e-15	78.6
627	CL10555contig13996	AT5G58470.2	TAF15b (TBP-ASSOCIATED FACTOR 15b); binding / nucleic acid binding / nucleotide binding / zinc ion binding	80	35	8e-14	73.2		224055383	46.6	103	1e-13	72.8	255560345	84.62	39	1e-16	82	225447559	91.43	35	1e-15	79.3	115467900	75	28	2e-08	55.1	---	---	---	---	---	168066879	66.67	36	2e-10	62	---	---	---	---	---	---	---	---	---	---
628	CL10556contig13997	---	---	---	---	---	---		---	---	---	---	---	---	---	---	---	---	---	---	---	---	---	---	---	---	---	---	253760977	77.5	40	1e-12	67.8	---	---	---	---	---	---	---	---	---	---	---	---	---	---	---
629	CL10557contig13998	AT1G67310.1	calmodulin binding / transcription regulator	62.5	120	1e-37	152		224057768	64.23	123	4e-39	157	255547682	67.5	120	9e-40	159	225425380	64.91	114	8e-37	149	115481754	43.84	146	1e-24	108	242036649	43.24	148	5e-24	107	168033550	57.55	106	3e-26	114	---	---	---	---	---	---	---	---	---	---
630	CL10558contig13999	AT1G70370.1	BURP domain-containing protein / polygalacturonase, putative	72.15	219	4e-94	340		224107839	74.89	219	7e-99	356	255568824	73.52	219	8e-97	349	225425505	75.34	219	3e-98	354	115476192	64.84	219	6e-82	300	242079003	60.17	231	1e-76	282	168047810	35.78	218	2e-34	142	---	---	---	---	---	---	---	---	---	---
631	CL10559contig14000	AT1G11910.1	aspartyl protease family protein	76.09	460	0	739		224056377	76.7	455	0	745	255578112	76.47	459	0	751	225460913	73.2	459	0	716	115465497	73.59	443	0	701	242053731	61.26	444	3e-166	582	168029783	65.6	436	4e-176	614	159468321	52.67	262	4e-77	285	145352062	51.66	453	3e-134	473
632	CL1055contig03330	AT5G45960.1	GDSL-motif lipase/hydrolase family protein	45.64	149	6e-35	143		224116304	42.67	150	4e-31	130	255563030	44.06	143	2e-33	138	225443545	50.67	150	5e-41	163	115440807	38.24	136	3e-27	117	242059115	38.24	136	3e-27	117	168018866	41.83	153	1e-29	125	---	---	---	---	---	---	---	---	---	---
633	CL1055contig03331	AT5G45960.1	GDSL-motif lipase/hydrolase family protein	44.68	141	2e-32	135		224126911	44.26	122	1e-28	122	255563030	44.62	130	6e-30	126	225443545	45.99	137	8e-34	139	115464399	42.06	126	1e-26	115	242050010	42.86	133	1e-25	112	168018866	40	140	2e-24	108	---	---	---	---	---	---	---	---	---	---
634	CL10560contig14001	AT5G24090.1	acidic endochitinase (CHIB1)	58.7	276	8e-85	310		224127788	64.49	276	1e-95	346	255545100	63.84	271	8e-98	353	225454404	66.3	270	1e-99	359	115441185	61.29	279	1e-91	332	242048218	65.82	275	3e-98	354	---	---	---	---	---	---	---	---	---	---	---	---	---	---	---
635	CL10561contig14002	AT2G35930.1	PUB23 (PLANT U-BOX 23); ubiquitin-protein ligase	56.48	193	6e-56	214		224104621	62.14	206	4e-64	241	255545325	63.59	195	2e-63	238	225439452	62.38	202	4e-65	244	115441241	53.37	178	2e-50	195	242059343	48.76	201	1e-49	193	168023567	25.7	179	3e-15	79	---	---	---	---	---	---	---	---	---	---
636	CL10562contig14003	AT5G20740.1	invertase/pectin methylesterase inhibitor family protein	46.88	192	5e-40	161		224069216	57.8	173	2e-51	199	255550351	58.08	167	1e-50	196	225444639	58.19	177	1e-53	206	115469908	41.85	184	2e-28	122	242097018	38.54	192	3e-28	122	168025950	33.33	147	8e-16	80.9	---	---	---	---	---	---	---	---	---	---
637	CL10563contig14004	AT5G15050.1	glycosyltransferase family 14 protein / core-2/I-branching enzyme family protein	63.07	436	3e-162	568		224141333	65.9	437	2e-169	592	255552806	67.97	434	2e-171	598	225452656	68.21	431	7e-166	580	115489808	63.83	376	4e-142	501	242084396	64.05	370	1e-140	496	168052705	61.97	355	4e-133	471	---	---	---	---	---	---	---	---	---	---
638	CL10564contig14005	AT5G62190.1	PRH75; ATP-dependent helicase/ DEAD/H-box RNA helicase binding	68.02	222	1e-76	283		224136846	74.32	222	1e-85	313	255539651	79.73	222	2e-94	341	225455602	81.08	222	1e-93	339	115480217	66.37	223	1e-77	286	242045340	67.26	223	1e-78	289	168015062	53.39	221	2e-58	222	159488923	40.44	225	1e-35	145	145345534	41.3	230	4e-36	146
639	CL10565contig14006	AT3G46730.1	disease resistance protein (CC-NBS class), putative	31.53	111	2e-10	60.5		224131512	40.21	97	3e-13	70.1	255568516	39	100	2e-14	73.6	225465431	42.42	99	5e-14	72.4	115486357	38.83	103	1e-14	74.3	242064526	45	100	1e-13	71.6	168005437	32.41	108	6e-08	52.4	---	---	---	---	---	---	---	---	---	---
640	CL10566contig14007	AT5G27700.1	structural constituent of ribosome	81.48	81	2e-34	142		224123806	86.59	82	4e-38	154	255542722	87.8	82	2e-38	155	225450765	91.46	82	7e-40	160	115452975	81.71	82	5e-35	144	242033321	76.54	81	3e-33	138	168002050	81.48	81	1e-34	142	159470397	65	80	3e-26	114	145354676	64.2	81	2e-27	117
641	CL10569contig14010	AT1G13460.2	serine/threonine protein phosphatase 2A (PP2A) regulatory subunit B', putative	83.87	31	2e-14	53.5		224100073	90.32	31	3e-16	58.5	255547834	90.32	31	2e-15	57.4	225452202	80.65	31	3e-15	55.1	115459060	80.65	31	2e-13	53.5	242076284	80.65	31	4e-13	52.8	168027822	64.52	31	7e-11	46.6	---	---	---	---	---	---	---	---	---	---
642	CL1056contig03332	AT3G50910.1	unknown protein	43.44	122	2e-23	104		224134244	47.33	131	4e-22	100	255561074	41.42	169	5e-27	116	225430702	42.55	141	3e-23	103	115448163	38.13	139	3e-15	77.4	242062788	36.61	112	2e-12	68.2	---	---	---	---	---	---	---	---	---	---	---	---	---	---	---
643	CL1056contig03333	AT5G10770.1	chloroplast nucleoid DNA-binding protein, putative	42.35	392	3e-82	302		224124882	58.13	332	2e-103	373	255568540	52.38	399	3e-113	405	225469982	53.73	402	3e-116	415	115448353	48.52	406	1e-104	377	242066168	48.16	407	1e-101	367	168013126	34.85	396	2e-56	217	159464048	28.29	357	2e-34	142	145356007	24.53	371	4e-26	114
644	CL10570contig14011	AT5G57110.2	ACA8 (AUTOINHIBITED CA2+ -ATPASE, ISOFORM 8); calcium-transporting ATPase/ calmodulin binding / protein self-association	63.39	112	3e-39	156		224144297	63.39	112	4e-40	159	255546632	66.96	112	2e-39	156	225445895	67.86	112	4e-41	162	115477290	59.82	112	2e-34	139	242077090	59.09	110	2e-34	140	168057854	47.71	109	4e-28	119	---	---	---	---	---	145350301	30.77	117	9e-07	46.6
645	CL10572contig14013	AT1G24120.1	ARL1 (ARG1-LIKE 1); heat shock protein binding / unfolded protein binding	73.33	135	1e-51	198		224100225	70.59	136	4e-49	189	255558376	72.79	136	1e-51	197	225424783	71.32	136	9e-52	198	115448597	67.65	136	6e-47	182	242066036	69.12	136	9e-50	191	168022537	61.03	136	1e-40	161	---	---	---	---	---	145353494	29.45	146	3e-14	72
646	CL10573contig14014	AT1G17840.1	WBC11 (WHITE-BROWN COMPLEX HOMOLOG PROTEIN 11); ATPase, coupled to transmembrane movement of substances / fatty acid transporter	73.58	193	6e-80	293		224118648	75.26	190	2e-81	298	255569405	77.89	190	8e-85	309	225454545	73.58	193	1e-80	296	115482702	73.94	188	2e-80	295	242039243	71.89	185	3e-79	291	168046978	53.33	180	1e-50	196	159484023	43.03	165	3e-30	127	---	---	---	---	---
647	CL10574contig14015	AT3G27870.1	haloacid dehalogenase-like hydrolase family protein	56.32	87	7e-26	112		224121336	56.32	87	9e-29	121	255541872	60.92	87	1e-29	124	225423810	60.92	87	1e-29	124	115468144	52.38	84	2e-24	107	242095764	58.33	84	2e-26	114	168010991	55.17	87	9e-26	111	159469666	29.33	75	8e-09	54.3	145348171	25	80	1e-06	45.8
648	CL10575contig14016	AT5G57660.1	zinc finger (B-box type) family protein	54.31	116	7e-17	85.1		224117602	49.37	158	1e-37	91.3	255586039	54.93	142	5e-17	85.1	225430571	54.14	133	1e-19	94	115459216	52.63	95	4e-15	79	242062282	45.54	112	2e-07	53.9	168063317	50	142	5e-14	75.5	---	---	---	---	---	---	---	---	---	---
649	CL10577contig14018	AT4G21750.2	ATML1 (MERISTEM LAYER 1); DNA binding / sequence-specific DNA binding / transcription factor	74.63	205	7e-74	273		224078678	85.25	183	3e-78	288	255554965	81.42	183	6e-75	276	225444363	86.19	181	4e-78	287	115460702	79.56	181	6e-73	270	242077254	79.89	179	2e-73	271	---	---	---	---	---	---	---	---	---	---	---	---	---	---	---
650	CL10578contig14019	AT3G53400.1	FUNCTIONS IN: molecular_function unknown; INVOLVED IN: biological_process unknown; BEST Arabidopsis thaliana protein match is: CPUORF47 (CONSERVED PEPTIDE UPSTREAM OPEN READING FRAME 47) (TAIR:AT5G03190.1); Has 120 Blast hits to 120 proteins in 12 species: Archae - 0; Bacteria - 0; Metazoa - 0; Fungi - 0; Plants - 115; Viruses - 0; Other Eukaryotes - 5 (source: NCBI BLink).	37.56	213	2e-28	122		224068701	45.21	219	6e-41	164	255557022	46.82	220	4e-40	160	225435299	52.49	221	5e-52	200	115474551	32.64	144	1e-06	49.7	---	---	---	---	---	168038308	27.43	226	4e-11	65.1	---	---	---	---	---	---	---	---	---	---
651	CL10579contig14020	AT1G54350.1	ABC transporter family protein	90.65	139	9e-68	251		224109140	89.29	140	7e-67	248	255546622	90.71	140	8e-69	254	225462350	91.43	140	6e-68	252	115435310	87.86	140	3e-66	246	242051581	89.29	140	9e-67	248	168033603	77.86	140	5e-60	226	159464655	67.14	140	1e-49	190	---	---	---	---	---
652	CL1057contig03334	AT5G46800.1	BOU (A BOUT DE SOUFFLE); binding / transporter	32	200	2e-10	63.9		224126481	77.27	198	4e-71	265	255557583	34.02	194	7e-14	74.7	225427215	79.8	198	1e-74	276	115483602	29.28	222	5e-10	62	242034993	32.82	195	1e-11	67.4	168025777	33	203	4e-11	65.9	159491231	37.11	194	3e-32	97.1	145344249	30.1	196	2e-11	64.7
653	CL1057contig03335	AT5G46800.1	BOU (A BOUT DE SOUFFLE); binding / transporter	32.5	200	1e-11	67.8		224126481	77.78	198	6e-123	268	255557583	34.02	194	4e-14	75.5	225427215	81.31	198	3e-124	280	115483602	29.58	213	8e-11	64.7	242034993	34.85	198	6e-13	72	168067157	36.87	198	2e-13	73.6	159491231	38.14	194	2e-33	100	145344249	27.9	233	3e-11	64.3
654	CL10580contig14021	AT3G28050.1	nodulin MtN21 family protein	44	275	8e-55	211		224099697	56.64	256	2e-72	269	255581162	55.29	255	5e-69	257	225424738	56.42	257	1e-74	276	115461468	35.54	242	7e-40	160	242063744	34.04	235	3e-41	166	168054599	33.6	247	5e-32	135	---	---	---	---	---	---	---	---	---	---
655	CL10581contig14022	AT3G27530.1	GC6 (golgin candidate 6); binding / protein transporter	64	50	3e-12	67		224055585	72	50	1e-14	74.7	---	---	---	---	---	225465945	68	50	6e-14	72	115488916	60.47	43	3e-09	56.6	242085752	53.49	43	1e-06	48.1	---	---	---	---	---	---	---	---	---	---	---	---	---	---	---
656	CL10582contig14023	AT5G48230.2	ACAT2 (ACETOACETYL-COA THIOLASE 2); acetyl-CoA C-acetyltransferase/ catalytic	76.32	38	1e-10	61.2		224089557	76.19	42	1e-11	65.1	255563750	75.61	41	7e-12	65.1	225447510	73.91	46	1e-11	64.7	115478180	73.68	38	1e-10	61.2	---	---	---	---	---	168041478	85.29	34	7e-10	58.9	---	---	---	---	---	---	---	---	---	---
657	CL10584contig14025	AT2G16060.1	AHB1 (ARABIDOPSIS HEMOGLOBIN 1); oxygen binding / oxygen transporter	70.2	151	6e-58	220		224103485	68.63	153	2e-57	218	255556147	69.93	153	9e-60	226	225428580	69.03	155	1e-58	222	115451673	68.63	153	7e-57	216	---	---	---	---	---	168024757	47.65	149	2e-36	149	---	---	---	---	---	---	---	---	---	---
658	CL10586contig14027	AT5G11260.1	HY5 (ELONGATED HYPOCOTYL 5); DNA binding / double-stranded DNA binding / transcription factor	68.42	133	5e-36	147		224141881	74.63	134	1e-38	155	255548962	71.64	134	1e-37	152	225432230	59.26	81	1e-23	105	115444913	69.29	127	7e-33	136	242064442	61.76	136	1e-35	145	168028617	59.7	134	3e-29	124	159465996	50	46	3e-07	50.8	145341618	61.19	67	1e-16	80.9
659	CL10587contig14028	AT5G01960.1	zinc finger (C3HC4-type RING finger) family protein	75.67	300	2e-139	492		224139418	75.57	307	4e-141	497	255582028	75.57	307	3e-142	501	225434299	78.15	302	1e-143	505	115463145	78.2	289	1e-137	485	242090073	73.62	307	3e-136	481	168007240	67.33	300	4e-123	437	159482222	39.13	115	8e-20	94	145355774	41.4	157	9e-33	135
660	CL10588contig14029	AT4G10840.1	kinesin light chain-related	83.76	117	5e-50	194		224075150	82.05	117	3e-66	201	255555655	82.91	117	5e-52	200	225426234	83.76	117	2e-68	205	115443731	75.65	115	6e-60	182	242063710	76.07	117	3e-62	186	168043205	49.57	117	2e-31	123	159485030	28.48	151	2e-08	55.1	---	---	---	---	---
661	CL10589contig14030	AT1G04620.1	coenzyme F420 hydrogenase family / dehydrogenase, beta subunit family	90.59	85	3e-41	162		224110688	91.76	85	3e-41	163	255554300	91.76	85	2e-41	163	225433343	91.76	85	3e-42	166	115457714	95.29	85	2e-43	170	242079547	94.12	85	4e-43	169	168035893	84.21	76	3e-33	136	159482986	76.39	72	6e-28	117	145342511	64.38	73	4e-24	104
662	CL1058contig03336	AT3G13340.1	WD-40 repeat family protein	76.18	403	0	668		224089497	80.65	403	0	697	255568534	81.39	403	0	704	225463514	77.17	403	0	670	115448363	72.14	402	2e-180	628	242062698	72.39	402	0	631	168063650	62.91	399	3e-153	538	159473048	43.22	391	2e-87	319	145356501	26.8	153	4e-09	57.8
663	CL1058contig03337	AT3G13340.1	WD-40 repeat family protein	76.43	403	0	663		224089497	82.63	403	0	704	255568534	83.13	403	0	711	225463514	78.66	403	0	679	115448363	72.64	402	5e-180	627	242062698	73.13	402	0	633	168063650	62.91	399	3e-151	531	159473048	43.85	390	7e-88	320	145356501	28.1	153	1e-09	60.1
664	CL10590contig14031	AT5G63260.1	zinc finger (CCCH-type) family protein	32.79	122	2e-14	75.5		224119564	33.09	139	2e-14	75.9	255540399	36.15	130	2e-15	78.6	225452232	29.41	119	3e-10	61.6	115488274	37.14	105	4e-16	80.9	242070873	42.16	102	8e-21	96.7	168031758	44	100	8e-21	96.7	159486531	32.73	110	9e-14	72.4	---	---	---	---	---
665	CL10591contig14032	AT1G33270.2	patatin-related	61.38	145	3e-44	174		224054280	65.1	149	6e-48	186	255575412	59.52	168	1e-46	181	225448065	66.67	144	2e-45	178	115485843	55.21	163	2e-40	161	242071257	62.88	132	1e-40	162	168011181	56.91	123	3e-32	134	159469774	47.44	78	2e-12	68.2	145350211	38.3	94	3e-10	59.7
666	CL10592contig14033	AT1G75170.2	SEC14 cytosolic factor family protein / phosphoglyceride transfer family protein	75.47	159	3e-70	261		224070178	74.84	159	1e-71	265	255538628	73.58	159	4e-71	263	225458297	74.69	162	2e-72	267	115455039	62.26	159	2e-60	228	242038297	61.64	159	6e-59	223	168043967	65.19	158	2e-58	221	159482711	39.13	161	1e-29	125	145346044	45.03	151	5e-31	128
667	CL10593contig14034	AT3G02520.1	GRF7 (GENERAL REGULATORY FACTOR 7); protein binding / protein phosphorylated amino acid binding	76.74	258	7e-107	384		224127634	79.17	264	3e-109	391	255545792	76.86	255	2e-106	381	225468983	77.87	253	1e-107	386	115454901	77.56	254	6e-106	380	242068759	72.01	268	8e-105	377	168025095	77.55	245	2e-103	372	159489655	72.05	254	4e-98	353	145355986	63.39	254	5e-83	302
668	CL10594contig14035	AT4G17090.1	CT-BMY (CHLOROPLAST BETA-AMYLASE); beta-amylase	65.5	200	6e-76	280		224138788	73.63	201	4e-85	311	255552940	72.31	195	6e-82	300	225427366	73.6	197	5e-83	304	115483496	63.27	196	3e-69	258	242035041	61.69	201	3e-68	255	168060059	57	200	3e-58	221	159466350	39.49	195	3e-33	137	145344916	41.36	191	1e-35	145
669	CL10595contig14036	AT2G28315.1	LOCATED IN: membrane; CONTAINS InterPro DOMAIN/s: Protein of unknown function DUF250 (InterPro:IPR004853); BEST Arabidopsis thaliana protein match is: transporter-related (TAIR:AT1G06890.2); Has 1852 Blast hits to 1847 proteins in 207 species: Archae - 0; Bacteria - 58; Metazoa - 582; Fungi - 250; Plants - 685; Viruses - 0; Other Eukaryotes - 277 (source: NCBI BLink).	80.91	241	2e-105	378		224132000	79.27	246	6e-109	390	255578135	81.15	244	1e-110	395	225435339	83.82	241	4e-113	404	115447415	74.38	242	4e-98	354	242073714	75.72	243	5e-99	357	168059605	72.48	218	7e-88	320	159478587	41.55	207	1e-44	175	145355238	54.59	207	4e-59	223
670	CL10596contig14037	AT2G45490.1	AtAUR3 (ATAURORA3); ATP binding / histone kinase(H3-S10 specific) / protein kinase	81.02	137	4e-62	233		224090609	80.29	137	1e-62	234	255541356	81.75	137	1e-64	240	225453778	83.21	137	4e-65	242	115455545	69.34	137	3e-53	203	242038009	69.34	137	3e-54	206	168044897	64.96	137	1e-49	191	159468203	61.59	138	1e-45	177	145351480	69.4	134	5e-50	191
671	CL10597contig14038	AT3G46970.1	PHS2 (ALPHA-GLUCAN PHOSPHORYLASE 2); phosphorylase/ transferase, transferring glycosyl groups	80.34	290	7e-141	491		224104329	78.69	291	1e-137	481	255558824	78.35	291	3e-137	478	225434692	80.41	291	7e-140	487	115441087	79.45	292	1e-137	479	242059255	78.42	292	7e-135	470	168046487	51	349	1e-99	353	159471742	49.66	292	6e-84	306	145352113	54.88	297	3e-94	334
672	CL10598contig14039	AT4G29400.1	unknown protein	69.66	178	3e-70	261		224131506	80.25	157	3e-73	270	255546223	72.53	182	2e-76	281	225445001	75.96	183	1e-77	285	115437608	66.29	175	2e-67	251	242064782	67.57	185	8e-69	256	168004219	45	180	2e-38	154	159477088	32.52	163	6e-21	96.3	145346240	31.53	111	6e-13	68.6
673	CL10599contig14040	AT1G60420.1	DC1 domain-containing protein	55.79	337	1e-109	393		224107603	57.57	337	1e-112	403	255568796	58.58	338	1e-112	402	225425551	62.02	337	2e-120	428	115453461	56.37	314	1e-104	376	242040629	54.41	340	2e-103	372	---	---	---	---	---	159487593	32.13	249	3e-31	132	---	---	---	---	---
674	CL1059contig03338	AT1G29880.1	glycyl-tRNA synthetase / glycine--tRNA ligase	75	200	3e-73	272		224053571	77	200	6e-75	278	255543218	74.47	141	2e-56	215	225456501	79.1	201	2e-77	285	115458140	68.16	201	5e-64	241	242082049	70	200	1e-64	243	168059486	49.5	200	3e-43	172	159488381	44.67	197	1e-33	139	145349033	42.5	200	4e-31	130
675	CL1059contig03339	AT1G29880.1	glycyl-tRNA synthetase / glycine--tRNA ligase	75	200	2e-73	272		224053571	77	200	4e-75	278	255543218	74.47	141	2e-56	215	225456501	79.1	201	2e-77	285	115458140	68.16	201	4e-64	241	242082049	70	200	1e-64	243	168059486	49.5	200	2e-43	172	159488381	41.33	225	4e-34	140	145349033	42.5	200	3e-31	130
676	CL105contig00773	AT4G15470.1	EXPRESSED IN: 24 plant structures; EXPRESSED DURING: 15 growth stages; CONTAINS InterPro DOMAIN/s: Uncharacterised protein family UPF0005 (InterPro:IPR006214); BEST Arabidopsis thaliana protein match is: glutamate binding (TAIR:AT1G03070.1); Has 4000 Blast hits to 3999 proteins in 955 species: Archae - 0; Bacteria - 1775; Metazoa - 750; Fungi - 92; Plants - 143; Viruses - 77; Other Eukaryotes - 1…	70.26	232	1e-74	276		224102571	64.9	245	2e-74	276	255551527	67.53	194	2e-57	218	225432486	76.55	226	2e-78	289	115463787	63.32	229	1e-67	253	242032699	48.73	236	2e-55	212	168008685	62.17	230	1e-64	243	159476610	32.49	237	1e-19	93.2	---	---	---	---	---
677	CL105contig00774	AT4G15470.1	EXPRESSED IN: 24 plant structures; EXPRESSED DURING: 15 growth stages; CONTAINS InterPro DOMAIN/s: Uncharacterised protein family UPF0005 (InterPro:IPR006214); BEST Arabidopsis thaliana protein match is: glutamate binding (TAIR:AT1G03070.1); Has 4000 Blast hits to 3999 proteins in 955 species: Archae - 0; Bacteria - 1775; Metazoa - 750; Fungi - 92; Plants - 143; Viruses - 77; Other Eukaryotes - 1…	70.26	232	1e-74	276		224102571	64.9	245	2e-74	276	255551527	67.53	194	2e-57	218	225432486	76.55	226	2e-78	289	115463787	63.32	229	1e-67	253	242032699	48.73	236	2e-55	212	168008685	62.17	230	1e-64	243	159476610	32.49	237	1e-19	93.2	---	---	---	---	---
678	CL105contig00775	AT4G38510.4	vacuolar ATP synthase subunit B, putative / V-ATPase B subunit, putative / vacuolar proton pump B subunit, putative / V-ATPase 57 kDa subunit, putative	95.55	247	5e-125	445		224105123	95.55	247	9e-126	447	255539062	95.95	247	1e-126	449	225428086	95.14	247	3e-125	445	115439527	94.74	247	4e-126	448	242032699	47.95	219	2e-50	197	168031226	90	230	6e-111	398	159487671	76.17	235	2e-96	349	145351461	76.6	235	8e-97	349
679	CL105contig00776	AT4G38510.4	vacuolar ATP synthase subunit B, putative / V-ATPase B subunit, putative / vacuolar proton pump B subunit, putative / V-ATPase 57 kDa subunit, putative	96.92	487	0	912		224105123	96.3	487	0	910	255539062	96.71	487	0	914	225428086	96.1	487	0	908	115439527	96.1	487	0	912	242054033	27.96	397	1e-27	121	168031226	92.11	469	0	843	159487671	83.47	472	0	775	145351461	83.47	472	0	773
680	CL10600contig14041	AT5G20130.1	unknown protein	47.44	156	5e-27	117		224137324	51.16	172	5e-38	154	255559078	50.87	173	6e-32	133	225470000	51.79	168	6e-40	160	115480749	30.91	165	2e-10	62.4	242043938	33.64	220	2e-15	79	168017802	35.87	184	6e-17	84.3	---	---	---	---	---	---	---	---	---	---
681	CL10601contig14042	AT1G14720.1	XTR2 (XYLOGLUCAN ENDOTRANSGLYCOSYLASE RELATED 2); hydrolase, acting on glycosyl bonds / xyloglucan:xyloglucosyl transferase	58.57	140	6e-47	182		224099595	66.19	139	1e-54	207	255573236	65.25	141	8e-55	208	225424452	69.01	142	1e-58	221	115480926	53.19	141	5e-42	166	242049202	52.9	138	1e-40	161	168025260	41.55	142	2e-25	111	---	---	---	---	---	---	---	---	---	---
682	CL10602contig14043	AT5G63860.1	UVR8 (UVB-RESISTANCE 8); chromatin binding / guanyl-nucleotide exchange factor	35.38	65	8e-08	52		224093583	43.94	66	2e-08	53.9	255563857	87.69	65	5e-31	128	225438373	35.38	65	8e-09	55.1	115458498	36.92	65	2e-08	53.5	242073146	35.38	65	6e-08	52.4	168052711	40	65	9e-10	58.5	159488564	40.26	77	1e-09	57.4	---	---	---	---	---
683	CL10603contig14044	AT1G64810.2	APO1 (ACCUMULATION OF PHOTOSYSTEM ONE 1)	61.36	88	5e-27	115		224124770	41.11	90	7e-13	68.9	255559615	59.09	88	1e-23	104	225453234	59.77	87	1e-29	124	115460538	49.43	87	4e-18	85.9	---	---	---	---	---	168009942	40.43	47	5e-07	49.3	---	---	---	---	---	---	---	---	---	---
684	CL10604contig14045	AT4G25315.1	Expressed protein	61.76	34	3e-06	47		224132084	62.5	40	2e-10	60.5	255573020	67.65	34	8e-09	55.1	225448075	64.71	34	8e-09	55.1	115480163	62.07	29	2e-06	47.4	242049448	64.71	34	2e-08	54.3	168040868	52.94	34	3e-06	47	---	---	---	---	---	---	---	---	---	---
685	CL10605contig14046	AT3G20640.1	ethylene-responsive protein -related	40.32	62	2e-07	50.8		224117360	46.03	63	6e-09	55.8	255587936	45.31	64	1e-08	54.7	225461207	49.21	63	4e-09	56.2	115464737	62.5	32	2e-07	50.1	242080775	41.38	58	5e-07	49.3	---	---	---	---	---	---	---	---	---	---	---	---	---	---	---
686	CL10608contig14049	AT1G72520.1	lipoxygenase, putative	44.93	69	2e-09	57.4		224119582	46.38	69	2e-10	60.5	---	---	---	---	---	225442102	47.83	69	6e-11	62	115451115	40.62	64	3e-07	50.1	242042015	42.19	64	4e-08	53.1	---	---	---	---	---	---	---	---	---	---	---	---	---	---	---
687	CL10609contig14050	AT5G17240.1	SDG40 (SET DOMAIN GROUP 40)	51.85	54	1e-09	58.2		224077384	58.93	56	4e-11	63.2	255584095	53.7	54	2e-09	57.4	225466261	59.26	54	1e-11	64.3	115472017	50	54	3e-08	53.1	242045610	53.7	54	9e-09	55.1	---	---	---	---	---	---	---	---	---	---	---	---	---	---	---
688	CL1060contig03340	AT3G12650.1	unknown protein	45.34	236	1e-38	157		224106055	64.5	169	1e-51	200	255544214	64.81	162	1e-50	196	225450167	60.47	172	4e-45	178	115448315	42.62	183	4e-27	118	242066190	40.88	181	2e-26	116	168027912	38.3	141	2e-16	83.2	---	---	---	---	---	---	---	---	---	---
689	CL1060contig03341	AT3G12650.1	unknown protein	45.34	236	6e-39	157		224106055	64.5	169	6e-52	201	255544214	64.81	162	9e-51	196	225450167	60.47	172	2e-45	179	115448315	43.17	183	1e-27	119	242066190	41.44	181	6e-27	117	168027912	38.3	141	4e-16	82	---	---	---	---	---	---	---	---	---	---
690	CL10610contig14051	AT2G11810.1	MGDC; 1,2-diacylglycerol 3-beta-galactosyltransferase	68.75	192	7e-69	257		224142541	67.48	206	5e-69	257	255579843	66.02	206	4e-68	254	225446219	67.96	206	9e-73	270	115475782	65.17	201	3e-66	248	242080027	61.65	206	1e-64	243	168011999	54.7	181	1e-49	193	159471415	46.15	143	6e-29	123	145343579	44.86	185	1e-39	157
691	CL10611contig14052	AT1G32050.1	secretory carrier membrane protein (SCAMP) family protein	68.06	263	1e-100	363		224071427	72.28	267	7e-105	377	255555931	71.54	267	3e-102	368	225427055	69.66	267	3e-100	361	115460268	61.85	270	5e-91	330	242077028	60.82	268	6e-90	327	168058439	51.06	282	7e-71	264	159487909	36.62	213	2e-30	128	145355595	31.4	172	2e-22	101
692	CL10612contig14053	AT2G15695.1	unknown protein	47.27	220	2e-85	199		224103577	50.68	219	8e-91	208	255555495	50.68	219	6e-91	208	225428776	52.51	219	8e-93	218	115467058	44.84	223	1e-65	164	242095106	41.82	220	5e-39	159	168008743	29.59	169	4e-10	63.5	---	---	---	---	---	---	---	---	---	---
693	CL10613contig14054	AT5G64220.2	calmodulin-binding protein	58.49	106	2e-27	119		224096175	54.55	99	1e-20	96.3	255556643	53.98	113	3e-23	104	225468500	57.43	101	1e-23	106	115451259	50.44	113	6e-25	110	253761674	52.21	113	1e-26	116	168045516	39.58	96	1e-14	76.6	---	---	---	---	---	---	---	---	---	---
694	CL10615contig14056	AT3G26710.1	CCB1 (COFACTOR ASSEMBLY OF COMPLEX C)	80	170	2e-74	275		224056809	80.12	171	1e-76	282	255543529	80.7	171	1e-77	285	225451623	80	170	1e-75	279	115485707	75.88	170	2e-70	261	242068639	73.86	153	5e-62	234	168027928	59.54	173	3e-54	208	159479596	44.51	173	2e-35	144	145347589	45.71	175	4e-38	152
695	CL10616contig14057	AT1G06220.1	MEE5 (MATERNAL EFFECT EMBRYO ARREST 5); GTP binding / GTPase/ translation elongation factor/ translation factor, nucleic acid binding	71.11	45	3e-18	68.9		224142459	73.33	45	4e-19	73.9	255583486	75.56	45	2e-20	75.1	225463033	69.39	49	8e-20	72.4	115468878	67.39	46	4e-18	70.9	242096344	65.91	44	2e-17	66.2	168049136	75.56	45	6e-19	73.2	159483133	57.78	45	3e-10	58.9	145348777	71.43	42	3e-13	67.8
696	CL10617contig14058	AT2G32850.2	protein kinase family protein	84.38	64	7e-29	117		224120864	74.36	39	1e-14	64.3	255542175	85.71	63	8e-31	117	225450356	85.94	64	2e-31	120	115478322	71.21	66	1e-26	105	242065268	41.82	55	4e-07	49.7	168033698	70.31	64	9e-25	105	159486054	56.25	48	4e-11	62	145356431	37.97	79	1e-06	45.8
697	CL10618contig14059	AT5G17840.1	chaperone protein dnaJ-related	62.5	112	2e-37	152		224144856	60.58	137	2e-39	159	255569426	74.7	83	2e-28	122	225439213	58.97	156	2e-42	168	---	---	---	---	---	242033473	72.45	98	5e-36	147	168060562	69.14	81	2e-28	122	---	---	---	---	---	---	---	---	---	---
698	CL10619contig14060	AT2G20060.1	ribosomal protein L4 family protein	85.16	128	4e-88	230		224118096	82.71	133	2e-85	220	255554769	89.06	128	2e-92	237	225434666	40.52	116	3e-17	85.5	115486043	87.5	128	5e-87	233	242072798	87.5	128	4e-88	234	168041144	69.53	128	3e-64	183	159477929	55.14	107	7e-30	126	145351929	56.1	123	3e-41	134
699	CL1061contig03342	AT5G47870.1	unknown protein	75	156	1e-61	233		224053617	71.9	153	1e-58	222	255543302	76.47	153	1e-61	232	225425360	79.43	141	2e-58	221	115480103	67.41	135	1e-50	196	242045280	60.76	158	2e-50	195	168057949	61.27	142	1e-45	179	---	---	---	---	---	---	---	---	---	---
700	CL1061contig03343	AT5G47870.1	unknown protein	73.72	156	8e-61	230		224053617	71.9	153	7e-59	223	255543302	76.47	153	2e-61	231	225425360	78.01	141	4e-58	221	115480103	67.41	135	2e-51	198	242045280	60.76	158	5e-51	197	168057949	61.97	142	3e-47	185	---	---	---	---	---	---	---	---	---	---
701	CL10620contig14061	AT4G13420.1	HAK5 (HIGH AFFINITY K+ TRANSPORTER 5); potassium ion transmembrane transporter/ potassium:sodium symporter	47.62	399	3e-99	358		224053591	66.29	267	2e-96	349	255542690	57.3	370	3e-114	407	225423887	56.03	398	7e-113	403	115446373	44.54	366	7e-83	303	242055497	48.7	384	2e-99	358	168011781	41.19	386	2e-81	299	159484821	30.54	370	1e-37	153	---	---	---	---	---
702	CL10622contig14063	---	---	---	---	---	---		224089847	49.35	77	2e-10	60.5	255563173	44.71	85	2e-08	53.9	---	---	---	---	---	115469512	43.9	82	1e-07	50.8	242093906	46.34	82	3e-09	56.6	---	---	---	---	---	---	---	---	---	---	---	---	---	---	---
703	CL10624contig14065	AT2G36300.1	integral membrane Yip1 family protein	63.64	110	1e-36	148		224102967	65.14	109	6e-38	153	255575657	64.22	109	3e-38	154	225464142	75.45	110	2e-45	177	115452381	63.39	112	1e-36	148	---	---	---	---	---	167998881	54.05	111	2e-31	131	159474218	35.09	114	9e-17	82	145344928	35.19	108	4e-16	79
704	CL10626contig14067	AT3G02350.1	GAUT9 (Galacturonosyltransferase 9); polygalacturonate 4-alpha-galacturonosyltransferase/ transferase, transferring glycosyl groups / transferase, transferring hexosyl groups	75.69	288	4e-141	497		224127310	78.12	288	6e-145	510	255579934	78.4	287	3e-145	511	225451877	69.44	288	8e-123	436	115446239	70.18	285	1e-127	452	242065160	70.18	285	2e-128	455	168053397	58.04	286	9e-104	373	---	---	---	---	---	145356270	25	192	1e-17	85.9
705	CL10627contig14068	AT4G36360.2	BGAL3 (beta-galactosidase 3); beta-galactosidase/ catalytic/ cation binding / sugar binding	61.42	197	2e-73	271		224077880	68.53	197	3e-78	287	255543793	63.96	197	3e-72	267	225427690	66.5	197	9e-76	279	115450935	57.87	197	2e-63	238	242036825	57.07	198	9e-63	236	168001886	49.01	202	2e-45	178	---	---	---	---	---	---	---	---	---	---
706	CL10628contig14069	AT5G54130.2	calcium-binding EF hand family protein	67.01	97	2e-31	130		224118484	64.95	97	2e-31	130	255560600	61.86	97	1e-28	120	225455177	65.62	96	3e-32	132	115481420	53.68	95	4e-23	102	242039847	55.32	94	3e-23	103	---	---	---	---	---	---	---	---	---	---	---	---	---	---	---
707	CL10629contig14070	AT3G53720.1	ATCHX20 (CATION/H+ EXCHANGER 20); monovalent cation:proton antiporter/ sodium:hydrogen antiporter	38.04	276	9e-39	157		224090288	37.11	318	5e-39	158	255573649	37.78	315	1e-38	156	225440302	43.61	305	5e-44	174	115461711	34.63	309	3e-28	122	242086651	35.46	313	5e-31	131	168041784	30.8	250	2e-22	102	---	---	---	---	---	---	---	---	---	---
708	CL1062contig03344	AT1G63770.4	peptidase M1 family protein	61.37	510	2e-165	579		224074966	63.73	510	3e-174	608	255537515	61.36	515	7e-169	590	---	---	---	---	---	---	---	---	---	---	242079603	59.5	516	3e-163	572	168039719	51.64	519	2e-138	489	159483121	44.53	375	7e-116	298	145357202	42.12	520	9e-100	359
709	CL1062contig03345	AT1G63770.3	peptidase M1 family protein	54.36	344	5e-162	322		224074966	58.14	344	1e-171	347	255537515	54.15	349	2e-165	329	---	---	---	---	---	---	---	---	---	---	242079603	53.56	351	8e-162	325	168039719	43.91	353	4e-136	259	159483121	41.71	199	2e-112	141	145357202	35.39	356	1e-94	176
710	CL10630contig14071	AT3G08010.1	ATAB2; RNA binding	75.4	252	3e-106	381		224104083	76.19	252	1e-107	385	255553548	78.97	252	1e-110	395	225450083	78.97	252	1e-108	389	115447245	69.84	252	1e-97	352	242062284	68.65	252	5e-96	347	168032007	57.94	252	9e-77	283	159466814	43.48	253	9e-53	202	145350231	43.65	252	4e-54	206
711	CL10632contig14073	AT1G54390.3	PHD finger protein-related	71.32	265	4e-98	354		224125880	73.51	268	2e-107	385	255568938	73.48	264	1e-104	375	225433377	33.19	238	2e-25	112	115455331	63.57	258	3e-86	315	242038135	62.4	258	4e-84	308	168043395	54.14	266	1e-76	283	159467899	30.23	258	2e-25	112	145354561	32.58	178	1e-19	91.7
712	CL10633contig14074	---	---	---	---	---	---		---	---	---	---	---	---	---	---	---	---	225431417	35.58	104	2e-07	50.8	---	---	---	---	---	---	---	---	---	---	---	---	---	---	---	---	---	---	---	---	---	---	---	---	---
713	CL10634contig14075	AT5G22120.1	unknown protein	52.58	194	2e-46	182		224059216	57.77	206	2e-57	218	255545319	52.71	203	4e-48	187	225434457	53.2	203	6e-49	190	115442431	47.98	198	4e-40	161	242089667	45.96	198	1e-41	166	168036636	36.45	214	5e-23	104	159475834	29.79	141	1e-09	59.7	---	---	---	---	---
714	CL10636contig14077	AT5G23535.1	KOW domain-containing protein	84.28	159	1e-76	282		224079013	84.91	159	6e-79	290	255584484	86.16	159	8e-79	289	225437074	89.94	159	8e-80	292	115484083	83.02	159	3e-75	277	242069915	81.76	159	2e-74	275	168044839	62.5	160	6e-52	200	159464793	40.28	144	1e-22	102	145343428	44.37	142	1e-25	111
715	CL10637contig14078	AT1G27850.1	unknown protein	71.88	32	3e-07	50.1		224110764	54.24	59	5e-09	56.2	255547872	44.94	89	1e-09	57.8	---	---	---	---	---	115487970	37.66	77	7e-08	52	242085370	65.71	35	5e-07	49.3	---	---	---	---	---	---	---	---	---	---	---	---	---	---	---
716	CL10638contig14079	AT1G03000.1	PEX6 (PEROXIN 6); ATP binding / ATPase/ nucleoside-triphosphatase/ nucleotide binding	58.46	65	1e-13	72.4		224131204	62.5	64	3e-15	77.8	255559284	57.81	64	9e-11	62.4	225436731	52.86	70	4e-13	70.5	115460572	47.69	65	8e-10	59.3	242077202	49.23	65	1e-10	62.4	168023880	44.62	65	7e-10	59.7	---	---	---	---	---	---	---	---	---	---
717	CL10639contig14080	AT2G30390.1	FC2 (FERROCHELATASE 2); ferrochelatase	59.44	143	3e-37	151		224122764	74.11	112	3e-37	151	255544441	73.98	123	2e-42	167	225438269	70.68	133	4e-46	180	115463419	76.47	119	3e-42	167	242065428	73.95	119	9e-41	162	168014356	64.81	108	4e-34	140	159468456	72.15	79	3e-27	117	145352028	74.36	78	7e-28	118
718	CL1063contig03347	AT4G20330.1	transcription initiation factor-related	63.79	58	3e-16	80.1		224058567	84.48	58	7e-24	105	255537377	77.59	58	2e-21	96.7	225426874	79.31	58	2e-22	100	115481880	71.67	60	1e-21	97.8	242074266	71.67	60	2e-21	97.4	168040651	61.82	55	9e-15	75.1	---	---	---	---	---	---	---	---	---	---
719	CL10640contig14081	AT5G49710.3	unknown protein	54.71	223	6e-50	194		224081957	60.7	229	1e-54	210	255545920	61.5	226	4e-57	218	225459123	59.91	232	1e-56	216	115449065	56.78	199	1e-46	183	242066744	59.66	176	1e-45	180	168001916	38.16	152	1e-13	74.3	---	---	---	---	---	---	---	---	---	---
720	CL10641contig14082	AT4G38040.1	exostosin family protein	86.18	217	2e-130	400		224084457	83.87	217	6e-129	395	255563758	82.95	217	2e-128	394	225469662	84.79	217	1e-128	397	115444695	82.49	217	5e-127	383	242064274	82.49	217	1e-126	383	168019297	63.3	218	7e-99	305	159470363	28.85	156	2e-10	62.4	145352087	42.16	102	5e-15	76.6
721	CL10643contig14084	AT4G27090.1	60S ribosomal protein L14 (RPL14B)	85.5	131	4e-59	223		224085670	88.55	131	5e-62	233	255577936	87.02	131	2e-61	231	225463041	89.31	131	1e-62	235	115459420	83.97	131	3e-59	224	242076496	86.15	130	8e-60	226	168027511	65.15	132	3e-48	187	159466828	61.54	130	7e-39	155	145348154	46.4	125	4e-29	122
722	CL10645contig14086	AT2G39970.1	peroxisomal membrane protein (PMP36)	61.67	60	8e-17	82		224065605	66.15	65	4e-20	92.8	255539402	74.58	59	2e-19	90.5	225457733	81.36	59	2e-21	96.7	115480061	71.19	59	2e-18	87	242086825	65.67	67	8e-19	88.6	---	---	---	---	---	---	---	---	---	---	---	---	---	---	---
723	CL10647contig14088	AT5G09461.1	CPuORF43 (Conserved peptide upstream open reading frame 43)	68.52	54	7e-14	74.3		---	---	---	---	---	255545906	55.81	43	1e-08	56.6	---	---	---	---	---	---	---	---	---	---	---	---	---	---	---	---	---	---	---	---	---	---	---	---	---	---	---	---	---	---
724	CL10649contig14090	AT1G02130.1	ARA-5 (ARABIDOPSIS RAS 5); GTP binding	48.94	94	5e-15	77.4		224074217	44.68	94	1e-11	65.9	255539911	46.81	94	6e-13	70.1	225469846	45.74	94	3e-12	67.8	115437604	43.62	94	7e-12	66.6	242057717	42.55	94	2e-10	62	168030217	40.43	94	3e-09	58.2	159490336	44.83	58	5e-06	46.6	145348815	41.05	95	2e-07	50.4
725	CL1064contig03348	AT1G01910.4	anion-transporting ATPase, putative	80.85	188	3e-76	281		224067834	81.38	188	1e-76	282	255541428	81.05	190	1e-77	285	225453875	86.89	183	2e-78	288	115480227	77.42	186	1e-72	269	242049888	79.14	187	2e-74	275	168012492	77.25	189	2e-72	268	159470369	56.32	174	2e-37	151	145350244	34.41	186	3e-18	87
726	CL10651contig14092	AT1G54290.1	eukaryotic translation initiation factor SUI1, putative	87.61	113	5e-54	207		224115240	86.73	113	4e-54	207	255563711	85.96	114	5e-54	207	225461085	86.73	113	1e-54	209	115464699	83.48	115	1e-52	202	242088369	83.48	115	2e-52	202	168059452	83.78	111	3e-49	191	159466524	65.52	116	7e-39	156	145355302	62.35	85	6e-27	115
727	CL10653contig14094	AT5G01390.1	DNAJ heat shock protein, putative	63.32	259	4e-86	314		224092940	61.71	269	9e-82	300	255574345	68.32	262	1e-90	328	225439428	65.53	264	6e-87	317	115445721	60.07	268	2e-81	298	242091361	57.5	280	7e-78	286	168036366	53.28	274	3e-69	258	159489256	43.37	249	4e-48	187	145352498	40.22	271	1e-48	187
728	CL10654contig14095	AT1G12500.1	phosphate translocator-related	83.33	42	5e-13	70.1		224074741	76.09	46	2e-14	74.3	255537165	80.43	46	4e-15	76.6	225426684	80.43	46	4e-15	76.6	115452345	68.29	41	4e-11	63.2	242051410	68.29	41	2e-11	64.7	168059553	70.73	41	4e-11	63.5	159465137	64.29	42	4e-08	52.8	145341208	53.85	39	1e-07	50.1
729	CL10655contig14096	AT2G17710.1	unknown protein	49.37	79	1e-10	62.4		224133592	42.31	104	5e-10	60.5	255579592	36.89	122	5e-09	56.6	225468572	47.42	97	1e-12	68.9	---	---	---	---	---	---	---	---	---	---	---	---	---	---	---	---	---	---	---	---	---	---	---	---	---
730	CL10656contig14097	AT1G66510.2	AAR2 protein family	49.7	169	3e-44	174		224065196	57.4	169	1e-47	185	255587433	53.85	169	3e-47	183	225453122	57.49	167	7e-51	196	115456990	52.38	168	8e-44	172	242072260	50.6	168	7e-41	162	168035700	40.56	180	4e-29	124	159485772	31.48	108	2e-10	60.8	145348464	31.9	116	4e-06	45.8
731	CL10658contig14099	---	---	---	---	---	---		224117538	50.77	65	2e-09	57.4	255584178	53.23	62	2e-11	63.5	225462236	49.12	57	7e-08	52	---	---	---	---	---	---	---	---	---	---	---	---	---	---	---	---	---	---	---	---	---	---	---	---	---
732	CL10659contig14100	AT1G53750.1	RPT1A (REGULATORY PARTICLE TRIPLE-A 1A); ATPase	91.07	112	3e-56	212		224137776	94.64	112	4e-58	218	255550263	87.39	119	3e-57	215	225441955	93.75	112	1e-57	216	115466876	93.75	112	2e-57	216	242066762	93.75	112	2e-57	216	168018023	91.96	112	2e-56	213	159469321	83.04	112	1e-52	200	145341718	75.63	119	2e-49	188
733	CL1065contig03350	AT3G47560.1	esterase/lipase/thioesterase family protein	59.62	104	3e-53	136		224122594	58.56	111	2e-56	144	255546123	62.62	107	4e-56	147	225444897	60.58	104	2e-56	142	115437876	59.05	105	1e-47	139	242053377	55.88	102	4e-46	132	168030348	45.79	107	8e-39	110	159469474	33.62	116	2e-08	55.5	---	---	---	---	---
734	CL1065contig03351	AT3G47560.1	esterase/lipase/thioesterase family protein	59.62	104	2e-53	136		224122594	58.56	111	2e-56	144	255546123	62.62	107	4e-56	147	225444897	60.58	104	2e-56	142	115437876	59.05	105	1e-47	139	242053377	55.88	102	4e-46	132	168030348	45.79	107	7e-39	110	159469474	33.62	116	1e-08	55.5	---	---	---	---	---
735	CL10660contig14101	AT2G41500.1	EMB2776; nucleotide binding	69.4	134	5e-52	199		224090045	72.39	134	4e-55	209	255578471	74.07	135	4e-55	209	225441355	78.36	134	7e-60	225	115453063	70.99	131	1e-50	194	242040915	71.76	131	4e-52	199	168010281	63.12	141	3e-44	173	159479754	46.21	132	1e-27	117	145356501	41.73	139	5e-23	101
736	CL10662contig14103	AT5G15880.1	unknown protein	64.79	71	1e-15	78.6		224077532	71.83	71	3e-18	87	255586634	69.01	71	1e-17	84.3	225451937	65.75	73	9e-18	85.1	115477938	57.53	73	2e-13	70.5	242063916	68.18	44	5e-12	66.2	168014392	52.27	44	6e-08	52.8	---	---	---	---	---	---	---	---	---	---
737	CL10663contig14104	AT3G20290.2	ATEHD1 (EPS15 HOMOLOGY DOMAIN 1); GTP binding / GTPase/ calcium ion binding	89.19	296	5e-158	553		224113849	86.78	295	2e-149	525	255580746	89.15	295	1e-156	548	225460867	87.84	296	3e-156	547	115444349	88.18	296	6e-158	553	242093990	89.86	296	1e-158	555	168064873	83.45	296	2e-149	525	---	---	---	---	---	---	---	---	---	---
738	CL10664contig14105	AT3G17670.1	binding	55	80	2e-21	98.6		224125836	56	75	4e-22	87	255567303	47.31	93	4e-18	87.4	225457464	56.57	99	9e-26	112	115461272	51.65	91	5e-21	97.1	242077642	53.33	90	8e-23	103	---	---	---	---	---	---	---	---	---	---	---	---	---	---	---
739	CL10665contig14106	AT1G19800.1	TGD1 (TRIGALACTOSYLDIACYLGLYCEROL 1); lipid transporter	88.89	72	9e-31	128		224069577	92.75	69	2e-31	130	255549070	93.06	72	4e-33	135	225433662	88.89	72	4e-32	132	115459812	81.94	72	1e-28	120	242073950	81.94	72	1e-28	120	168022425	79.17	72	2e-26	113	159476846	72.46	69	7e-24	104	145352678	66.13	62	8e-18	83.2
740	CL10666contig14107	AT1G22510.1	zinc finger (C3HC4-type RING finger) family protein	59.22	103	5e-29	122		224146326	66.99	103	6e-31	129	255561675	38.24	102	3e-11	63.2	225460374	59.22	103	9e-27	114	115456477	47.06	102	3e-22	99.8	242032329	50	102	8e-21	95.1	168034067	38.83	103	3e-19	90.1	---	---	---	---	---	---	---	---	---	---
741	CL10667contig14108	AT5G27390.1	LOCATED IN: chloroplast; CONTAINS InterPro DOMAIN/s: Mog1/PsbP/DUF1795, alpha/beta/alpha sandwich (InterPro:IPR016124); Has 11 Blast hits to 11 proteins in 5 species: Archae - 0; Bacteria - 0; Metazoa - 0; Fungi - 0; Plants - 11; Viruses - 0; Other Eukaryotes - 0 (source: NCBI BLink).	74.04	104	5e-41	163		224123242	78.85	104	8e-46	179	255542546	76.92	104	7e-45	176	225451044	79.81	104	4e-44	173	115463777	70.19	104	2e-39	158	242087869	63.46	104	9e-36	145	168011123	41.9	105	2e-18	88.2	159470535	30.09	113	4e-08	53.5	---	---	---	---	---
742	CL10668contig14109	AT4G12290.1	amine oxidase/ copper ion binding / quinone binding	79.09	416	0	694		224124968	86.62	411	0	761	255537059	86.65	412	0	764	225426753	80.83	412	0	714	115457476	78.24	409	0	692	242072548	75.85	410	0	679	168040106	58.13	406	8e-146	513	159479018	29.03	403	5e-36	148	---	---	---	---	---
743	CL1066contig03352	AT4G17370.1	oxidoreductase family protein	75.98	204	8e-88	320		224071114	78.43	204	2e-94	342	255579635	77.94	204	2e-93	338	225469016	79.31	203	1e-94	342	115474779	80.69	202	3e-94	341	242080541	78.92	204	2e-94	342	168003329	69.61	204	3e-81	298	---	---	---	---	---	---	---	---	---	---
744	CL1066contig03353	AT4G17370.1	oxidoreductase family protein	75.49	204	2e-87	318		224071114	77.94	204	6e-94	340	255579635	77.45	204	5e-93	337	225469016	78.82	203	3e-94	341	115474779	80.2	202	8e-94	339	242080541	78.43	204	6e-94	340	168003329	69.12	204	9e-81	296	---	---	---	---	---	---	---	---	---	---
745	CL10670contig14111	AT1G79200.1	unknown protein	56.79	81	7e-25	108		224096622	63.64	77	2e-26	114	255544628	63.75	80	2e-27	117	---	---	---	---	---	115444495	66.67	72	2e-25	110	242064158	68.06	72	6e-26	112	168041802	49.33	75	2e-18	87.4	---	---	---	---	---	---	---	---	---	---
746	CL10671contig14112	AT1G21710.1	OGG1 (8-OXOGUANINE-DNA GLYCOSYLASE 1); oxidized purine base lesion DNA N-glycosylase	67.52	117	3e-44	174		224084932	58.7	138	9e-41	163	255558622	68.38	117	1e-43	172	225459615	64.29	140	1e-47	186	115446655	53.73	134	7e-39	156	242065370	57.46	134	3e-41	164	168045681	62.71	118	8e-39	156	---	---	---	---	---	145355019	45	100	1e-19	91.3
747	CL10672contig14113	AT1G44350.1	ILL6; IAA-amino acid conjugate hydrolase/ metallopeptidase	64.41	295	4e-103	371		224066819	64.55	299	9e-105	377	255545374	66.56	299	8e-108	386	225459581	67.89	299	4e-109	391	115469646	64.98	297	1e-100	363	242096852	62.54	307	3e-98	355	168071018	29.7	266	1e-24	110	159490320	44.59	305	6e-65	243	145346000	40.19	316	1e-57	218
748	CL10673contig14114	AT2G44480.2	BGLU17 (BETA GLUCOSIDASE 17); catalytic/ cation binding / hydrolase, hydrolyzing O-glycosyl compounds	41.07	56	5e-07	49.3		224121022	46.43	56	5e-10	59.3	255544758	46.43	56	1e-08	54.7	225435571	42.86	56	2e-08	53.5	115451515	44.64	56	1e-08	54.7	242076190	41.07	56	5e-07	49.3	168014479	44.64	56	7e-07	48.9	---	---	---	---	---	---	---	---	---	---
749	CL10674contig14115	AT5G42820.1	U2AF35B; RNA binding / nucleic acid binding / nucleotide binding / zinc ion binding	93.75	32	8e-13	68.6		224086130	60.53	38	1e-07	51.6	255573032	87.5	32	3e-12	66.2	225457677	57.89	38	3e-07	50.1	115465463	81.25	32	4e-11	62.8	242058279	87.5	32	3e-12	66.6	168049329	84.38	32	2e-11	64.3	159476640	62.79	43	4e-11	62	145354635	66.67	42	2e-11	62
750	CL10675contig14116	AT4G02720.1	unknown protein	84.4	141	1e-65	245		224085485	90.71	140	3e-70	261	255552652	90.71	140	4e-71	263	225437038	89.29	140	5e-69	256	115479529	90.84	131	2e-64	241	242044914	93.65	126	5e-64	240	168029103	86.13	137	3e-65	244	159462740	61.21	116	3e-36	147	145352238	52.46	122	4e-32	132
751	CL10676contig14117	AT1G56500.1	haloacid dehalogenase-like hydrolase family protein	72.88	59	7e-20	92		224125014	77.97	59	3e-20	93.2	255542920	81.36	59	6e-22	98.6	225450563	81.36	59	5e-22	99	---	---	---	---	---	242041147	77.97	59	9e-22	98.2	168024767	67.27	55	1e-17	84.3	---	---	---	---	---	---	---	---	---	---
752	CL10678contig14119	AT5G46880.1	HB-7 (HOMEOBOX-7); DNA binding / transcription factor	47.62	84	4e-14	74.7		224071383	57.65	85	1e-19	92.8	255555881	46.81	94	1e-15	79.3	225427116	50	106	6e-18	87	115483622	44.14	111	7e-16	80.1	242034971	50.54	93	5e-18	87.4	---	---	---	---	---	---	---	---	---	---	---	---	---	---	---
753	CL1067contig03354	AT5G17770.1	ATCBR (ARABIDOPSIS THALIANA NADH:CYTOCHROME B5 REDUCTASE 1); cytochrome-b5 reductase	81.75	263	8e-126	446		224123934	81.61	261	7e-124	440	255573283	79.92	264	2e-125	444	225439170	80.38	260	1e-123	439	115464577	80.08	266	5e-123	437	242088301	79.85	263	5e-125	444	168022607	68.18	264	5e-105	377	159475226	52.09	263	3e-72	268	145352279	42.46	252	3e-45	177
754	CL1067contig03355	AT5G17770.1	ATCBR (ARABIDOPSIS THALIANA NADH:CYTOCHROME B5 REDUCTASE 1); cytochrome-b5 reductase	81.75	263	8e-126	446		224123934	81.61	261	7e-124	440	255573283	79.92	264	2e-125	444	225439170	80.38	260	1e-123	439	115464577	80.08	266	5e-123	437	242088301	79.85	263	5e-125	444	168022607	68.18	264	5e-105	377	159475226	52.09	263	3e-72	268	145352279	42.46	252	3e-45	177
755	CL10680contig14121	AT5G19690.1	STT3A (STAUROSPORIN AND TEMPERATURE SENSITIVE 3-LIKE A); oligosaccharyl transferase	85.35	198	5e-86	314		224143622	97.66	171	2e-89	325	255546369	90.36	197	3e-91	331	225445126	91.37	197	4e-91	330	115464937	86.8	197	7e-88	320	242091133	86.8	197	3e-88	321	168064948	87.86	173	6e-80	293	159464425	64.37	174	8e-55	209	145346616	30.41	171	4e-12	66.6
756	CL10681contig14122	AT2G17650.1	AMP-dependent synthetase and ligase family protein	52.17	92	5e-18	85.9		224084042	59.52	84	7e-21	95.5	255561371	56.79	81	2e-19	90.1	225467865	55.95	84	3e-20	93.2	115450551	51.19	84	5e-14	72.4	242095652	48.84	86	2e-15	77	168000891	59.09	44	1e-10	61.6	---	---	---	---	---	---	---	---	---	---
757	CL10684contig14125	---	---	---	---	---	---		224118922	42.25	71	7e-08	52.4	---	---	---	---	---	225451713	38.57	70	6e-06	45.4	---	---	---	---	---	---	---	---	---	---	---	---	---	---	---	---	---	---	---	---	---	---	---	---	---
758	CL10685contig14126	AT3G05190.1	aminotransferase class IV family protein	69.88	83	2e-27	117		224131446	71.08	83	2e-27	117	255542556	72.29	83	1e-27	118	225451030	68.67	83	2e-26	114	115453099	69.88	83	4e-26	112	---	---	---	---	---	168044494	63.86	83	7e-25	108	---	---	---	---	---	---	---	---	---	---
759	CL10689contig14130	AT1G23870.1	ATTPS9; transferase, transferring glycosyl groups / trehalose-phosphatase	86.36	44	3e-32	81.3		224135783	79.07	43	3e-29	70.5	255560009	84.09	44	1e-32	81.6	225424707	88.37	43	4e-30	79	115439937	75.56	45	1e-24	73.9	242058689	62.3	61	2e-24	73.9	168040333	64.41	59	4e-27	75.5	159479984	71.43	42	1e-22	62.4	145353031	59.57	47	9e-19	61.2
760	CL1068contig03356	AT5G14220.1	HEMG2; electron carrier/ oxidoreductase/ protoporphyrinogen oxidase	72.6	146	2e-58	221		224055695	59.03	144	3e-41	164	255536963	77.24	145	7e-62	233	225452146	77.24	145	6e-62	233	115436038	31.34	134	1e-14	75.9	242073548	65.96	141	1e-47	186	168016765	52.41	145	5e-39	157	159472731	31.25	128	4e-14	73.9	145347655	30.07	143	2e-13	70.9
761	CL1068contig03357	AT5G14220.1	HEMG2; electron carrier/ oxidoreductase/ protoporphyrinogen oxidase	72.6	146	2e-58	221		224055695	59.03	144	2e-41	164	255536963	77.24	145	5e-62	233	225452146	77.24	145	5e-62	233	115436038	31.34	134	1e-14	75.9	242073548	65.96	141	9e-48	186	168016765	52.41	145	4e-39	157	159472731	31.25	128	3e-14	73.9	145347655	30.07	143	1e-13	70.9
762	CL10691contig14132	AT3G24840.1	SEC14 cytosolic factor, putative / phosphoglyceride transfer protein, putative	57.5	80	2e-13	72.8		224065363	61.84	76	1e-13	73.6	255560139	65	80	8e-16	80.1	225465479	64.29	84	7e-18	87	115448367	52.11	71	3e-11	65.1	242062694	47.89	71	1e-09	60.1	---	---	---	---	---	---	---	---	---	---	---	---	---	---	---
763	CL10692contig14133	AT4G16143.2	IMPA-2 (IMPORTIN ALPHA ISOFORM 2); binding / protein transporter	73.08	78	5e-27	115		224122988	72.73	77	4e-28	119	255556288	70.13	77	6e-28	118	225431871	76.62	77	1e-29	124	115462185	67.95	78	1e-26	114	242089597	67.95	78	2e-25	110	168051120	62.82	78	6e-22	99	159481173	45.68	81	7e-14	71.2	145350442	54.05	74	2e-15	75.5
764	CL10693contig14134	AT5G17050.1	UGT78D2 (UDP-GLUCOSYL TRANSFERASE 78D2); UDP-glycosyltransferase/ anthocyanidin 3-O-glucosyltransferase/ quercetin 3-O-glucosyltransferase/ transferase, transferring glycosyl groups	45.01	391	2e-91	333		224135829	49.14	405	9e-104	374	255557977	47.29	387	8e-97	350	225446150	50.86	409	2e-102	369	115466870	38.38	396	1e-58	223	242092272	38.01	413	1e-59	227	168016721	33.52	364	2e-37	153	159486050	30.77	117	1e-07	53.9	---	---	---	---	---
765	CL10694contig14135	AT5G16040.1	regulator of chromosome condensation (RCC1) family protein	76.72	189	4e-83	304		224127630	32.12	193	2e-19	92.4	255551398	32.64	193	4e-20	94.4	225451993	29.69	192	1e-17	86.7	115476524	76.63	184	2e-83	305	242073146	36.61	183	1e-26	116	168050967	28.51	235	3e-19	92	159488564	33.7	184	7e-25	109	145354694	42.7	185	3e-34	139
766	CL10695contig14136	AT3G13340.1	WD-40 repeat family protein	75.89	141	2e-60	228		224122232	74.7	166	8e-66	246	255568534	76.76	142	4e-65	243	225463514	77.46	142	2e-64	241	115448363	69.5	141	4e-58	220	242062698	65.25	141	3e-55	211	168063650	67.72	127	1e-45	179	159473048	47.71	109	2e-24	107	---	---	---	---	---
767	CL10696contig14137	AT4G34120.1	LEJ1 (LOSS OF THE TIMING OF ET AND JA BIOSYNTHESIS 1)	68.82	186	2e-68	256		224056130	72.63	179	5e-71	265	255587643	72.57	175	2e-69	259	225438783	75.71	177	8e-72	267	115475836	74.38	160	5e-66	248	242075040	27.97	118	2e-06	50.1	168027670	58.73	189	9e-56	214	159479170	50.63	158	2e-37	152	145351771	31.62	136	2e-10	61.6
768	CL10698contig14139	AT1G73950.1	zinc finger (C3HC4-type RING finger) family protein	69.61	441	0	659		224132996	73.02	441	0	692	255541824	72.61	398	2e-177	619	225455850	72.62	442	0	698	115454857	66.37	443	0	636	242033251	66.82	443	0	640	168026495	57.79	443	6e-156	547	---	---	---	---	---	---	---	---	---	---
769	CL1069contig03358	AT5G49940.1	NFU2 (NIFU-LIKE PROTEIN 2); structural molecule	83.43	169	9e-77	283		224129660	89.82	167	2e-79	292	255576215	83.51	188	3e-82	300	225448154	86.1	187	1e-83	305	115484477	76.92	195	1e-77	285	242067665	75	196	4e-76	280	168012112	78.81	151	5e-62	234	159474062	72.19	151	3e-57	217	145351003	61.19	201	1e-59	224
770	CL1069contig03359	AT5G49940.1	NFU2 (NIFU-LIKE PROTEIN 2); structural molecule	32.79	122	3e-10	60.8		224129660	89.26	121	8e-55	209	255576215	92.56	121	1e-57	218	225448154	94.21	121	2e-58	221	115484477	85.95	121	9e-54	205	242067665	85.12	121	2e-53	204	168012112	78.51	121	7e-48	186	159474062	74.38	121	2e-44	174	145351003	73.55	121	7e-46	177
771	CL106contig00777	AT1G10370.1	ERD9 (EARLY-RESPONSIVE TO DEHYDRATION 9); glutathione transferase	59.11	225	5e-68	254		224114441	62.67	225	2e-72	269	255558278	59.64	223	2e-69	258	225424861	59.45	217	9e-69	256	115483086	48.51	235	5e-56	214	242035283	46.51	215	2e-50	196	167999426	25.11	235	1e-07	53.9	---	---	---	---	---	---	---	---	---	---
772	CL106contig00778	AT1G10370.1	ERD9 (EARLY-RESPONSIVE TO DEHYDRATION 9); glutathione transferase	58.67	225	2e-68	256		224114441	62.22	225	1e-73	273	255558278	59.64	223	5e-71	264	225424861	59.45	217	4e-70	261	115483086	48.09	235	4e-56	214	242035283	47.44	215	1e-52	203	167999426	26.72	232	7e-09	58.2	---	---	---	---	---	---	---	---	---	---
773	CL106contig00779	AT1G10370.1	ERD9 (EARLY-RESPONSIVE TO DEHYDRATION 9); glutathione transferase	58.67	225	3e-67	251		224114441	62.22	225	6e-73	270	255558278	59.19	223	8e-70	259	225424861	58.53	217	2e-68	255	115483086	48.51	235	1e-56	216	242035283	46.98	215	3e-52	201	167999426	25.86	232	3e-08	55.8	---	---	---	---	---	---	---	---	---	---
774	CL106contig00780	AT1G10370.1	ERD9 (EARLY-RESPONSIVE TO DEHYDRATION 9); glutathione transferase	53.66	82	9e-21	95.9		224114441	59.3	86	1e-24	108	255558278	56.1	82	5e-22	99.8	225424861	57.89	76	5e-21	96.7	115483040	47.22	72	6e-16	79.7	242040455	52.94	85	6e-17	83.2	---	---	---	---	---	---	---	---	---	---	---	---	---	---	---
775	CL10700contig14141	AT5G25620.1	YUC6 (YUCCA6); FAD binding / NADP or NADPH binding / flavin-containing monooxygenase/ monooxygenase/ oxidoreductase	63.08	65	3e-20	93.2		224143020	66.15	65	7e-21	95.5	255546495	64.62	65	2e-21	97.1	225445246	68.75	64	1e-21	97.4	115439755	64.62	65	4e-20	92.4	242054311	66.15	65	1e-20	94.7	168002259	53.97	63	2e-16	80.5	---	---	---	---	---	---	---	---	---	---
776	CL10703contig14144	AT1G72820.1	mitochondrial substrate carrier family protein	63.25	234	2e-60	229		224092117	64.81	216	4e-65	244	255550119	64.93	211	3e-65	244	225429628	69.08	207	2e-67	252	115479411	59.49	237	5e-55	211	242049438	58.22	213	2e-54	209	168016055	57.07	205	4e-48	188	159487943	32.08	212	8e-22	100	145350377	36.1	205	8e-25	108
777	CL10704contig14145	AT3G54780.3	zinc finger (C3HC4-type RING finger) family protein	60.82	171	2e-37	152		224097862	75.29	170	4e-54	208	255587116	72.94	170	1e-51	199	225449026	73.53	170	2e-51	198	115459346	61.54	143	2e-39	159	242076422	61.27	142	1e-39	160	---	---	---	---	---	---	---	---	---	---	---	---	---	---	---
778	CL10705contig14146	AT5G06770.1	KH domain-containing protein / zinc finger (CCCH type) family protein	57.55	106	2e-32	125		224057168	64.76	105	3e-40	145	255585535	66.98	106	2e-41	147	225435608	67.65	102	2e-41	152	115444793	64.76	105	5e-37	142	242060846	59.05	105	4e-34	133	168021243	61.39	101	6e-33	127	159491480	52.78	36	2e-06	48.5	---	---	---	---	---
779	CL10706contig14147	AT4G19003.1	VPS25	72.66	139	2e-58	221		224139030	75.54	139	1e-60	228	255558360	76.26	139	5e-62	232	225427074	79.86	139	7e-65	242	115438969	71.15	52	2e-18	87.8	242058219	68.35	139	1e-53	205	168048803	55.8	138	5e-43	169	159487673	45.99	137	2e-33	137	---	---	---	---	---
780	CL10707contig14148	AT3G25410.1	bile acid:sodium symporter family protein	69.02	368	6e-130	461		224129384	73.24	370	1e-139	493	255572652	72.46	345	3e-130	461	225470113	69.86	355	4e-127	451	115446127	68.9	344	1e-124	442	242053795	40.47	299	4e-51	199	168040122	61.82	351	3e-111	398	159469738	33.67	300	5e-37	151	145348219	34.13	293	7e-37	149
781	CL10709contig14150	AT1G80600.1	WIN1 (HOPW1-1-INTERACTING 1); N2-acetyl-L-ornithine:2-oxoglutarate 5-aminotransferase/ catalytic/ pyridoxal phosphate binding / transaminase	73.93	234	3e-99	358		224140799	76.92	234	2e-107	372	255544652	76.5	234	5e-103	363	225465060	76.5	234	3e-108	375	115461885	70.94	234	8e-98	340	242086777	71.37	234	1e-97	344	168063956	63.09	233	9e-86	304	159480034	58.55	234	6e-79	290	145356827	57.02	235	1e-74	275
782	CL1070contig03360	AT1G50490.1	UBC20 (ubiquitin-conjugating enzyme 20); ubiquitin-protein ligase	85.26	156	3e-73	271		224106219	85.26	156	3e-74	274	255544950	85.26	156	7e-75	276	225436569	85.44	158	2e-75	278	115435910	80.14	146	4e-66	247	242079763	74.34	152	1e-62	235	168044035	72.26	155	1e-60	229	159487066	47.41	135	1e-30	128	145348292	68.61	137	5e-51	195
783	CL1070contig03361	AT1G50490.1	UBC20 (ubiquitin-conjugating enzyme 20); ubiquitin-protein ligase	85.26	156	3e-73	271		224106219	85.26	156	2e-74	274	255544950	85.26	156	6e-75	276	225436569	85.44	158	2e-75	278	115435910	80.27	147	9e-67	249	242079763	74.17	151	3e-62	234	168044035	72.55	153	2e-60	228	159487066	47.41	135	1e-30	128	145348292	68.61	137	5e-51	195
784	CL10710contig14151	AT3G60240.4	EIF4G (EUKARYOTIC TRANSLATION INITIATION FACTOR 4G); translation initiation factor	50	70	3e-15	76.6		224067560	57.75	71	1e-18	87.8	255571077	56.34	71	7e-18	85.1	225453301	59.72	72	1e-17	84.7	115472719	46.48	71	3e-13	70.1	242045948	49.3	71	4e-15	76.3	168030352	32.39	71	4e-07	49.7	---	---	---	---	---	---	---	---	---	---
785	CL10711contig14152	AT5G05200.1	ABC1 family protein	60.95	105	2e-30	127		224128035	70	90	4e-31	129	255559735	58.72	109	2e-31	130	225448729	57.94	107	3e-30	126	115471241	63.74	91	2e-27	116	242047908	63.74	91	5e-28	119	168009714	44.74	76	9e-10	58.5	---	---	---	---	---	---	---	---	---	---
786	CL10712contig14153	---	---	---	---	---	---		224137054	47.15	123	7e-20	94	255545234	50.89	112	6e-21	97.1	---	---	---	---	---	---	---	---	---	---	242062988	29.84	124	1e-05	46.6	---	---	---	---	---	---	---	---	---	---	---	---	---	---	---
787	CL10713contig14154	AT5G37510.2	EMB1467 (embryo defective 1467); NADH dehydrogenase (ubiquinone)/ NADH dehydrogenase/ electron carrier/ iron-sulfur cluster binding / oxidoreductase/ oxidoreductase, acting on NADH or NADPH	71.66	307	2e-136	419		224077368	79.8	307	3e-155	462	255582280	78.83	307	1e-156	464	225453076	73.94	307	2e-143	431	115454943	71.01	307	6e-140	423	242033201	72.31	307	1e-141	428	168009692	59.28	307	3e-105	320	159469468	43.87	310	1e-78	251	145352849	42.9	303	7e-76	242
788	CL10714contig14155	AT2G26910.1	PDR4 (PLEIOTROPIC DRUG RESISTANCE 4); ATPase, coupled to transmembrane movement of substances	72.22	144	3e-54	206		224143447	66.67	144	3e-48	187	255546581	55.56	144	6e-40	159	225430079	79.86	144	8e-58	218	115434858	63.64	143	1e-45	178	242051871	67.13	143	3e-48	186	168002688	47.59	145	5e-33	136	159478090	33.1	145	1e-18	88.2	---	---	---	---	---
789	CL10715contig14156	AT4G22890.2	PGR5-LIKE A	62.06	253	3e-74	275		224071670	60.89	248	6e-72	268	255537217	64.73	241	6e-75	277	225426724	72.77	213	3e-109	295	115477403	73.33	165	1e-89	243	---	---	---	---	---	168039121	67.92	159	6e-76	219	159468702	56.13	155	4e-45	178	145352121	33.65	104	1e-15	79.3
790	CL10718contig14159	AT3G21200.1	unknown protein	52.52	278	2e-79	293		224113295	53.11	273	1e-80	297	255568049	50.48	208	3e-53	205	225443292	56.89	283	1e-90	330	115475571	44.89	274	3e-66	248	242081043	44.61	269	1e-65	247	168048129	42	250	2e-53	206	159483975	25.58	258	1e-10	63.9	145355866	27.35	245	7e-12	66.6
791	CL10719contig14160	AT1G42960.1	expressed protein localized to the inner membrane of the chloroplast.	55.62	160	9e-27	117		224086082	54.88	164	2e-27	119	255539284	60.15	133	7e-27	117	225438434	50.32	157	1e-26	116	---	---	---	---	---	---	---	---	---	---	168050517	48.98	98	7e-10	60.8	159479850	45	100	4e-09	57.4	---	---	---	---	---
792	CL1071contig03362	AT5G51120.1	PABN1 (POLYADENYLATE-BINDING PROTEIN 1); RNA binding / poly(A) binding / protein binding	61.97	142	6e-58	160		224114678	68.12	138	1e-66	177	255539953	63.01	146	2e-68	181	225454892	64.75	139	1e-64	170	115448789	60	130	8e-48	139	242092470	58.14	129	5e-46	129	168065663	60.87	138	6e-54	149	159476716	53.19	94	1e-30	100	145348085	43.3	97	3e-25	79.3
793	CL1071contig03363	AT5G51120.1	PABN1 (POLYADENYLATE-BINDING PROTEIN 1); RNA binding / poly(A) binding / protein binding	59.86	147	3e-56	154		224114678	66.67	135	9e-65	171	255539953	61.64	146	2e-65	171	225454892	65.93	135	3e-63	166	115448789	59.54	131	4e-48	140	242092470	57.03	128	4e-47	133	168065663	57.97	138	2e-53	147	159476716	52.13	94	4e-30	98.6	145348085	43.01	93	3e-24	75.9
794	CL10720contig14161	AT4G16120.1	COBL7 (COBRA-LIKE 7)	58.57	140	2e-47	184		224110252	59.86	142	2e-50	194	255556282	62.41	141	3e-52	199	225431865	58.27	139	7e-50	192	115452525	51.91	131	7e-40	159	242050402	52.94	136	4e-41	163	168019820	51.88	133	1e-36	148	---	---	---	---	---	---	---	---	---	---
795	CL10721contig14162	AT4G01250.1	WRKY22; transcription factor	45.07	71	3e-09	57.4		224075078	33.78	148	8e-13	68.9	255537749	32.88	146	3e-12	66.6	225426000	33.11	151	9e-14	72	115483857	40.96	83	1e-10	61.6	242079019	33.33	147	2e-10	61.2	168025181	36.62	71	2e-07	51.2	---	---	---	---	---	145352363	48.78	41	3e-07	48.9
796	CL10723contig14164	AT3G22425.2	IGPD; imidazoleglycerol-phosphate dehydratase	81.33	75	6e-32	132		224111170	78.67	75	7e-32	132	255552189	81.33	75	1e-31	130	225432658	80	75	8e-31	128	115460574	78.67	75	4e-30	125	242074340	81.33	75	1e-31	131	168013363	72	75	6e-27	115	159483885	64.86	74	1e-22	100	145351634	41.03	78	2e-09	55.5
797	CL10724contig14165	---	---	---	---	---	---		224080640	40.32	62	1e-06	48.5	---	---	---	---	---	225459732	41.94	62	6e-09	55.5	115450803	45	60	1e-08	54.3	242042181	40	60	5e-07	49.3	---	---	---	---	---	---	---	---	---	---	---	---	---	---	---
798	CL10725contig14166	AT3G09720.1	DEAD/DEAH box helicase, putative	70.75	212	2e-81	298		224127806	66.82	214	2e-79	291	255559765	72.17	212	6e-87	316	225439904	77.83	212	1e-91	332	115473749	72.64	212	2e-87	318	242046786	69.81	212	2e-84	308	168011374	61.32	212	4e-74	274	159479390	48.82	127	3e-29	124	145344838	47.89	213	1e-50	194
799	CL10726contig14167	AT4G16420.1	ADA2B (HOMOLOG OF YEAST ADA2 2B); DNA binding / transcription coactivator/ transcription factor	51.9	79	2e-18	87		224086542	64.18	67	3e-18	87	255563796	59.49	79	1e-20	94	225467080	52.81	89	3e-20	93.2	115455373	43.18	88	7e-15	75.1	242032951	39.77	88	5e-13	69.3	168005602	35.79	95	7e-12	65.5	---	---	---	---	---	145357484	36.36	66	2e-06	45.1
800	CL10727contig14168	AT4G32551.1	LUG (LEUNIG); protein binding / protein heterodimerization/ transcription repressor	79.41	34	3e-07	50.1		224143057	79.41	34	1e-07	51.6	255546617	68.57	35	4e-06	46.2	225430178	79.41	34	5e-08	52.4	115434852	76.47	34	1e-07	51.2	---	---	---	---	---	---	---	---	---	---	---	---	---	---	---	---	---	---	---	---
801	CL1072contig03364	---	---	---	---	---	---		224110206	47.06	85	1e-09	58.9	---	---	---	---	---	225462725	44.44	90	1e-11	65.5	---	---	---	---	---	---	---	---	---	---	---	---	---	---	---	---	---	---	---	---	---	---	---	---	---
802	CL1072contig03365	AT5G24120.1	SIGE (SIGMA FACTOR E); DNA binding / DNA-directed RNA polymerase/ sigma factor/ transcription factor	40.51	79	1e-05	45.1		224110206	44.71	85	1e-08	55.1	---	---	---	---	---	225462725	44.44	90	3e-12	66.2	---	---	---	---	---	---	---	---	---	---	---	---	---	---	---	---	---	---	---	---	---	---	---	---	---
803	CL10730contig14171	AT1G36390.2	co-chaperone grpE family protein	47.37	57	6e-08	52.4		224084804	31.68	101	4e-07	49.7	255545570	46.55	58	2e-06	47	225459431	45.35	86	3e-10	59.7	115447259	33.87	62	1e-06	47.8	242075826	40.35	57	6e-06	45.8	---	---	---	---	---	---	---	---	---	---	---	---	---	---	---
804	CL10731contig14172	AT2G37220.1	29 kDa ribonucleoprotein, chloroplast, putative / RNA-binding protein cp29, putative	59.24	238	7e-59	224		224140195	57.58	231	8e-58	220	255556984	59.74	231	5e-57	217	225440003	59.23	260	1e-62	236	115453241	57.14	245	9e-55	210	242046410	57.08	226	3e-55	212	168029395	52.46	183	3e-42	169	159476562	31.58	190	4e-13	71.2	145348372	40.4	151	2e-22	100
805	CL10732contig14173	AT3G61230.1	LIM domain-containing protein	72.63	95	2e-37	150		224067870	65.09	106	2e-36	147	255541528	47.06	85	7e-20	91.7	225454117	62.75	102	2e-35	143	115447541	59.79	97	1e-31	130	242063142	45.78	83	2e-19	90.5	168037698	60.27	73	4e-25	109	---	---	---	---	---	145352715	40	55	7e-09	53.5
806	CL10733contig14174	AT4G20280.1	TAF11 (TBP-ASSOCIATED FACTOR 11); DNA binding / RNA polymerase II transcription factor/ transcription initiation factor	54.03	211	4e-45	178		224057892	56.68	217	4e-52	201	255583916	52.86	210	6e-51	197	225462089	58.1	210	3e-51	198	115439185	55.29	208	6e-47	184	242054007	54.59	207	3e-46	181	168055949	63.73	102	1e-31	133	159462384	39.08	87	5e-13	70.9	145342796	43.82	89	6e-14	72.8
807	CL10734contig14175	AT3G03870.2	unknown protein	28.89	180	2e-07	53.1		224145996	31.33	233	3e-18	89	255568900	34.05	185	6e-17	84.3	225441603	34	200	8e-21	97.4	115456071	37.5	80	2e-06	49.7	---	---	---	---	---	---	---	---	---	---	---	---	---	---	---	---	---	---	---	---
808	CL10735contig14176	AT1G72120.1	transporter	56.25	48	2e-11	63.9		224135663	59.62	52	3e-15	77	255561584	58.82	51	9e-15	74.7	225460402	57.41	54	3e-15	76.3	115461516	66.67	48	3e-14	73.2	242074886	64.71	51	1e-14	74.7	168033816	44	50	1e-09	57.8	---	---	---	---	---	---	---	---	---	---
809	CL10737contig14178	AT5G55860.1	unknown protein	49.43	87	1e-15	78.6		224056479	51.11	90	6e-18	86.3	255563560	52.22	90	1e-19	91.7	225461957	55.56	90	2e-19	91.3	115488128	40	85	7e-07	49.3	253761813	35.71	84	9e-08	52.4	---	---	---	---	---	---	---	---	---	---	---	---	---	---	---
810	CL10738contig14179	---	---	---	---	---	---		---	---	---	---	---	---	---	---	---	---	225464966	50.88	57	3e-06	46.6	---	---	---	---	---	---	---	---	---	---	---	---	---	---	---	---	---	---	---	---	---	---	---	---	---
811	CL10739contig14180	AT2G35490.1	plastid-lipid associated protein PAP, putative	58.48	289	2e-80	296		224074334	55.71	289	3e-80	295	255555879	58.48	289	2e-81	299	225427112	55.07	296	2e-78	290	115478072	48.3	265	8e-56	214	242040095	52.68	298	4e-74	275	168027431	53.74	227	5e-57	218	159467697	36.73	226	8e-33	137	145343074	27.65	217	3e-07	51.6
812	CL1073contig03366	---	---	---	---	---	---		224103321	46	50	1e-05	46.6	255543867	46.3	54	3e-06	48.1	---	---	---	---	---	---	---	---	---	---	---	---	---	---	---	---	---	---	---	---	---	---	---	---	---	---	---	---	---	---
813	CL10740contig14181	AT3G19640.1	magnesium transporter CorA-like family protein (MRS2-3)	45.83	48	3e-06	46.6		224105741	54.35	46	7e-08	52.4	255562268	53.85	39	2e-08	52	225429043	56.25	48	1e-09	57.8	115441729	47.22	36	8e-06	45.1	---	---	---	---	---	---	---	---	---	---	---	---	---	---	---	---	---	---	---	---
814	CL10741contig14182	AT4G34020.1	DJ-1 family protein	57.75	71	2e-30	87.4		224105563	55.56	72	3e-31	90.9	255555439	54.93	71	2e-34	89.4	225428824	59.72	72	2e-34	96.3	115468368	44.29	70	3e-17	66.2	242096018	43.84	73	5e-18	67.8	168022258	49.32	73	3e-17	70.1	---	---	---	---	---	---	---	---	---	---
815	CL10742contig14183	AT3G03790.1	ankyrin repeat family protein / regulator of chromosome condensation (RCC1) family protein	71.21	66	3e-22	100		224123724	76.12	67	2e-22	101	255569510	72.31	65	9e-22	98.6	225439268	71.64	67	5e-22	99.8	---	---	---	---	---	242047524	69.01	71	1e-18	88.6	168050037	59.57	47	4e-09	57	---	---	---	---	---	---	---	---	---	---
816	CL10743contig14184	AT1G79110.2	protein binding / zinc ion binding	55.56	45	7e-12	65.5		224115204	48.89	45	1e-10	61.2	255544694	51.11	45	4e-11	62.8	225462168	48.89	45	9e-10	58.2	115444009	44.44	45	1e-08	54.3	242061792	48.84	43	4e-10	59.7	168024707	42.86	42	2e-07	50.8	---	---	---	---	---	145355450	39.58	48	4e-07	47.8
817	CL10744contig14185	AT5G32450.1	RNA recognition motif (RRM)-containing protein	78.7	108	5e-42	167		224146020	77.57	107	1e-41	166	255569508	75	108	9e-41	163	225439270	78.5	107	4e-42	167	115455345	71.96	107	3e-38	155	242038127	75.7	107	1e-39	159	168031266	45.65	92	2e-20	96.3	159476424	81.82	33	9e-11	63.2	145342419	67.74	31	2e-07	50.8
818	CL10745contig14186	AT2G40830.3	RHC1A; protein binding / zinc ion binding	40.65	214	1e-52	127		224139648	41.63	209	4e-62	149	255545450	28.19	227	1e-33	84.3	225435915	45.54	213	7e-70	162	115453039	39.62	212	3e-63	153	242035753	40.57	212	2e-63	158	168050235	32.4	250	6e-41	100	159464571	37.5	56	2e-06	49.7	145351247	44.44	45	3e-08	54.7
819	CL10746contig14187	AT5G05480.1	unknown protein	36.29	124	6e-14	72.8		224098728	43.75	96	2e-17	84.3	255559509	37.14	105	2e-11	63.9	225448532	35.24	105	1e-12	68.2	115463723	36.89	103	2e-09	57.8	242090443	35.71	98	9e-10	58.9	---	---	---	---	---	---	---	---	---	---	---	---	---	---	---
820	CL10747contig14188	AT5G03980.1	GDSL-motif lipase/hydrolase family protein	33.33	264	3e-36	149		224123636	36.4	272	7e-40	160	255574978	35.07	268	1e-32	136	225450757	34.47	264	1e-33	140	115469682	37.22	266	5e-33	137	242087237	36.49	285	2e-35	145	168010522	27.69	260	3e-14	75.5	---	---	---	---	---	---	---	---	---	---
821	CL10748contig14189	AT1G01610.1	GPAT4 (GLYCEROL-3-PHOSPHATE ACYLTRANSFERASE 4); 1-acylglycerol-3-phosphate O-acyltransferase/ acyltransferase	70.81	298	6e-117	417		224090939	68.4	269	5e-151	378	255541618	80.51	277	0	439	225454264	83.22	286	4e-130	461	115443777	62.41	282	2e-124	338	242060176	62.32	276	4e-122	334	168001797	61.4	272	2e-126	336	---	---	---	---	---	---	---	---	---	---
822	CL10749contig14190	AT4G12110.1	SMO1-1 (STEROL-4ALPHA-METHYL OXIDASE 1-1); 4,4-dimethyl-9beta,19-cyclopropylsterol-4alpha-methyl oxidase/ C-4 methylsterol oxidase/ catalytic	82.35	153	6e-70	260		224124928	89.4	151	2e-71	265	255537113	88.74	151	7e-71	263	225466680	88.89	153	1e-71	266	115483226	81.21	149	2e-65	245	242040329	81.21	149	8e-66	246	168057785	65.12	172	9e-62	233	---	---	---	---	---	145347275	49.32	146	1e-35	144
823	CL1074contig03368	AT3G54560.1	HTA11; DNA binding	91.82	110	5e-53	203		224085557	93.64	110	2e-53	205	255576964	94.55	110	8e-54	206	225430153	92.73	110	4e-52	200	115450897	95.41	109	2e-53	204	242065684	95.41	109	3e-53	204	168063596	91.82	110	2e-51	198	159471111	87.27	110	1e-48	188	145342477	85.45	110	2e-48	186
824	CL1074contig03369	AT3G54560.1	HTA11; DNA binding	100	53	2e-24	107		224085557	100	53	2e-24	107	255576964	96.23	53	1e-23	104	225442801	96.23	53	1e-23	104	115450897	98.11	53	4e-24	105	242065684	98.11	53	7e-24	105	168063596	96.23	53	1e-23	104	159471111	90.57	53	1e-21	97.1	145342477	88.68	53	9e-22	96.7
825	CL10750contig14191	AT3G46620.1	zinc finger (C3HC4-type RING finger) family protein	50.89	224	2e-54	209		224104391	54.67	214	7e-60	227	255559030	54.74	190	5e-56	214	225449444	52.58	213	7e-61	230	115461675	51.39	216	1e-57	219	242086595	48.92	231	6e-56	214	168050235	41.89	148	2e-29	126	159474532	32.86	70	3e-08	55.5	145351247	43.08	65	2e-10	61.2
826	CL10751contig14192	AT2G36830.1	GAMMA-TIP (GAMMA TONOPLAST INTRINSIC PROTEIN); water channel	63.16	247	2e-60	229		224138822	63.71	248	5e-60	228	255556846	64.78	247	5e-61	231	225441155	63.56	247	4e-60	228	115450711	63.82	246	9e-63	236	242036929	63.01	246	4e-61	231	168040908	47.15	246	1e-36	150	159471952	36.65	191	3e-13	71.6	---	---	---	---	---
827	CL10752contig14193	AT2G01260.1	unknown protein	49.49	392	2e-80	296		224111624	56.39	399	5e-92	335	255572164	54.27	422	3e-92	335	225424067	54.55	396	2e-88	323	115436980	44.67	394	5e-67	252	242048016	46.95	328	5e-71	265	168006713	39.66	353	1e-51	201	---	---	---	---	---	145353575	30	310	9e-25	110
828	CL10753contig14194	AT2G05070.1	LHCB2.2; chlorophyll binding	77.5	40	1e-31	65.9		224131818	75	40	5e-33	65.5	255581778	75	40	9e-33	64.7	225446831	73.68	38	4e-32	60.5	115478691	70	40	6e-32	59.7	242053511	73.68	38	1e-31	58.9	168053792	71.05	38	1e-31	57.8	159474708	82.5	40	9e-36	72	---	---	---	---	---
829	CL10754contig14195	AT2G07050.1	CAS1 (cycloartenol synthase 1); cycloartenol synthase	63.25	166	3e-67	249		224077636	69.33	163	9e-71	262	255544474	63.47	167	2e-70	255	225443863	70.73	164	5e-74	271	115444137	65.24	164	2e-70	256	242063988	63.41	164	8e-67	246	168011729	60.48	167	2e-64	238	159463288	50.59	170	3e-49	190	145344088	55.09	167	3e-54	205
830	CL10755contig14196	---	---	---	---	---	---		---	---	---	---	---	---	---	---	---	---	225461473	56.3	135	3e-06	48.5	---	---	---	---	---	---	---	---	---	---	---	---	---	---	---	---	---	---	---	---	---	---	---	---	---
831	CL10756contig14197	AT4G27410.2	RD26 (RESPONSIVE TO DESICCATION 26); transcription activator/ transcription factor	64.89	225	6e-84	306		224115014	65.5	229	8e-81	296	255586554	67.11	228	9e-84	305	225461361	66.96	227	7e-86	313	115440675	55.11	225	7e-64	239	242059063	57.21	222	4e-64	241	168000027	56.22	201	5e-61	230	---	---	---	---	---	---	---	---	---	---
832	CL10757contig14198	AT4G13100.3	zinc finger (C3HC4-type RING finger) family protein	55.88	102	1e-27	119		224065379	56.88	109	7e-27	117	255560129	56.6	106	1e-27	119	225470234	56.73	104	6e-27	117	115441849	47.5	120	3e-24	107	242059683	54.46	101	2e-25	112	168014465	47.92	96	1e-21	99.8	159473386	33.33	66	9e-07	49.3	145352889	34.69	49	5e-06	45.8
833	CL10758contig14199	AT1G44800.1	nodulin MtN21 family protein	59.29	140	3e-37	151		224066845	69.7	132	9e-41	163	255545462	59.2	125	5e-35	143	225459526	67.16	134	1e-40	162	115467024	67.5	120	5e-36	147	242066652	60.8	125	2e-35	145	168054599	36.75	117	5e-14	74.3	---	---	---	---	---	---	---	---	---	---
834	CL10759contig14200	AT1G21890.1	nodulin MtN21 family protein	57.32	157	1e-32	135		224082270	58.78	148	4e-35	143	255545464	62.84	148	3e-39	157	225459526	62.67	150	6e-37	149	115448917	60.63	127	5e-29	123	242092376	56.49	154	1e-29	125	168017058	35.76	165	5e-14	73.6	---	---	---	---	---	---	---	---	---	---
835	CL1075contig03370	AT1G61520.1	LHCA3; chlorophyll binding	83.94	274	2e-114	409		224131950	85.87	276	5e-118	421	255567170	86.86	274	1e-119	426	225436257	85.04	274	2e-115	411	115444841	73.99	273	2e-107	385	242066618	42.61	230	5e-31	131	168049170	79.83	233	1e-95	346	159486759	61.92	260	1e-72	269	145355794	51.72	261	7e-66	245
836	CL10760contig14201	AT1G12240.1	ATBETAFRUCT4; beta-fructofuranosidase/ hydrolase, hydrolyzing O-glycosyl compounds	59.29	506	1e-171	600		224071565	62.58	497	0	655	255583642	62.45	490	0	647	225468022	63.98	497	0	657	115459644	61.37	497	6e-175	610	242073842	62.6	500	4e-178	621	168023292	50.1	493	3e-138	489	159465401	33.51	191	3e-15	79.7	---	---	---	---	---
837	CL10761contig14202	AT4G14620.1	unknown protein	56.1	123	1e-34	143		224111088	51.09	184	3e-41	165	255551995	48.15	189	3e-41	165	225432856	53.51	185	1e-43	173	115455911	64.89	94	2e-31	132	242037805	63.16	95	7e-31	130	168058083	55.1	98	5e-29	124	159479870	33.33	75	1e-07	53.1	145348021	32.35	68	2e-07	51.2
838	CL10762contig14203	AT3G21780.1	UGT71B6 (UDP-glucosyl transferase 71B6); UDP-glycosyltransferase/ abscisic acid glucosyltransferase/ transferase, transferring glycosyl groups	48.91	274	1e-74	240		224102589	53.21	280	6e-91	290	255559108	54.09	281	2e-91	297	225447897	55.16	281	3e-93	295	115472265	47.2	250	2e-61	213	242050314	46.15	247	2e-59	199	168051274	43.87	212	2e-40	164	159486050	30	160	2e-10	63.5	---	---	---	---	---
839	CL10763contig14204	AT5G67620.1	unknown protein	62.5	64	2e-15	78.6		224095029	61.43	70	5e-18	87	255568627	63.49	63	7e-17	82.8	225438237	66.67	63	2e-17	85.1	115451373	56.72	67	6e-14	73.2	242041863	55.22	67	6e-13	70.1	168029232	56.6	53	1e-07	52.4	---	---	---	---	---	---	---	---	---	---
840	CL10764contig14205	AT4G31550.2	WRKY11; calmodulin binding / transcription factor	54.94	324	7e-76	281		224142071	49.72	352	5e-74	275	255548594	53.08	341	2e-81	299	225466161	55.01	349	2e-81	299	115457562	46.9	339	1e-67	253	242074240	49.69	324	3e-62	236	168042035	51.3	154	8e-35	144	159468343	52.46	61	2e-12	69.3	145352363	60.94	64	2e-15	78.2
841	CL10765contig14206	AT4G16563.1	aspartyl protease family protein	52.67	486	2e-138	489		224074147	55.88	485	1e-152	536	255576064	57.67	489	1e-157	553	225426993	60.68	473	2e-159	558	115459640	50.4	498	3e-118	422	242076594	49.41	510	3e-116	416	168040957	29.02	417	8e-33	138	159464048	23.54	429	3e-11	66.2	145351657	24.32	444	1e-10	62.8
842	CL10766contig14207	AT2G33850.1	unknown protein	27.65	217	4e-11	65.5		224077066	27.59	203	8e-13	71.2	255536733	28.81	177	2e-09	59.7	225443608	27.49	211	6e-12	68.2	---	---	---	---	---	---	---	---	---	---	---	---	---	---	---	---	---	---	---	---	---	---	---	---	---
843	CL10767contig14208	AT5G52510.1	scarecrow-like transcription factor 8 (SCL8)	46.55	58	2e-08	54.7		224134707	50.47	107	6e-10	59.7	255545206	38.69	137	2e-11	64.3	225464549	50.48	105	4e-13	70.1	---	---	---	---	---	---	---	---	---	---	---	---	---	---	---	---	---	---	---	---	---	---	---	---	---
844	CL10768contig14209	---	---	---	---	---	---		---	---	---	---	---	---	---	---	---	---	225464549	32.17	143	5e-07	49.3	---	---	---	---	---	---	---	---	---	---	---	---	---	---	---	---	---	---	---	---	---	---	---	---	---
845	CL10769contig14210	AT1G61065.1	unknown protein	54.95	182	8e-39	157		224076838	53.89	180	3e-42	168	255555967	54.14	181	8e-43	170	225470369	60.56	180	4e-46	181	115461342	52.02	173	1e-36	150	242074776	50	180	2e-36	149	168041747	37.13	167	5e-21	98.2	---	---	---	---	---	---	---	---	---	---
846	CL1076contig03371	AT5G61220.1	complex 1 family protein / LVR family protein	53.09	81	9e-17	82.8		224105853	65.22	92	9e-27	115	255547275	64.04	89	9e-27	115	225457295	54.44	90	9e-23	102	115475461	66.29	89	2e-26	114	242041531	63.22	87	6e-25	109	168049916	55.13	78	6e-18	86.7	159472358	38.75	80	3e-10	60.1	145347591	48.72	78	2e-14	72.8
847	CL1076contig03372	AT5G61220.1	complex 1 family protein / LVR family protein	53.09	81	1e-16	82.8		224105853	65.22	92	1e-26	115	255547275	64.04	89	1e-26	115	225457295	54.44	90	1e-22	102	115475461	66.29	89	2e-26	114	242041531	63.22	87	7e-25	109	168049916	55.13	78	6e-18	86.7	159472358	38.75	80	4e-10	60.1	145347591	48.72	78	3e-14	72.8
848	CL10771contig14212	AT4G24760.1	unknown protein	77.46	71	1e-21	98.2		224055631	81.69	71	4e-21	96.3	255572032	83.1	71	1e-21	97.4	225456828	81.69	71	5e-22	99	115488202	57.75	71	3e-15	76.6	253761779	59.15	71	3e-15	76.6	168035513	59.15	71	5e-13	69.3	---	---	---	---	---	---	---	---	---	---
849	CL10772contig14213	AT3G48050.2	DNA binding / protein binding / transcription regulator	47.01	117	3e-20	95.5		224133472	51.26	119	1e-21	99.8	255540759	47.01	117	2e-22	102	---	---	---	---	---	115448615	45.69	116	4e-25	111	242034999	40.52	116	4e-22	101	168037704	30.08	123	4e-07	51.6	---	---	---	---	---	---	---	---	---	---
850	CL10773contig14214	AT1G77230.1	tetratricopeptide repeat (TPR)-containing protein	50	122	2e-25	111		224062978	62.73	110	4e-31	130	255558526	72.45	98	4e-37	149	---	---	---	---	---	115446665	63.16	95	8e-29	122	242061938	62.11	95	2e-28	121	---	---	---	---	---	159465305	56.36	55	7e-13	68.9	---	---	---	---	---
851	CL10774contig14215	AT5G45910.1	GDSL-motif lipase/hydrolase family protein	58.43	344	2e-108	389		224079107	68.84	353	3e-140	494	255574978	41.37	336	1e-62	236	225443841	68.71	342	6e-134	473	115435276	55.72	341	2e-106	382	242055983	56.3	341	4e-107	384	168010522	37.32	351	2e-48	190	---	---	---	---	---	---	---	---	---	---
852	CL10775contig14216	AT1G10760.1	SEX1 (STARCH EXCESS 1); alpha-glucan, water dikinase	80.45	133	5e-59	223		224110912	88.72	133	3e-63	238	255573969	89.47	133	4e-65	243	225425619	90.98	133	6e-65	243	115468200	78.95	133	6e-59	223	242095858	83.46	133	1e-61	232	168001040	75.94	133	3e-53	204	159485602	54.01	137	4e-32	133	145349746	57.66	137	1e-38	154
853	CL10777contig14218	AT2G13610.1	ABC transporter family protein	70.11	261	3e-107	384		224093444	72.59	259	3e-109	391	255550508	74.45	227	2e-97	351	225438377	70.37	270	3e-112	401	115438580	45.08	264	3e-65	245	242055263	57.63	262	2e-88	322	168033520	50.78	258	6e-69	257	159484023	29.35	276	1e-29	125	145345282	29.13	230	2e-22	101
854	CL10778contig14219	AT2G44525.1	unknown protein	73.75	160	6e-67	250		224129408	75.62	160	5e-66	247	255571139	72.33	159	2e-60	228	225453240	72.33	159	9e-64	239	115483566	65.35	101	8e-32	133	242040131	68.1	163	5e-60	227	168052820	45.32	139	6e-34	140	159488807	43.48	92	3e-19	91.3	145344826	37.72	114	1e-19	91.7
855	CL1077contig03373	AT1G16180.1	TMS membrane family protein / tumour differentially expressed (TDE) family protein	81.17	393	0	655		224075942	82.7	393	0	645	255543411	81.77	395	0	644	225443227	80.76	395	0	639	115449169	77.72	395	6e-180	627	242066798	78.43	394	5e-178	620	168026228	64.45	391	4e-139	491	159491445	28.5	393	1e-36	150	145343956	34.96	389	2e-64	241
856	CL1077contig03374	AT1G16180.1	TMS membrane family protein / tumour differentially expressed (TDE) family protein	81.17	393	0	655		224075942	82.7	393	0	645	255543411	81.73	394	0	643	225443227	80.76	395	0	639	115449169	77.72	395	1e-179	626	242066798	78.43	394	6e-178	620	168026228	64.45	391	6e-139	491	159491445	28.5	393	1e-36	150	145343956	34.96	389	4e-64	240
857	CL10780contig14221	AT5G15220.1	ribosomal protein L27 family protein	65.75	146	1e-53	206		224055745	58.33	96	2e-21	99.4	255538646	70.21	141	4e-56	213	225428481	68.61	137	4e-54	207	115457724	66.92	133	6e-51	196	242080839	66.92	133	3e-51	197	168043068	70.09	107	3e-42	167	159463142	51.76	85	8e-17	82.8	145352911	51.46	103	4e-24	105
858	CL10781contig14222	AT3G46620.1	zinc finger (C3HC4-type RING finger) family protein	40.93	215	5e-46	135		224104391	42.93	198	4e-49	146	255559030	55.91	127	3e-47	149	225449444	41.79	201	4e-53	154	115461675	53.54	127	1e-47	136	242086595	33.92	227	2e-44	132	168050235	37.6	125	5e-23	83.6	---	---	---	---	---	---	---	---	---	---
859	CL10783contig14224	AT2G18193.1	AAA-type ATPase family protein	54.83	352	2e-108	390		224094851	57.79	353	1e-116	417	255547776	54.7	351	2e-105	379	225425846	55.59	358	2e-110	396	115465757	51.28	351	8e-99	357	242091561	53.47	346	4e-102	369	168021245	51.69	236	5e-61	232	159485272	27.21	272	1e-22	104	145348334	31.85	157	9e-19	90.1
860	CL10784contig14225	AT1G76880.1	trihelix DNA-binding protein, putative	63.04	138	8e-34	139		224082442	59.29	140	7e-36	145	255583336	37.5	144	2e-19	91.3	225460672	62.86	140	3e-34	140	115459688	79.59	98	8e-35	142	242076630	36.91	149	3e-18	87.4	168028113	44.29	140	9e-22	99	---	---	---	---	---	---	---	---	---	---
861	CL10785contig14226	AT4G24810.2	ABC1 family protein	68.85	122	5e-44	174		224119594	74.6	126	9e-51	196	255540367	79.34	121	1e-51	198	---	---	---	---	---	115441683	57.85	121	3e-38	154	242059585	55	120	5e-36	147	167999855	44.17	120	4e-24	107	159466352	46.84	79	5e-13	70.1	---	---	---	---	---
862	CL10787contig14228	AT1G50640.1	ERF3 (ETHYLENE RESPONSIVE ELEMENT BINDING FACTOR 3); DNA binding / protein binding / transcription factor/ transcription repressor	52.38	231	4e-25	112		224056353	54.76	210	2e-21	100	255580742	49.36	233	5e-26	115	225460871	58.95	229	2e-29	126	115444727	52.41	145	1e-17	87.4	242064306	55.86	145	4e-19	92.4	168036263	67.9	81	1e-15	80.9	159482308	65.67	67	9e-11	63.9	145341006	60	75	1e-10	62.4
863	CL10788contig14229	AT1G23710.1	unknown protein	39.58	240	2e-32	136		224107827	35.78	218	1e-27	120	255568808	41.36	220	6e-34	140	225425531	37.7	244	3e-31	132	115438791	31.33	233	4e-10	62	242053773	29.22	243	1e-08	57	---	---	---	---	---	---	---	---	---	---	---	---	---	---	---
864	CL10789contig14230	AT3G44326.1	FUNCTIONS IN: molecular_function unknown; INVOLVED IN: biological_process unknown; LOCATED IN: chloroplast; CONTAINS InterPro DOMAIN/s: Cyclin-like F-box (InterPro:IPR001810); BEST Arabidopsis thaliana protein match is: F-box family protein (TAIR:AT2G27310.1); Has 56 Blast hits to 56 proteins in 9 species: Archae - 0; Bacteria - 0; Metazoa - 0; Fungi - 0; Plants - 56; Viruses - 0; Other Eukaryote…	39.73	292	2e-47	187		224104881	39.73	292	8e-47	184	255565723	39.11	271	4e-48	188	225464876	40.59	271	5e-48	188	115484253	34.59	266	4e-29	125	242065302	35.41	257	8e-31	131	168016394	27.87	287	5e-20	95.9	159482488	47.89	71	5e-15	78.6	145348602	53.42	73	1e-17	85.9
865	CL1078contig03375	AT4G30210.2	ATR2 (ARABIDOPSIS P450 REDUCTASE 2); NADPH-hemoprotein reductase	78.28	244	2e-140	382		224142245	77.42	248	3e-142	385	255545978	71.37	248	6e-133	360	225446044	77.02	248	2e-143	387	115480641	77.91	249	2e-142	384	242050164	76.71	249	5e-140	375	168067992	68	250	7e-110	307	159463800	57.61	243	4e-88	262	145341686	56.73	245	2e-77	243
866	CL1078contig03376	AT4G30210.2	ATR2 (ARABIDOPSIS P450 REDUCTASE 2); NADPH-hemoprotein reductase	78.12	320	2e-145	512		224142245	77.47	324	2e-146	515	255545978	72.84	324	5e-138	487	225446044	78.4	324	1e-148	522	115480641	78.46	325	1e-146	516	242078657	77.54	325	5e-145	510	168067992	66.87	326	8e-115	410	159463800	55.59	322	4e-93	337	145341686	51.99	327	3e-82	300
867	CL10790contig14231	AT4G16450.1	unknown protein	82.29	96	2e-42	169		224089721	85.42	96	4e-44	174	255560096	64.58	96	3e-28	121	225460763	83.16	95	5e-42	167	115476534	83.33	96	8e-43	169	242079233	81.25	96	1e-41	166	168034437	59.34	91	7e-27	117	159476868	30.23	86	9e-06	46.2	---	---	---	---	---
868	CL10791contig14232	AT3G53950.1	glyoxal oxidase-related	69.57	69	8e-23	102		224138898	72.06	68	3e-22	100	255546401	52.24	67	8e-12	65.1	225440514	71.64	67	2e-23	103	115439143	46.15	65	3e-11	63.5	242067609	52.31	65	2e-11	64.3	168021002	51.52	66	9e-16	78.6	159487004	44.44	63	6e-07	48.5	---	---	---	---	---
869	CL10792contig14233	AT1G77220.1	unknown protein	60.87	69	2e-17	84		224082402	59.21	76	2e-19	90.9	255570390	60	70	3e-18	86.7	225457753	68.85	61	2e-20	94	115464899	45.59	68	4e-12	66.2	242040953	54.41	68	1e-16	81.6	---	---	---	---	---	---	---	---	---	---	---	---	---	---	---
870	CL10793contig14234	AT1G05500.1	NTMC2T2.1	74.58	240	4e-100	361		224144112	73.25	243	1e-104	375	255579863	72.43	243	2e-102	368	225446229	75.21	242	4e-105	377	115475792	68.62	239	5e-95	343	242046724	66.67	240	8e-94	340	168057406	34.19	155	4e-19	92	159481524	34.71	121	1e-10	62.8	145355078	40.7	86	1e-11	65.1
871	CL10795contig14236	AT4G23930.1	FUNCTIONS IN: molecular_function unknown; INVOLVED IN: biological_process unknown; LOCATED IN: endomembrane system; EXPRESSED IN: 11 plant structures; EXPRESSED DURING: 6 growth stages; CONTAINS InterPro DOMAIN/s: Harpin-induced 1 (InterPro:IPR010847); BEST Arabidopsis thaliana protein match is: proline-rich family protein (TAIR:AT1G64450.1); Has 183 Blast hits to 177 proteins in 15 species: Arch…	39.26	135	2e-23	103		224053773	38.51	148	4e-25	109	255537817	42.47	146	8e-28	118	225426306	43.7	135	5e-29	122	115462791	39.36	94	7e-16	78.6	242087323	30.2	149	4e-17	82.8	168010251	27.2	125	1e-07	51.6	---	---	---	---	---	---	---	---	---	---
872	CL10796contig14237	AT3G25230.2	ROF1 (ROTAMASE FKBP 1); FK506 binding / calmodulin binding / peptidyl-prolyl cis-trans isomerase	72.46	138	2e-54	207		224065421	37.59	141	2e-20	94.7	255589766	73.19	138	2e-56	213	225468161	40.85	142	4e-21	97.1	115477393	37.59	141	8e-19	89.4	242065112	36.88	141	3e-19	90.9	168033117	38.73	142	7e-21	96.3	159473364	37.58	157	2e-19	90.5	145352206	39.52	124	3e-17	82.4
873	CL10797contig14238	AT3G06750.1	hydroxyproline-rich glycoprotein family protein	43.06	72	3e-07	50.8		224111512	40.24	82	4e-07	50.4	---	---	---	---	---	---	---	---	---	---	115478619	32.95	88	7e-06	46.2	242044392	37.21	86	2e-07	51.6	---	---	---	---	---	---	---	---	---	---	---	---	---	---	---
874	CL1079contig03377	AT4G38470.1	protein kinase family protein	64.71	442	1e-162	570		224080668	70.59	391	3e-159	558	255560441	66.59	440	2e-165	578	225428127	67.48	449	5e-173	604	115480473	64.03	442	3e-162	568	242045456	63.43	443	3e-160	561	168005319	59.17	436	1e-143	506	159479686	53.17	410	5e-116	414	145346568	43.69	412	2e-91	331
875	CL1079contig03378	AT4G38470.1	protein kinase family protein	64.71	442	2e-162	569		224080668	70.33	391	1e-158	556	255560441	66.59	440	2e-165	578	225428127	67.48	449	5e-173	604	115480473	63.8	442	6e-162	567	242045456	63.66	443	7e-161	563	168005319	59.77	430	2e-143	505	159479686	53.17	410	5e-116	414	145346568	44.97	378	6e-91	329
876	CL107contig00781	---	---	---	---	---	---		224113975	56.86	306	5e-85	311	255555963	55.48	310	2e-85	312	225469582	60.33	300	2e-92	335	115460664	43.48	299	5e-61	231	242058955	52.61	306	3e-74	275	168035221	36.57	309	5e-41	164	---	---	---	---	---	---	---	---	---	---
877	CL107contig00782	---	---	---	---	---	---		224113975	56.29	302	8e-72	267	255555963	54.58	306	6e-71	263	225469582	61	300	4e-82	301	115460664	44.07	295	1e-53	206	242058955	54.58	306	2e-65	245	168035221	36.81	307	6e-36	147	---	---	---	---	---	---	---	---	---	---
878	CL107contig00783	---	---	---	---	---	---		224113975	56.49	308	6e-86	314	255555963	55.41	305	1e-85	313	225469582	58.33	300	2e-88	322	115460664	43.14	299	2e-59	225	242058955	52.3	304	2e-74	276	168035221	35.65	317	4e-39	158	---	---	---	---	---	---	---	---	---	---
879	CL107contig00784	---	---	---	---	---	---		224113975	55.92	304	9e-73	270	255555963	54.49	301	4e-71	264	225469582	59	300	6e-78	287	115460664	43.73	295	4e-52	201	242058955	54.28	304	1e-65	246	168035221	51.47	136	3e-34	142	---	---	---	---	---	---	---	---	---	---
880	CL107contig00785	---	---	---	---	---	---		224113975	56.88	385	7e-116	414	255555963	53.98	389	6e-112	400	225469582	60.42	379	3e-124	441	115460664	45.77	378	6e-90	327	242058955	52.59	386	1e-102	369	168035221	37.88	396	3e-58	222	---	---	---	---	---	---	---	---	---	---
881	CL107contig00786	---	---	---	---	---	---		224113975	56.59	387	9e-117	417	255555963	53.91	384	4e-112	401	225469582	58.84	379	4e-120	427	115460664	45.5	378	2e-88	322	242058955	52.34	384	9e-103	370	168035221	37.13	404	2e-56	216	---	---	---	---	---	---	---	---	---	---
882	CL107contig00787	---	---	---	---	---	---		224113975	56.43	381	1e-102	370	255555963	53.25	385	2e-97	352	225469582	60.95	379	7e-114	407	115460664	46.26	374	1e-82	303	242058955	54.15	386	1e-93	340	168035221	38.07	394	4e-53	205	---	---	---	---	---	---	---	---	---	---
883	CL107contig00788	---	---	---	---	---	---		224113975	56.14	383	1e-103	373	255555963	53.16	380	1e-97	352	225469582	59.37	379	1e-109	393	115460664	45.99	374	4e-81	298	242058955	53.91	384	7e-94	340	168035221	47.98	223	1e-51	200	---	---	---	---	---	---	---	---	---	---
884	CL10800contig14241	AT4G16710.2	glycosyltransferase family protein 28	64.1	117	7e-37	150		224131498	69.35	124	2e-43	172	255542566	65.65	131	4e-42	167	225470640	67.94	131	5e-44	174	115446081	68.29	123	4e-41	164	242083590	76.36	110	2e-41	166	168051332	51.28	117	3e-28	122	159471423	49.57	117	3e-24	108	145351397	57.83	83	4e-20	93.2
885	CL10801contig14242	AT3G49220.1	pectinesterase family protein	60.53	38	1e-11	50.1		224064458	58	50	2e-10	60.5	255564232	64	50	4e-12	65.9	---	---	---	---	---	115445603	55.26	38	2e-11	47.4	---	---	---	---	---	---	---	---	---	---	---	---	---	---	---	---	---	---	---	---
886	CL10802contig14243	AT3G46550.1	SOS5 (salt overly sensitive 5); polysaccharide binding / protein binding	50	118	4e-21	97.1		224088394	63.44	93	2e-23	104	255600713	75.32	77	3e-24	107	225434961	69.14	81	2e-24	107	115440969	64.86	74	9e-21	95.5	242059195	57.89	76	4e-18	87	---	---	---	---	---	---	---	---	---	---	---	---	---	---	---
887	CL10803contig14244	AT1G51060.1	HTA10; DNA binding	92.42	132	5e-53	203		224115182	93.98	133	3e-52	201	255563635	85.82	134	1e-48	189	225461156	93.98	133	4e-52	200	115472633	88.81	134	2e-49	191	242045906	88.15	135	2e-49	191	168039057	85.27	129	2e-42	168	159488452	82.03	128	2e-41	164	145354629	76.34	131	3e-40	159
888	CL10804contig14245	AT2G46080.1	INVOLVED IN: biological_process unknown; EXPRESSED IN: 23 plant structures; EXPRESSED DURING: 13 growth stages; BEST Arabidopsis thaliana protein match is: BPS1 (BYPASS 1) (TAIR:AT1G01550.2); Has 94 Blast hits to 83 proteins in 14 species: Archae - 0; Bacteria - 2; Metazoa - 1; Fungi - 0; Plants - 91; Viruses - 0; Other Eukaryotes - 0 (source: NCBI BLink).	50	338	4e-84	308		224130366	52.37	338	5e-87	318	255541682	53.2	344	2e-88	322	225454332	55.52	344	9e-95	343	115482912	43.57	319	7e-56	214	242039107	43.53	278	2e-53	206	168010187	31.58	323	3e-31	132	---	---	---	---	---	---	---	---	---	---
889	CL10805contig14246	ATCG01000.1	hypothetical protein	82.48	234	3e-105	378		134093264	86.16	224	5e-110	394	255536731	54	100	3e-17	85.1	91984051	87.11	225	7e-110	393	---	---	---	---	---	---	---	---	---	---	34501459	41.04	212	4e-36	148	---	---	---	---	---	---	---	---	---	---
890	CL10806contig14247	AT4G15480.1	UGT84A1; UDP-glycosyltransferase/ sinapate 1-glucosyltransferase/ transferase, transferring glycosyl groups	56.33	245	6e-78	287		224103671	60.94	256	7e-87	317	255555263	67.21	244	8e-96	346	225428922	68.03	244	7e-96	346	115444707	41.43	251	7e-50	193	242052043	45.63	252	8e-53	203	167999340	25.19	262	1e-11	67	---	---	---	---	---	---	---	---	---	---
891	CL10808contig14249	AT5G59970.1	histone H4	100	82	1e-40	162		224097150	100	82	1e-40	162	255555809	100	82	9e-41	162	225449573	100	82	1e-40	162	115450365	100	82	1e-40	162	242054901	100	82	1e-40	162	168063722	100	82	1e-40	162	159490180	96.34	82	5e-39	156	145351976	98.78	82	4e-41	162
892	CL10809contig14250	AT1G10970.1	ZIP4 (ZINC TRANSPORTER 4 PRECURSOR); cation transmembrane transporter/ copper ion transmembrane transporter	43.44	122	4e-24	54.3		224109078	57.38	61	7e-16	68.6	255550788	42.31	130	1e-25	62.4	225429546	44.63	121	1e-10	62.8	---	---	---	---	---	---	---	---	---	---	168040937	61.82	55	2e-17	68.6	---	---	---	---	---	---	---	---	---	---
893	CL1080contig03379	AT2G34560.2	katanin, putative	45	120	7e-15	76.6		224078976	41.73	127	3e-16	81.3	255557305	50.82	122	2e-25	111	225443857	55	120	4e-23	103	115440027	44.34	106	9e-10	59.3	242058309	42.86	126	3e-12	67.8	168018809	33.04	112	7e-06	46.6	---	---	---	---	---	---	---	---	---	---
894	CL1080contig03380	AT2G34560.2	katanin, putative	76.22	185	3e-73	272		224113079	80.98	184	4e-133	292	255557305	83.7	184	1e-81	300	225443857	82.61	184	2e-80	296	115439107	80.87	183	2e-78	290	242058309	81.32	182	4e-79	292	168018809	66.3	184	8e-117	242	159480438	61.24	178	4e-101	200	145351062	34.08	223	5e-60	108
895	CL10810contig14251	AT3G10300.3	calcium-binding EF hand family protein	80.75	187	9e-88	320		224086944	81.08	185	7e-88	321	255587064	85.03	187	5e-93	337	225441918	84.49	187	1e-90	330	115487238	84.49	187	2e-91	332	242069927	84.95	186	6e-91	331	168010009	53.41	176	1e-43	174	159470453	30.19	159	2e-15	79.3	145348263	28.03	157	5e-09	57.4
896	CL10813contig14254	AT1G30480.1	DRT111; nucleic acid binding / nucleotide binding	69.09	110	3e-43	170		224114585	78.18	110	8e-48	186	255564401	72.97	111	8e-47	182	225444029	74.11	112	6e-47	182	115437160	77.14	105	1e-42	168	242092048	74.77	111	2e-46	181	168057021	74.07	108	4e-44	173	159471948	36.08	97	2e-07	51.2	145356730	56.19	105	2e-26	113
897	CL10814contig14255	AT5G64290.1	DIT2.1 (DICARBOXYLATE TRANSPORT 2.1); oxoglutarate:malate antiporter	84.32	236	2e-102	368		224140763	86.02	236	5e-104	373	255544892	51.49	235	8e-57	216	225465772	79.24	236	1e-99	358	115488796	52.38	231	7e-57	216	242045016	83.05	236	2e-100	361	168041991	78.39	236	2e-96	348	159476982	66.25	240	3e-79	290	145355948	69.92	236	7e-85	308
898	CL10815contig14256	AT4G25810.1	XTR6 (XYLOGLUCAN ENDOTRANSGLYCOSYLASE 6); hydrolase, acting on glycosyl bonds / hydrolase, hydrolyzing O-glycosyl compounds / xyloglucan:xyloglucosyl transferase	63.02	265	7e-100	360		224082546	66.17	266	6e-107	384	255558726	66.29	267	2e-108	388	225446111	65.65	262	9e-106	379	115469712	60.97	269	1e-99	359	242096890	64.17	254	2e-101	365	168042768	50.57	261	2e-75	278	---	---	---	---	---	---	---	---	---	---
899	CL10816contig14257	AT4G02630.1	protein kinase family protein	80	95	5e-40	160		224084352	84.78	92	8e-44	159	255538254	88.42	95	1e-44	175	225458659	86.32	95	8e-44	172	115446615	82.11	95	6e-41	163	242073106	81.05	95	5e-40	160	168068182	72.63	95	4e-36	147	---	---	---	---	---	---	---	---	---	---
900	CL10818contig14259	AT5G22430.1	unknown protein	29.93	147	8e-12	67		224104587	34.39	157	7e-18	87	255565687	35.29	153	4e-18	87.4	225464902	37.16	148	2e-19	92	---	---	---	---	---	---	---	---	---	---	---	---	---	---	---	---	---	---	---	---	---	---	---	---	---
901	CL10819contig14260	AT5G09960.1	unknown protein	60	110	1e-29	125		224083809	63.37	101	1e-31	132	255583015	54.55	66	2e-10	61.6	225438551	68.37	98	3e-35	144	115481930	38.98	118	3e-18	88.2	242036785	39.42	104	7e-17	83.6	---	---	---	---	---	---	---	---	---	---	---	---	---	---	---
902	CL1081contig03381	---	---	---	---	---	---		224092384	59.02	61	1e-07	53.5	255551112	54.88	82	2e-10	62.4	225430107	46.59	88	9e-08	53.9	---	---	---	---	---	---	---	---	---	---	---	---	---	---	---	---	---	---	---	---	---	---	---	---	---
903	CL1081contig03382	---	---	---	---	---	---		224092384	59.02	61	1e-07	53.5	255551112	54.88	82	2e-10	62.4	225430107	46.59	88	9e-08	53.9	---	---	---	---	---	---	---	---	---	---	---	---	---	---	---	---	---	---	---	---	---	---	---	---	---
904	CL10820contig14261	AT1G50740.1	unknown protein	72.27	119	5e-32	134		224126437	72.27	119	2e-32	135	255563937	72.27	119	1e-32	135	225461013	72.27	119	1e-32	135	115453819	70.59	119	2e-32	135	242033867	68.91	119	6e-32	133	168049265	60.17	118	1e-23	105	---	---	---	---	---	145347777	37.7	122	1e-10	61.2
905	CL10821contig14262	AT5G23950.1	C2 domain-containing protein	52.35	170	8e-35	144		224119952	62.29	175	3e-45	179	255545216	55.37	298	1e-54	209	225464535	57.46	181	4e-45	178	115477851	52.66	169	3e-40	162	242048534	50.59	170	3e-39	159	168051667	30.49	164	2e-12	70.5	---	---	---	---	---	---	---	---	---	---
906	CL10822contig14263	AT2G26710.1	BAS1 (PHYB ACTIVATION TAGGED SUPPRESSOR 1); oxygen binding / steroid hydroxylase	55.35	159	2e-43	171		224114389	56.69	157	6e-48	186	255566913	55.41	157	2e-46	181	225445412	53.05	164	1e-42	169	115468802	49.1	167	2e-37	151	242051893	55.97	159	3e-44	174	168051675	36.5	137	6e-16	80.5	159484905	31.01	158	2e-08	55.1	145357392	31.58	133	3e-08	53.1
907	CL10824contig14265	AT3G04570.1	DNA-binding protein-related	62.5	232	5e-54	208		224125680	67.31	208	1e-58	223	255561901	65.77	222	7e-60	227	225463966	73.68	209	2e-63	239	115449761	68.78	205	5e-54	208	253761229	79.17	144	3e-49	192	168067305	57.64	144	2e-38	157	---	---	---	---	---	---	---	---	---	---
908	CL10825contig14266	AT1G01300.1	aspartyl protease family protein	67.32	459	4e-162	568		224067990	72.22	432	1e-168	590	255564685	73.94	426	8e-174	606	225470916	72.87	435	9e-172	600	115438214	56.9	471	4e-125	444	242053503	58.77	422	2e-122	436	168008816	52.33	407	1e-103	373	159464048	27.3	370	4e-22	102	145356007	22.93	410	5e-15	77.4
909	CL10826contig14267	AT2G26040.1	Bet v I allergen family protein	72	175	5e-67	250		224088850	76.16	172	2e-69	258	255550818	74.86	175	5e-72	266	225429478	74.14	174	4e-72	267	115468550	60.54	185	2e-56	214	242064534	65.93	182	5e-61	230	168030621	58.44	154	2e-47	185	---	---	---	---	---	---	---	---	---	---
910	CL10827contig14268	AT1G61930.1	unknown protein	45.14	175	4e-28	121		224113625	50.84	179	3e-35	144	255554897	51.58	190	3e-37	150	225444511	52.36	191	4e-38	154	115472367	41.5	147	2e-17	85.5	242050368	44.53	128	4e-17	84.7	168062857	33.66	205	1e-16	83.2	---	---	---	---	---	---	---	---	---	---
911	CL10828contig14269	AT5G54300.1	unknown protein	41.67	180	3e-25	112		224114045	47.42	194	5e-34	141	255560836	48.3	176	8e-32	133	225461324	48.24	170	5e-32	134	115472795	47.1	155	8e-27	117	242050562	42.86	189	2e-22	102	---	---	---	---	---	---	---	---	---	---	---	---	---	---	---
912	CL10829contig14270	AT5G23880.1	CPSF100 (CLEAVAGE AND POLYADENYLATION SPECIFICITY FACTOR 100); DNA binding / protein binding	60.68	117	3e-29	125		224121102	70.69	116	1e-34	143	255553723	68.97	116	7e-34	140	225464483	70.69	116	8e-36	146	115480769	60	115	2e-32	135	242037469	58.26	115	5e-29	124	168010331	57.39	115	2e-26	115	---	---	---	---	---	145340766	42.86	77	4e-12	66.2
913	CL1082contig03383	AT2G29690.1	ASA2 (ANTHRANILATE SYNTHASE 2); anthranilate synthase	80.95	210	8e-73	270		224106289	88.83	206	1e-77	286	255569311	85.92	206	1e-75	279	225434638	87.86	206	8e-77	283	115452081	84.95	206	2e-74	275	242032417	81.07	206	4e-70	261	168040580	75.96	208	4e-65	244	159466362	62.07	203	4e-48	187	145348391	69.27	205	7e-55	208
914	CL1082contig03384	AT5G05730.1	ASA1 (ANTHRANILATE SYNTHASE ALPHA SUBUNIT 1); anthranilate synthase	81.25	208	7e-74	273		224106289	88.83	206	2e-77	285	255569311	85.92	206	2e-75	278	225434638	87.5	208	5e-77	283	115452081	84.13	208	3e-74	274	242032417	82.04	206	1e-71	265	168040580	77.18	206	9e-66	246	159466362	62.56	203	7e-49	189	145348391	68.29	205	9e-55	207
915	CL10830contig14271	AT5G47560.1	TDT (TONOPLAST DICARBOXYLATE TRANSPORTER); malate transmembrane transporter/ sodium:dicarboxylate symporter	69.5	505	0	685		224086413	73.9	456	0	670	255581607	70.68	498	0	694	225469988	70.3	495	0	697	115479845	58.37	514	3e-171	598	242045144	58.85	503	5e-172	601	168032116	47.59	456	3e-114	409	159476626	25.15	485	3e-24	109	145355916	23.53	136	4e-06	48.1
916	CL10831contig14272	AT1G27930.1	unknown protein	67.91	215	3e-85	311		224053495	65.44	217	2e-82	302	255547704	58.52	270	1e-85	312	225425410	59.4	266	5e-86	314	115485559	52.79	233	2e-65	245	242068461	46.6	294	5e-65	244	168004563	42.08	221	2e-45	179	---	---	---	---	---	---	---	---	---	---
917	CL10833contig14274	ATMG01320.1	encodes subunit of mitochondrial NAD(P)H dehydrogenase that is trans-spliced from two precursors, NAD2A and NAD2B.	92.45	53	5e-22	102		224117914	84.13	63	7e-22	101	---	---	---	---	---	224365622	90.57	53	8e-22	101	194033259	96.23	53	2e-23	106	242087489	90.77	65	7e-38	123	91208858	81.82	55	1e-18	90.9	---	---	---	---	---	---	---	---	---	---
918	CL10835contig14276	AT5G65810.1	unknown protein	61.48	257	3e-83	305		224105811	63.32	259	2e-87	319	255562096	61	259	9e-85	310	225467504	71.05	190	3e-81	298	115434486	58.75	257	1e-76	283	242052131	58.75	257	6e-77	284	168024556	44.72	123	3e-28	122	---	---	---	---	---	---	---	---	---	---
919	CL10836contig14277	AT1G77590.1	LACS9 (LONG CHAIN ACYL-COA SYNTHETASE 9); long-chain-fatty-acid-CoA ligase	68.71	147	3e-55	210		224066829	68.71	147	2e-55	210	255545494	68.03	147	8e-56	211	225459554	70.75	147	2e-58	220	115487538	69.39	147	3e-55	210	242092044	25.53	141	4e-11	63.5	168067165	60.54	147	2e-45	177	159489936	29.91	117	3e-11	63.2	145346344	41.41	128	3e-24	105
920	CL10837contig14278	AT1G09530.2	PIF3 (PHYTOCHROME INTERACTING FACTOR 3); DNA binding / protein binding / transcription factor/ transcription regulator	57.25	138	2e-30	129		224124534	44.16	231	1e-33	140	255543048	49.46	184	2e-34	142	225450427	58.09	136	2e-34	142	115436034	46.49	185	2e-30	129	242086827	48.86	176	2e-29	126	168024155	55.93	118	7e-26	114	---	---	---	---	---	---	---	---	---	---
921	CL10838contig14279	AT5G58960.3	GIL1 (GRAVITROPIC IN THE LIGHT)	55.56	126	4e-24	107		224104333	57.02	114	6e-25	109	255558836	50.38	131	3e-25	110	225434706	60	125	1e-29	124	115456313	36.04	111	2e-10	61.6	242032425	37.4	123	1e-12	68.6	---	---	---	---	---	---	---	---	---	---	---	---	---	---	---
922	CL1083contig03385	AT3G54140.1	PTR1 (PEPTIDE TRANSPORTER 1); dipeptide transporter/ transporter/ tripeptide transporter	68.92	148	1e-58	224		224104319	67.11	149	1e-55	214	255558808	70.47	149	2e-57	219	225434680	70.07	147	1e-57	220	115434472	67.11	149	3e-57	219	242042642	63.76	149	9e-52	201	168033816	68.46	149	6e-56	215	159468281	51.02	147	2e-36	149	---	---	---	---	---
923	CL1083contig03386	AT3G54140.1	PTR1 (PEPTIDE TRANSPORTER 1); dipeptide transporter/ transporter/ tripeptide transporter	66.98	539	0	767		224054566	72.86	538	0	826	255558808	70.87	539	0	804	225434680	72.25	537	0	819	115434472	69.83	537	0	772	242042642	64.76	542	0	719	168033816	63.54	543	0	707	159468281	50.67	225	5e-63	238	---	---	---	---	---
924	CL10841contig14282	---	---	---	---	---	---		224141853	68.09	47	2e-06	47.8	255576962	68.09	47	1e-06	48.1	225445394	74.47	47	3e-07	49.7	---	---	---	---	---	---	---	---	---	---	---	---	---	---	---	---	---	---	---	---	---	---	---	---	---
925	CL10842contig14283	---	---	---	---	---	---		224088894	38.18	110	4e-07	52.8	255550828	39.81	103	5e-09	58.5	225429462	40.74	108	2e-10	63.2	---	---	---	---	---	---	---	---	---	---	---	---	---	---	---	---	---	---	---	---	---	---	---	---	---
926	CL10844contig14285	AT2G37020.1	DNA binding / sequence-specific DNA binding	90.57	53	4e-23	103		224069515	86.89	61	1e-24	108	255556962	85.71	63	1e-25	111	225440023	94.64	56	1e-25	111	115482220	83.61	61	4e-24	106	242039545	79.69	64	1e-23	105	---	---	---	---	---	---	---	---	---	---	---	---	---	---	---
927	CL10845contig14286	AT3G14090.1	ATEXO70D3 (exocyst subunit EXO70 family protein D3); protein binding	64.71	136	2e-44	174		224119604	70.59	136	2e-48	187	255583964	70.59	136	2e-48	186	225442065	69.85	136	1e-47	184	115479365	61.31	137	1e-39	157	242044798	60.87	138	7e-40	159	168038558	49.26	136	6e-30	125	159489568	28.26	138	4e-08	52.8	---	---	---	---	---
928	CL10846contig14287	AT5G27830.3	FUNCTIONS IN: molecular_function unknown; INVOLVED IN: response to oxidative stress; EXPRESSED IN: 22 plant structures; EXPRESSED DURING: 13 growth stages; CONTAINS InterPro DOMAIN/s: Folate receptor, conserved region (InterPro:IPR018143); Has 46 Blast hits to 46 proteins in 18 species: Archae - 0; Bacteria - 0; Metazoa - 16; Fungi - 0; Plants - 14; Viruses - 0; Other Eukaryotes - 16 (source: NCB…	31	100	6e-06	46.6		224125126	37.5	96	7e-10	59.7	255542774	35.14	111	2e-11	64.7	225450687	41.11	90	4e-12	67	115447029	34.83	89	2e-08	54.7	242065628	37.97	79	8e-08	52.8	---	---	---	---	---	---	---	---	---	---	---	---	---	---	---
929	CL10847contig14288	AT1G64050.1	unknown protein	44.78	67	2e-11	66.2		224072036	25.82	244	3e-10	62.8	255537605	28.19	227	3e-07	52	225426132	31.09	193	1e-12	70.5	---	---	---	---	---	---	---	---	---	---	---	---	---	---	---	---	---	---	---	---	---	---	---	---	---
930	CL10848contig14289	AT5G55060.1	unknown protein	55.98	234	5e-68	254		224116584	56.47	232	1e-69	258	255578088	59.39	229	3e-72	266	225460931	53.18	267	2e-72	267	115472321	51.92	208	4e-53	203	242041261	31.69	183	1e-22	103	168042496	50.86	175	1e-45	180	---	---	---	---	---	145353102	43.09	123	1e-21	98.2
931	CL10849contig14290	AT5G15080.1	protein kinase, putative	71.81	149	8e-55	209		224100247	72.84	162	2e-57	218	255558222	73.29	161	3e-58	220	225452757	74.21	159	8e-56	213	115438008	64.78	159	4e-50	194	242057843	67.81	146	6e-49	190	168010895	68.75	96	6e-36	147	---	---	---	---	---	---	---	---	---	---
932	CL1084contig03387	AT1G21370.2	unknown protein	76.29	97	1e-37	152		224062934	75.26	97	2e-36	148	255570386	76.29	97	1e-39	158	225457745	75.26	97	1e-38	155	115458528	73.2	97	4e-39	156	242073160	71.13	97	5e-62	151	168020529	64.95	97	8e-55	134	159483199	56.7	97	5e-41	105	145355480	45.36	97	1e-20	94
933	CL1084contig03388	AT1G21370.2	unknown protein	61.36	88	2e-24	108		224062934	75	88	1e-34	142	255570386	80.68	88	9e-38	152	225457745	77.27	88	3e-36	147	115458528	59.55	89	8e-24	105	242073160	48.65	111	5e-23	103	168020529	62.5	88	4e-51	121	159483199	61.36	88	2e-41	107	145355480	44.19	86	6e-13	68.2
934	CL10850contig14291	---	---	---	---	---	---		---	---	---	---	---	---	---	---	---	---	---	---	---	---	---	---	---	---	---	---	---	---	---	---	---	---	---	---	---	---	159490260	34.48	145	2e-13	70.1	---	---	---	---	---
935	CL10851contig14292	AT1G79470.1	inosine-5'-monophosphate dehydrogenase	87.95	166	4e-78	286		224109084	86.23	167	3e-76	280	255550731	84.34	166	2e-76	280	225462285	87.95	166	6e-79	289	115455699	83.47	121	6e-54	206	242037925	80.72	166	6e-74	272	168056003	75.3	166	1e-68	254	159481965	69.46	167	2e-61	230	145343609	68.07	166	7e-63	234
936	CL10852contig14293	AT5G04800.4	40S ribosomal protein S17 (RPS17D)	82.79	122	5e-52	200		224097574	81.97	122	3e-51	198	255578615	85.34	116	3e-51	197	225464412	86.21	116	2e-51	198	115450215	77.69	121	7e-50	193	242092324	71.32	129	7e-48	186	168014747	81.03	116	1e-47	186	159488715	70.49	122	7e-46	179	145345768	72.88	118	9e-47	181
937	CL10853contig14294	AT1G66140.1	ZFP4 (ZINC FINGER PROTEIN 4); nucleic acid binding / transcription factor/ zinc ion binding	49.32	146	2e-26	115		224111408	59.84	122	2e-36	149	255573226	50.89	169	9e-38	153	225424442	56.35	126	1e-35	146	115451809	44.35	124	2e-22	102	242036369	43.44	122	9e-20	94	168043463	67.5	40	1e-09	60.5	---	---	---	---	---	---	---	---	---	---
938	CL10854contig14295	AT4G39610.1	unknown protein	66.67	51	8e-14	72		224130242	70.59	51	2e-15	77.4	255566801	72.55	51	3e-15	76.3	225455816	70.59	51	2e-15	77	115448223	68.63	51	1e-15	77.8	242092998	65.45	55	1e-14	74.7	168006564	64.71	51	8e-13	68.6	---	---	---	---	---	---	---	---	---	---
939	CL10856contig14297	AT5G12010.1	unknown protein	47.95	171	1e-35	146		224114577	83.33	84	4e-38	154	255546077	82.14	84	9e-38	152	225429570	80.25	81	1e-35	145	115437924	79.27	82	6e-36	147	242053391	79.27	82	3e-35	144	---	---	---	---	---	---	---	---	---	---	---	---	---	---	---
940	CL10857contig14298	AT2G33490.1	hydroxyproline-rich glycoprotein family protein	55.41	74	4e-16	79.7		224129244	56.16	73	4e-18	86.3	255543639	58.11	74	1e-19	90.9	225425164	50	74	3e-15	76.3	115446349	48.44	64	2e-12	67.4	242072782	48	75	2e-13	70.9	---	---	---	---	---	---	---	---	---	---	---	---	---	---	---
941	CL10858contig14299	AT3G12290.1	tetrahydrofolate dehydrogenase/cyclohydrolase, putative	79.78	272	2e-123	439		224067864	65.43	269	7e-103	370	255582158	82.35	272	5e-128	453	225437296	84.87	271	3e-128	454	115462137	79.26	270	4e-121	431	242086917	80.74	270	1e-122	436	168060457	64.21	271	1e-100	363	159489876	63.5	274	1e-97	352	145353895	67.9	271	7e-106	378
942	CL1085contig03389	AT5G01990.1	auxin efflux carrier family protein	69.28	319	1e-142	382		224140641	77.89	303	8e-158	425	255582036	75.91	303	2e-154	410	225439082	73.93	303	2e-152	403	115440695	66.67	315	7e-132	355	242054781	66.67	315	2e-134	361	168065599	52.55	314	5e-94	266	159475551	34.25	146	1e-18	90.5	145348614	26.49	151	8e-11	63.5
943	CL1085contig03390	AT5G01990.1	auxin efflux carrier family protein	69.28	319	1e-142	382		224140641	77.89	303	8e-158	425	255582036	75.91	303	2e-154	410	225439082	73.93	303	2e-152	403	115440695	66.67	315	7e-132	355	242054781	66.67	315	2e-134	361	168065599	52.55	314	5e-94	266	159475551	34.25	146	1e-18	90.5	145348614	26.49	151	8e-11	63.5
944	CL10861contig14302	AT3G57290.1	EIF3E (EUKARYOTIC TRANSLATION INITIATION FACTOR 3E); translation initiation factor	66.67	33	9e-07	48.5		224086948	69.7	33	3e-07	50.1	255583837	75.76	33	5e-08	52.4	225441924	66.67	33	3e-07	49.7	---	---	---	---	---	---	---	---	---	---	---	---	---	---	---	---	---	---	---	---	---	---	---	---	---
945	CL10862contig14303	---	---	---	---	---	---		---	---	---	---	---	255561957	55	60	4e-06	46.2	225465607	58.33	60	1e-07	51.2	---	---	---	---	---	---	---	---	---	---	---	---	---	---	---	---	---	---	---	---	---	---	---	---	---
946	CL10865contig14306	AT1G11000.1	MLO4 (MILDEW RESISTANCE LOCUS O 4); calmodulin binding	45.73	164	6e-33	136		224133668	57.74	168	4e-51	197	255577540	56.89	167	3e-47	183	225431102	59.39	165	7e-49	189	115484475	48.09	131	2e-32	134	242067663	45.95	148	9e-34	139	168058356	44.7	132	4e-25	110	---	---	---	---	---	145353175	31.68	101	9e-08	51.2
947	CL10866contig14307	AT1G76340.1	integral membrane family protein	62.68	142	4e-48	186		224107633	64.58	144	3e-49	190	255547792	68.61	137	1e-50	194	225444217	70.23	131	4e-49	189	115451547	78.26	115	1e-48	187	242082043	58.93	112	2e-30	127	168033746	67.57	111	2e-42	167	159482926	32.09	134	2e-12	67	145355468	28.85	104	4e-09	55.1
948	CL10867contig14308	AT5G04870.1	CPK1 (CALCIUM DEPENDENT PROTEIN KINASE 1); calmodulin-dependent protein kinase/ kinase	86.87	99	4e-45	176		224097538	89.9	99	1e-47	184	255566207	91.84	98	1e-48	187	225463741	89.9	99	3e-48	186	115455805	89.9	99	1e-47	183	---	---	---	---	---	168045421	78.57	98	5e-40	159	159491346	50.52	97	2e-24	105	145344348	50.52	97	6e-21	93.6
949	CL10868contig14309	AT3G51780.1	ATBAG4 (ARABIDOPSIS THALIANA BCL-2-ASSOCIATED ATHANOGENE 4); protein binding	35.96	89	2e-09	57.4		224055346	38.04	92	1e-11	65.1	255551196	41.3	92	1e-13	70.9	225434520	41.57	89	2e-13	70.5	115440841	41.49	94	2e-14	73.6	242054875	46.81	94	1e-15	78.2	168021504	35.23	88	8e-11	62	---	---	---	---	---	---	---	---	---	---
950	CL10869contig14310	AT4G27340.1	Met-10+ like family protein	59.09	44	9e-10	59.7		224070196	60.98	41	3e-08	54.7	255569649	65.85	41	5e-10	60.1	225461279	65.12	43	6e-10	60.1	---	---	---	---	---	---	---	---	---	---	168004173	80.77	26	6e-06	47	---	---	---	---	---	---	---	---	---	---
951	CL1086contig03391	---	---	---	---	---	---		224103653	36.63	101	1e-06	50.1	255576503	35.35	99	2e-06	48.9	---	---	---	---	---	---	---	---	---	---	---	---	---	---	---	---	---	---	---	---	---	---	---	---	---	---	---	---	---	---
952	CL10872contig14313	AT3G23510.1	cyclopropane fatty acid synthase, putative / CPA-FA synthase, putative	65.64	163	1e-60	223		224099967	68.21	173	1e-66	243	255574945	67.05	173	2e-65	241	225433227	71.18	170	5e-66	244	115472039	67.26	168	3e-63	237	242072009	57.32	157	1e-49	192	168033335	54.82	166	5e-50	191	159474416	46.21	145	6e-35	142	145355591	41.67	132	1e-25	110
953	CL10873contig14314	AT5G10810.1	ATER	69.44	36	4e-10	59.7		224089384	77.78	36	1e-11	64.7	255548714	75	36	4e-11	62.8	225430514	75	36	1e-11	64.3	115459236	55.26	38	2e-08	53.9	242065744	68.42	38	1e-11	64.7	168047966	52.78	36	1e-05	45.1	---	---	---	---	---	---	---	---	---	---
954	CL10874contig14315	AT5G37590.1	binding	73.77	61	1e-20	94.7		224077344	77.78	63	4e-22	99.8	255583555	71.43	63	7e-21	95.1	225451383	73.02	63	1e-20	94.4	---	---	---	---	---	242075332	66.67	60	1e-17	84.7	167999336	55.74	61	6e-16	79	159466222	36.67	60	5e-06	45.1	---	---	---	---	---
955	CL10877contig14318	AT2G40590.1	40S ribosomal protein S26 (RPS26B)	87.5	72	3e-33	137		224124420	87.67	73	2e-33	138	255587062	87.5	72	4e-33	137	225448661	88.89	72	2e-33	137	115440757	75.68	74	3e-29	124	242037639	78.38	74	6e-30	126	168063533	83.78	74	3e-33	137	159467443	58.11	74	1e-21	98.2	145343948	67.57	74	2e-24	106
956	CL10878contig14319	AT1G14060.1	FUNCTIONS IN: molecular_function unknown; INVOLVED IN: N-terminal protein myristoylation; LOCATED IN: cellular_component unknown; EXPRESSED IN: 16 plant structures; EXPRESSED DURING: 10 growth stages; CONTAINS InterPro DOMAIN/s: GCK (InterPro:IPR012891); BEST Arabidopsis thaliana protein match is: unknown protein (TAIR:AT5G02210.1); Has 243 Blast hits to 215 proteins in 60 species: Archae - 0; Ba…	55.32	47	2e-10	61.6		224145151	59.57	47	2e-11	65.5	255569454	73.81	42	6e-13	69.7	225459032	75	48	2e-16	80.1	115454343	38.82	85	8e-11	62	242042980	56.76	37	2e-08	54.3	168026971	58.54	41	1e-07	52.4	---	---	---	---	---	---	---	---	---	---
957	CL10879contig14320	AT2G22370.1	unknown protein	77.83	212	8e-84	306		224093742	81.13	212	2e-80	295	255584277	83.49	212	1e-86	315	225458428	86.38	213	3e-89	324	115444787	71.77	209	1e-76	282	242060840	76.08	209	9e-82	299	168066182	56.25	192	8e-62	233	---	---	---	---	---	---	---	---	---	---
958	CL1087contig03393	AT1G28200.1	FIP1 (FH INTERACTING PROTEIN 1)	58.59	256	5e-80	294		224063293	64.43	253	3e-86	315	255545896	62.9	248	5e-84	307	225459150	63.33	270	4e-87	318	115451221	52.59	251	2e-73	272	242041939	52.31	260	3e-72	268	167999007	52.26	155	2e-47	186	---	---	---	---	---	---	---	---	---	---
959	CL1087contig03394	AT1G28200.1	FIP1 (FH INTERACTING PROTEIN 1)	49.69	161	1e-33	139		224063293	58.12	160	2e-40	161	255545896	53.33	150	3e-35	144	225459150	55.11	176	1e-38	155	115451221	40	150	1e-26	115	242041939	42.14	159	1e-26	116	167999007	45.31	64	2e-12	68.9	---	---	---	---	---	---	---	---	---	---
960	CL10880contig14321	AT2G32600.1	hydroxyproline-rich glycoprotein family protein	91.07	112	2e-34	140		224140247	93.75	112	4e-35	142	255556836	92.86	112	3e-35	142	225441145	95.54	112	6e-35	141	115452067	92.86	112	2e-34	140	242036231	92.86	112	2e-34	140	168060146	94.64	112	3e-35	142	159476604	82.14	112	6e-31	127	145356810	67.26	113	4e-28	117
961	CL10881contig14322	AT1G78995.1	unknown protein	62.26	106	4e-30	128		224097287	67.92	106	7e-37	150	255544458	71.7	106	2e-37	152	225443488	74.75	99	4e-36	147	115444111	46.88	64	8e-09	57	242060452	56.44	101	5e-26	114	168023308	65.98	97	2e-33	138	159484638	42.42	99	4e-20	94	---	---	---	---	---
962	CL10883contig14324	AT3G05000.1	transport protein particle (TRAPP) component Bet3 family protein	75.82	91	1e-37	150		224125444	81.32	91	1e-40	160	255542452	80.22	91	8e-40	157	225451136	84.62	91	6e-42	165	115471593	75.82	91	1e-38	154	253760683	90	40	1e-17	84.3	168045772	66.67	90	2e-32	134	159486869	50.55	91	3e-21	95.5	---	---	---	---	---
963	CL10884contig14325	AT4G06599.1	ubiquitin family protein	59.46	37	2e-06	47.4		224118474	70.27	37	3e-09	57	255584608	67.57	37	3e-09	56.2	225448172	62.16	37	3e-08	53.1	---	---	---	---	---	---	---	---	---	---	168006823	56.76	37	5e-07	49.3	---	---	---	---	---	---	---	---	---	---
964	CL10885contig14326	AT3G03810.1	EDA30 (embryo sac development arrest 30)	68.89	180	4e-62	233		224144817	71.67	180	2e-65	244	255569968	54.44	180	7e-43	169	225451842	51.96	179	1e-43	172	115461919	65	180	4e-60	226	242063584	66.11	180	3e-60	227	168033812	31.87	182	3e-19	91.3	---	---	---	---	---	---	---	---	---	---
965	CL10886contig14327	AT4G24770.1	RBP31 (31-KDA RNA BINDING PROTEIN); RNA binding / poly(U) binding	53.59	306	9e-67	250		224119514	58.97	312	2e-76	283	255540443	56.47	317	4e-75	278	225452270	55.66	318	9e-79	290	115480705	76.09	184	5e-72	268	242048440	57.3	281	5e-70	261	168029395	47.59	187	1e-37	153	159464421	33.14	172	5e-16	81.3	145348372	43.54	147	4e-30	127
966	CL10888contig14329	AT4G21470.1	ATFMN/FHY (riboflavin kinase/FMN hydrolase); FMN adenylyltransferase/ riboflavin kinase	75.24	210	3e-94	341		224066785	78.1	210	2e-95	345	255567401	79.05	210	1e-98	355	225466457	77.89	199	9e-91	329	115482402	74.16	209	1e-91	332	242037125	72.38	210	1e-90	329	168026625	58.49	212	3e-72	268	159466268	45.79	214	9e-46	179	145341116	48.36	213	2e-53	204
967	CL10889contig14330	AT4G36630.1	EMB2754 (EMBRYO DEFECTIVE 2754); binding / small GTPase regulator	72.34	47	1e-15	79.3		224134292	78.72	47	4e-16	80.9	255561166	78.72	47	5e-16	80.1	225430766	77.27	44	3e-15	77.8	115454953	60.42	48	3e-13	71.2	242033195	63.64	44	7e-13	70.1	---	---	---	---	---	---	---	---	---	---	---	---	---	---	---
968	CL1088contig03395	AT2G47380.1	cytochrome c oxidase subunit Vc family protein / COX5C family protein	70.31	64	1e-16	83.6		224128314	66.67	63	2e-15	79.3	255559374	73.02	63	4e-16	81.3	225437565	66.1	59	2e-13	72.8	115489068	71.43	63	3e-16	82	242085866	74.6	63	8e-17	84	---	---	---	---	---	---	---	---	---	---	---	---	---	---	---
969	CL1088contig03396	AT2G47380.1	cytochrome c oxidase subunit Vc family protein / COX5C family protein	70.31	64	6e-17	83.6		224128314	66.67	63	1e-15	79.3	255559374	73.02	63	2e-16	81.3	225437565	66.1	59	9e-14	72.8	115489068	71.43	63	1e-16	82	242085866	74.6	63	4e-17	84	---	---	---	---	---	---	---	---	---	---	---	---	---	---	---
970	CL10890contig14331	AT5G37070.1	unknown protein	86.46	96	2e-46	180		224091044	88.54	96	3e-47	183	255542130	52.22	90	3e-25	109	225439528	89.58	96	8e-47	181	115463325	79.17	96	1e-42	167	242087539	78.12	96	3e-42	166	168017253	45.83	96	2e-22	100	---	---	---	---	---	---	---	---	---	---
971	CL10891contig14332	---	---	---	---	---	---		---	---	---	---	---	255547672	63.16	38	8e-06	45.1	---	---	---	---	---	---	---	---	---	---	---	---	---	---	---	---	---	---	---	---	---	---	---	---	---	---	---	---	---	---
972	CL10892contig14333	AT5G58260.1	Encodes subunit NDH-N of NAD(P)H:plastoquinone dehydrogenase complex (Ndh complex) present in the thylakoid membrane of chloroplasts. This subunit is thought to be required for Ndh complex assembly.	70.16	191	1e-76	283		224124860	79.65	172	1e-78	290	255584394	81.21	165	8e-79	290	225434293	82.72	162	2e-80	295	115441459	75.71	177	2e-79	292	242059445	78.31	166	9e-77	283	168008465	69.14	162	4e-66	248	---	---	---	---	---	---	---	---	---	---
973	CL10893contig14334	AT5G27210.1	FUNCTIONS IN: molecular_function unknown; INVOLVED IN: biological_process unknown; LOCATED IN: cellular_component unknown; EXPRESSED IN: 24 plant structures; EXPRESSED DURING: 14 growth stages; CONTAINS InterPro DOMAIN/s: Protein of unknown function, transmembrane-40 (InterPro:IPR018781); BEST Arabidopsis thaliana protein match is: transmembrane protein, putative (TAIR:AT3G05010.1); Has 99 Blast …	53.44	247	2e-71	266		224131402	51.41	249	5e-72	268	255542446	55.02	249	3e-77	285	225451126	55.38	251	1e-75	279	115455433	53.85	247	4e-72	268	242032927	54.66	247	3e-73	271	168021211	44.05	252	3e-51	198	---	---	---	---	---	---	---	---	---	---
974	CL10894contig14335	ATMG00580.1	NADH dehydrogenase subunit 4	31.33	150	4e-15	77.8		154362186	30.48	105	2e-08	55.5	---	---	---	---	---	224365682	28.37	141	9e-10	59.7	194033233	33.33	150	4e-17	84	115278544	33.33	150	5e-17	84	91208857	29.48	173	7e-16	80.1	11465911	27.22	158	1e-11	65.1	---	---	---	---	---
975	CL10895contig14336	AT4G37990.1	ELI3-2 (ELICITOR-ACTIVATED GENE 3-2); aryl-alcohol dehydrogenase/ mannitol dehydrogenase	72.38	344	1e-112	403		224138226	75.98	358	7e-128	454	255587709	72.63	358	2e-120	428	225469754	73.67	357	9e-124	440	115482132	55.94	379	5e-94	341	242080891	58.71	356	4e-95	345	168041995	55.07	345	3e-77	285	159470045	57.8	346	5e-88	320	145355230	41.57	332	5e-45	176
976	CL10896contig14337	AT1G80810.1	binding	50	46	7e-09	55.5		224089356	56.36	55	3e-11	63.5	255548760	52.17	46	4e-10	59.3	225430348	68.57	35	2e-08	53.9	115447271	46.67	45	9e-08	51.6	242071611	59.09	44	6e-10	58.9	168001818	63.64	33	5e-08	52.8	---	---	---	---	---	---	---	---	---	---
977	CL10897contig14338	AT4G31560.1	HCF153	48.42	95	2e-17	85.5		224053342	56.72	67	5e-14	74.3	255544105	49.41	85	9e-14	73.2	225449921	51.64	122	2e-21	99	115442151	42.06	107	1e-10	63.2	242055547	42.05	88	1e-09	60.1	---	---	---	---	---	---	---	---	---	---	---	---	---	---	---
978	CL10898contig14339	AT3G21270.1	ADOF2; DNA binding / transcription factor	78.46	65	7e-28	120		224119358	75.36	69	1e-28	123	255582965	54.14	157	4e-37	150	225435201	57.5	160	5e-35	144	115448193	78.33	60	5e-26	114	242062768	73.13	67	2e-26	115	168043018	68	75	6e-26	114	159477643	52	75	6e-20	93.6	145346083	59.02	61	6e-20	92.4
979	CL1089contig03397	AT5G20730.2	NPH4 (NON-PHOTOTROPHIC HYPOCOTYL); DNA binding / transcription activator/ transcription factor/ transcription regulator	64.47	152	8e-51	197		224118764	66.35	211	1e-75	279	255557566	66.99	209	5e-74	273	225445672	66.35	208	1e-74	275	115477344	55.56	207	5e-58	220	242063990	65.03	163	6e-58	220	168042037	46.99	166	2e-34	142	---	---	---	---	---	---	---	---	---	---
980	CL1089contig03398	AT5G20730.1	NPH4 (NON-PHOTOTROPHIC HYPOCOTYL); DNA binding / transcription activator/ transcription factor/ transcription regulator	71.76	85	2e-34	132		224118764	89.41	85	1e-45	161	255557566	91.76	85	4e-48	167	225445672	89.29	84	3e-45	160	115444155	80.95	84	2e-41	149	242063990	78.57	84	3e-39	144	168042037	59.09	88	8e-25	105	---	---	---	---	---	---	---	---	---	---
981	CL108contig00789	AT4G11820.2	MVA1; acetyl-CoA C-acetyltransferase/ hydroxymethylglutaryl-CoA synthase	71.62	74	4e-24	107		224053995	78.38	74	4e-27	117	255537251	77.33	75	3e-28	120	225426749	79.73	74	4e-28	120	115477629	69.74	76	3e-23	104	242042467	65.75	73	3e-22	100	168044424	49.3	71	6e-12	67	---	---	---	---	---	---	---	---	---	---
982	CL108contig00790	AT4G11820.2	MVA1; acetyl-CoA C-acetyltransferase/ hydroxymethylglutaryl-CoA synthase	84.32	287	0	510		224053995	84.67	287	0	511	255537251	84.67	287	0	511	225426749	81.73	301	2e-146	515	115480225	82.81	285	0	498	242042467	79.33	300	4e-139	491	168040564	70.18	285	3e-162	419	159475529	48.66	187	2e-46	182	---	---	---	---	---
983	CL108contig00791	AT4G11820.2	MVA1; acetyl-CoA C-acetyltransferase/ hydroxymethylglutaryl-CoA synthase	71.62	74	4e-24	107		224053995	78.38	74	4e-27	117	255537251	77.33	75	2e-28	120	225426749	79.73	74	4e-28	120	115477629	69.74	76	3e-23	104	242042467	65.75	73	3e-22	100	168044424	49.3	71	5e-12	67	---	---	---	---	---	---	---	---	---	---
984	CL108contig00792	AT4G11820.2	MVA1; acetyl-CoA C-acetyltransferase/ hydroxymethylglutaryl-CoA synthase	71.62	74	4e-24	107		224053995	78.38	74	4e-27	117	255537251	77.33	75	3e-28	120	225426749	79.73	74	4e-28	120	115477629	69.74	76	3e-23	104	242042467	65.75	73	3e-22	100	168044424	49.3	71	6e-12	67	---	---	---	---	---	---	---	---	---	---
985	CL108contig00793	AT4G11820.2	MVA1; acetyl-CoA C-acetyltransferase/ hydroxymethylglutaryl-CoA synthase	84.32	287	0	510		224053995	84.67	287	0	511	255537251	84.67	287	0	511	225426749	81.73	301	2e-146	515	115480225	82.81	285	0	498	242042467	79.33	300	4e-139	491	168040564	70.18	285	3e-162	419	159475529	48.66	187	2e-46	182	---	---	---	---	---
986	CL108contig00794	AT4G11820.2	MVA1; acetyl-CoA C-acetyltransferase/ hydroxymethylglutaryl-CoA synthase	84.32	287	0	510		224053995	84.67	287	0	511	255537251	84.67	287	0	511	225426749	81.73	301	2e-146	515	115480225	82.81	285	0	498	242042467	79.33	300	4e-139	491	168040564	70.18	285	3e-162	419	159475529	48.66	187	2e-46	182	---	---	---	---	---
987	CL108contig00795	AT3G07690.1	NAD or NADH binding / binding / catalytic/ coenzyme binding / glycerol-3-phosphate dehydrogenase (NAD+)/ oxidoreductase/ oxidoreductase, acting on CH-OH group of donors / oxidoreductase, acting on the CH-OH group of donors, NAD or NADP as acceptor	72.28	101	5e-37	150		224090057	77.23	101	8e-38	152	255586399	77.23	101	1e-38	155	225441908	77.23	101	6e-40	159	115442141	71.84	103	1e-36	148	242055539	73.79	103	2e-37	151	168060364	57.81	64	2e-15	78.6	---	---	---	---	---	---	---	---	---	---
988	CL10902contig14343	AT1G56120.1	kinase	71.11	225	9e-92	333		224096626	71.62	229	4e-91	331	255544644	70.98	224	3e-87	318	225447810	72.81	228	9e-91	330	115475253	65.22	230	8e-83	303	242077192	61.47	231	5e-79	291	168052600	55.93	236	1e-67	253	159468458	32.54	209	1e-16	83.2	145350181	37.31	134	9e-17	82.4
989	CL10904contig14345	AT5G26040.2	HDA2; histone deacetylase	80.56	72	9e-31	128		224145245	32.26	62	8e-07	48.9	255550810	81.94	72	1e-31	130	225429480	83.33	72	3e-32	132	115468630	81.69	71	4e-31	129	242060988	81.69	71	1e-30	127	168019285	74.65	71	1e-28	120	159478703	52.05	73	2e-14	73.2	145354637	42.19	64	7e-11	60.1
990	CL10905contig14346	AT5G09650.1	AtPPa6 (Arabidopsis thaliana pyrophosphorylase 6); inorganic diphosphatase/ pyrophosphatase	79.14	278	3e-128	455		224056325	76.95	295	2e-129	458	255554527	77.93	299	5e-132	467	225468688	87.9	248	1e-129	459	115448919	81.4	242	5e-117	417	242063194	72.6	292	4e-119	424	168049644	76.61	248	4e-112	401	159489184	59.84	249	2e-82	301	145354831	58.7	230	2e-72	267
991	CL10906contig14347	AT5G20100.1	unknown protein	39.77	88	2e-06	47.8		224073736	33.98	103	2e-08	54.7	255566963	46.05	76	3e-09	56.6	225442877	36.96	92	2e-07	50.8	---	---	---	---	---	242058457	40.51	79	2e-06	47.8	---	---	---	---	---	---	---	---	---	---	---	---	---	---	---
992	CL10907contig14348	AT5G43960.1	nuclear transport factor 2 (NTF2) family protein / RNA recognition motif (RRM)-containing protein	45.09	173	3e-28	122		224107513	48.81	252	3e-36	149	255574885	47.51	261	2e-40	162	225433269	54.55	176	8e-42	167	115444027	45.64	149	7e-29	124	242065156	38.67	150	3e-23	105	168005772	40.65	155	3e-22	102	---	---	---	---	---	---	---	---	---	---
993	CL10909contig14350	AT4G35850.1	pentatricopeptide (PPR) repeat-containing protein	46.67	45	1e-05	45.1		224055603	48.28	58	6e-09	55.8	255572062	42.31	52	2e-06	47.4	225452280	48.08	52	1e-07	51.2	115462067	48.89	45	1e-06	47.8	242089505	48.89	45	1e-06	47.8	---	---	---	---	---	---	---	---	---	---	---	---	---	---	---
994	CL1090contig03399	---	---	---	---	---	---		224118764	46.6	103	1e-21	98.2	255557566	51.92	104	4e-23	102	225445672	45.37	108	3e-21	96.3	115477344	41.05	95	2e-12	67	242094110	40.91	110	2e-12	67.4	---	---	---	---	---	---	---	---	---	---	---	---	---	---	---
995	CL1090contig03400	AT5G20730.2	NPH4 (NON-PHOTOTROPHIC HYPOCOTYL); DNA binding / transcription activator/ transcription factor/ transcription regulator	52.91	223	3e-53	205		224118764	68.81	218	4e-82	301	255557566	69.72	218	1e-81	299	225445672	67.12	222	5e-82	300	115444155	57.34	218	3e-64	241	242094110	56.64	226	1e-64	243	168042037	48.5	167	1e-35	146	---	---	---	---	---	---	---	---	---	---
996	CL10911contig14352	AT2G14720.2	VSR-2; calcium ion binding	69.51	82	4e-35	142		224105715	73.17	82	4e-36	145	255573159	71.95	82	2e-36	146	225428981	70.73	82	5e-36	145	115481614	68.29	82	2e-34	139	242051300	60.49	81	5e-29	122	168050729	56.79	81	2e-28	120	---	---	---	---	---	145349231	48	75	1e-11	62.8
997	CL10913contig14354	AT5G47900.1	unknown protein	61.69	154	6e-61	196		224072443	66.88	154	2e-67	213	255548527	55.19	154	2e-52	173	225425344	64.94	154	2e-67	205	115485801	61.69	154	4e-63	195	242075654	63.64	154	1e-63	196	168035930	52.6	154	1e-49	167	---	---	---	---	---	---	---	---	---	---
998	CL10916contig14357	AT1G26370.1	RNA helicase, putative	64	125	3e-46	180		224098988	70.08	127	1e-49	192	255542006	74.62	130	1e-55	211	225424635	76.92	130	8e-56	212	115467950	41.32	121	6e-26	112	242091569	70.54	129	3e-52	200	168028961	66.67	129	2e-45	177	159464823	48.03	127	3e-31	129	145352349	43.55	124	1e-27	117
999	CL10917contig14358	AT4G39220.1	ATRER1A	73.89	180	6e-55	211		224080371	78.61	173	5e-58	221	255538690	72.78	180	3e-56	214	225428428	72.78	180	6e-59	224	115434032	73.33	180	2e-55	212	242094146	73.3	176	5e-53	204	168053628	74.39	164	4e-52	201	159472046	64.05	153	2e-40	161	145356957	53.49	172	2e-32	134
1000	CL10918contig14359	AT4G35300.3	TMT2 (TONOPLAST MONOSACCHARIDE TRANSPORTER2); carbohydrate transmembrane transporter/ nucleoside transmembrane transporter/ sugar:hydrogen symporter	69.32	88	5e-30	125		224102781	71.59	88	7e-31	128	255539302	72.94	85	4e-31	129	225457626	76.74	86	9e-34	137	115445159	71.59	88	2e-30	126	242040371	69.32	88	1e-29	124	168065136	46.99	83	9e-15	75.1	---	---	---	---	---	---	---	---	---	---
1001	CL1091contig03401	AT4G37000.1	ACD2 (ACCELERATED CELL DEATH 2); red chlorophyll catabolite reductase	52.58	213	5e-55	211		224094332	59.31	204	3e-65	244	255565168	53.92	204	1e-58	222	225438706	54.55	209	1e-59	226	115481814	46.35	192	8e-42	166	242057191	47.4	192	4e-46	170	168027381	38.54	205	2e-35	145	---	---	---	---	---	---	---	---	---	---
1002	CL1091contig03402	AT4G37000.1	ACD2 (ACCELERATED CELL DEATH 2); red chlorophyll catabolite reductase	55.81	129	4e-33	137		224094332	58.91	129	2e-39	158	255565168	56.59	129	3e-37	150	225438706	56.59	129	2e-37	151	115481814	48.82	127	5e-31	129	242057191	50.39	129	6e-36	134	168027381	43.44	122	1e-23	105	---	---	---	---	---	---	---	---	---	---
1003	CL10920contig14361	AT5G43180.1	unknown protein	42.75	138	5e-17	83.6		224139380	47.58	124	6e-21	96.7	255575592	49.19	124	9e-20	92.4	225439705	52.46	122	7e-23	102	---	---	---	---	---	242045188	28.86	149	3e-06	47.8	---	---	---	---	---	---	---	---	---	---	---	---	---	---	---
1004	CL10921contig14362	AT5G13140.1	FUNCTIONS IN: molecular_function unknown; INVOLVED IN: biological_process unknown; EXPRESSED IN: 22 plant structures; EXPRESSED DURING: 13 growth stages; CONTAINS InterPro DOMAIN/s: Pollen Ole e 1 allergen and extensin (InterPro:IPR006041); BEST Arabidopsis thaliana protein match is: unknown protein (TAIR:AT3G26960.1); Has 90 Blast hits to 85 proteins in 14 species: Archae - 0; Bacteria - 0; Meta…	51.52	33	4e-06	46.6		224057800	57.58	33	6e-07	49.3	255543669	66.67	33	7e-08	52	225451513	66.67	33	3e-08	53.5	---	---	---	---	---	---	---	---	---	---	---	---	---	---	---	---	---	---	---	---	---	---	---	---	---
1005	CL10922contig14363	AT5G20060.3	phospholipase/carboxylesterase family protein	65.66	99	7e-34	138		224089176	69	100	1e-35	144	255566923	70.71	99	2e-35	143	225442835	68	100	8e-36	144	115434820	67.68	99	3e-36	145	242091545	59.6	99	2e-32	133	168009257	40.86	93	2e-15	77	---	---	---	---	---	---	---	---	---	---
1006	CL10923contig14364	AT3G26560.1	ATP-dependent RNA helicase, putative	95.45	44	4e-19	89.7		224116862	100	44	1e-19	91.3	255539416	100	44	9e-20	91.3	225439092	97.73	44	2e-19	90.1	115445687	93.18	44	1e-18	87.8	242041913	95.45	44	6e-19	89	168065858	48.72	39	4e-06	46.2	---	---	---	---	---	145346016	68.18	44	8e-15	73.2
1007	CL10925contig14366	AT4G32180.1	ATPANK2 (PANTOTHENATE KINASE 2); pantothenate kinase	83.45	145	3e-64	243		224135815	86.39	147	1e-67	253	255540653	85.71	147	3e-67	252	225457017	88.36	146	4e-69	258	115480345	78.62	145	4e-61	232	242045396	79.31	145	1e-61	233	168009979	72.6	146	1e-53	207	159469596	56.16	146	5e-40	161	145345298	52.03	148	1e-32	135
1008	CL10926contig14367	AT3G61710.1	autophagy protein Apg6 family	79.31	145	2e-67	252		224067974	85.52	145	3e-73	271	255564727	83.33	144	2e-72	268	225454518	88.28	145	3e-75	278	115439201	75.69	144	4e-62	234	242055457	76.39	144	3e-63	238	168018615	71.03	145	3e-57	218	159462550	51.47	136	4e-32	134	145346242	45.52	134	9e-27	115
1009	CL10927contig14368	AT5G24660.1	LSU2 (RESPONSE TO LOW SULFUR 2)	67.27	55	2e-15	77.4		224121134	65.15	66	6e-18	85.9	255536897	63.33	60	1e-15	77.8	225455151	66.15	65	5e-18	85.9	115482874	48.48	66	5e-11	62.8	242033993	53.03	66	7e-13	68.9	---	---	---	---	---	---	---	---	---	---	---	---	---	---	---
1010	CL10928contig14369	AT1G44170.3	ALDH3H1 (ALDEHYDE DEHYDROGENASE 3H1); 3-chloroallyl aldehyde dehydrogenase/ aldehyde dehydrogenase (NAD)	57.25	131	1e-37	151		224082306	62.6	131	6e-39	155	255558654	64.12	131	3e-41	163	225459593	62.02	129	4e-40	159	115484519	61.07	131	2e-39	157	242067695	58.02	131	5e-37	149	168024635	48.46	130	2e-30	127	---	---	---	---	---	---	---	---	---	---
1011	CL10929contig14370	AT3G10970.3	haloacid dehalogenase-like hydrolase family protein	75	84	8e-30	126		224145920	73.81	84	2e-30	128	255559643	79.76	84	3e-33	137	225448631	75	84	6e-31	130	115462307	76.19	84	9e-32	132	---	---	---	---	---	168009728	67.86	84	3e-27	117	---	---	---	---	---	---	---	---	---	---
1012	CL1092contig03403	---	---	---	---	---	---		---	---	---	---	---	255568653	65.62	64	3e-17	84	225438259	57.81	64	1e-14	75.9	---	---	---	---	---	---	---	---	---	---	168025689	54.55	55	7e-12	66.6	---	---	---	---	---	---	---	---	---	---
1013	CL10930contig14371	AT5G49700.1	DNA-binding protein-related	60.71	140	1e-34	142		224067058	67.83	143	3e-39	157	255545940	63.76	149	2e-37	150	225459109	66.01	153	5e-42	166	115460208	50	120	3e-24	107	242076974	51.67	120	3e-25	110	168067305	50.83	120	1e-21	99	---	---	---	---	---	---	---	---	---	---
1014	CL10931contig14372	AT1G21370.2	unknown protein	73.42	79	6e-33	135		224062934	76.25	80	2e-35	143	255570386	75.95	79	1e-33	137	225457745	72.5	80	2e-34	139	115458528	68.35	79	4e-31	129	242073160	70.89	79	1e-31	131	168020529	59.49	79	6e-24	105	159483199	43.75	80	5e-14	71.6	145355480	34.94	83	3e-09	54.7
1015	CL10932contig14373	---	---	---	---	---	---		224070985	34.34	99	4e-08	53.5	---	---	---	---	---	---	---	---	---	---	---	---	---	---	---	---	---	---	---	---	---	---	---	---	---	---	---	---	---	---	---	---	---	---	---
1016	CL10933contig14374	AT1G15170.1	MATE efflux family protein	56.8	125	1e-38	156		224108371	61.6	125	3e-43	171	255582923	60.15	133	9e-43	169	225424132	57.35	136	3e-43	171	115439227	50.39	129	2e-36	148	242088755	46.48	142	2e-36	148	168023928	43.94	132	2e-30	129	159464525	36.89	122	4e-19	90.5	145352817	28	125	1e-11	64.7
1017	CL10934contig14375	AT4G08280.1	FUNCTIONS IN: molecular_function unknown; INVOLVED IN: biological_process unknown; LOCATED IN: chloroplast; EXPRESSED IN: 22 plant structures; EXPRESSED DURING: 13 growth stages; CONTAINS InterPro DOMAIN/s: Glutaredoxin 2 (InterPro:IPR008554), Thioredoxin fold (InterPro:IPR012335), Thioredoxin-like fold (InterPro:IPR012336); Has 214 Blast hits to 214 proteins in 65 species: Archae - 0; Bacteria -…	70.97	93	3e-33	138		224066847	76.6	94	3e-37	151	255545460	75.36	69	7e-26	113	225459520	76.6	94	2e-37	151	115448909	73.4	94	7e-35	143	242063192	73.68	95	4e-34	140	---	---	---	---	---	---	---	---	---	---	145354532	44.44	72	1e-10	60.8
1018	CL10935contig14376	AT3G18610.1	ATRANGAP1 (RAN GTPASE-ACTIVATING PROTEIN 1); nucleic acid binding / nucleotide binding	45.35	86	1e-15	80.1		224096554	56.98	86	6e-23	103	255572397	52.22	90	3e-20	94.7	225423761	53.41	88	9e-24	106	115475163	48.39	93	2e-20	95.1	242039427	48.39	93	9e-21	96.7	168041522	41.77	79	8e-12	67	159476702	36.14	83	4e-06	47.4	---	---	---	---	---
1019	CL10937contig14378	AT2G37410.2	ATTIM17-2; P-P-bond-hydrolysis-driven protein transmembrane transporter/ protein transporter	61.32	243	4e-68	254		224126157	64.76	227	3e-68	255	255546315	62.95	224	1e-67	253	225445086	65.95	232	2e-73	272	115473245	62.83	226	2e-67	252	242050832	62.39	226	9e-66	247	168058951	55	240	1e-57	219	159480544	47.69	216	2e-38	155	145341376	61.76	136	1e-37	152
1020	CL10938contig14379	AT5G49300.1	zinc finger (GATA type) family protein	51.49	134	1e-26	116		224130312	57.72	123	4e-29	125	255556286	50	150	3e-28	121	225431869	51.95	154	1e-29	126	115456383	47.01	134	5e-24	107	242037513	40	155	7e-22	100	168035225	33.73	166	1e-12	70.5	159485984	33.8	71	4e-09	57.8	145343480	36.36	88	7e-11	62.4
1021	CL10939contig14380	AT5G27640.1	TIF3B1 (TRANSLATION INITIATION FACTOR 3B1); nucleic acid binding / translation initiation factor	63.27	98	4e-49	134		224089426	65.66	99	4e-53	142	255548666	71.72	99	6e-55	146	225430549	74	100	3e-57	155	115483552	68.32	101	6e-53	142	242035011	68.32	101	4e-49	136	168036652	62.07	87	8e-41	111	159467381	45.24	84	2e-21	88.2	145354042	40.91	88	4e-21	68.6
1022	CL1093contig03405	AT5G24470.1	APRR5 (ARABIDOPSIS PSEUDO-RESPONSE REGULATOR 5); transcription regulator/ two-component response regulator	68.66	67	2e-20	95.9		224132558	39.39	198	2e-26	115	255566892	39.3	201	4e-22	101	225455213	40.67	209	2e-24	109	115480333	70.15	67	3e-17	85.5	242067499	75	56	4e-17	85.1	168065344	75.44	57	6e-18	87.8	159487595	53.45	58	3e-10	61.6	145357451	61.7	47	5e-10	59.7
1023	CL1093contig03406	AT5G24470.1	APRR5 (ARABIDOPSIS PSEUDO-RESPONSE REGULATOR 5); transcription regulator/ two-component response regulator	68.66	67	2e-20	95.9		224132558	39.39	198	2e-26	115	255566892	39.3	201	4e-22	101	225455213	40.67	209	2e-24	109	115480333	70.15	67	2e-17	85.5	242067499	75	56	3e-17	85.1	168065344	75.44	57	5e-18	87.8	159487595	53.45	58	2e-10	61.6	145357451	61.7	47	4e-10	59.7
1024	CL10940contig14381	AT1G79630.3	protein phosphatase 2C family protein / PP2C family protein	38.66	119	8e-16	78.6		224061679	50	102	2e-22	100	255576651	47.52	101	2e-21	96.7	225463544	50.54	93	8e-20	91.7	115477118	47.96	98	4e-20	92.4	242080073	54.17	96	2e-23	103	168000767	42.34	111	3e-14	73.6	---	---	---	---	---	---	---	---	---	---
1025	CL10941contig14382	AT5G13650.1	elongation factor family protein	68.67	83	9e-24	105		224090244	84.48	58	4e-24	106	255577485	60.16	123	3e-31	129	225441779	73.75	80	3e-27	116	115445587	63.53	85	7e-22	99	242061356	57.14	98	1e-22	101	167999472	65.48	84	4e-23	103	159484110	64.1	78	2e-21	97.1	145353821	80.77	52	5e-20	91.3
1026	CL10944contig14385	AT2G32270.1	ZIP3; zinc ion transmembrane transporter	66.43	140	1e-48	190		224086349	75	136	2e-55	213	255573599	77.78	144	7e-58	220	225423615	73.91	138	2e-55	212	115471281	68.09	141	1e-52	202	242047938	68.79	141	3e-52	201	168040937	57.25	138	3e-42	168	159488137	44.44	126	1e-25	112	145355056	22.61	115	5e-06	46.6
1027	CL10945contig14386	AT2G27830.1	FUNCTIONS IN: molecular_function unknown; EXPRESSED IN: 22 plant structures; EXPRESSED DURING: 13 growth stages; BEST Arabidopsis thaliana protein match is: pentatricopeptide (PPR) repeat-containing protein (TAIR:AT4G22760.1); Has 68 Blast hits to 68 proteins in 11 species: Archae - 0; Bacteria - 0; Metazoa - 0; Fungi - 0; Plants - 68; Viruses - 0; Other Eukaryotes - 0 (source: NCBI BLink).	67.31	52	2e-14	75.5		224104997	66.04	53	1e-13	72.4	255573042	61.84	76	1e-17	85.5	225436349	54.22	83	3e-16	81.3	115446445	60	60	2e-13	72	242075664	58.33	72	2e-14	75.1	---	---	---	---	---	---	---	---	---	---	---	---	---	---	---
1028	CL10946contig14387	AT1G77380.1	AAP3; amino acid transmembrane transporter	72.41	377	9e-167	583		224083500	73.74	377	7e-169	590	255558594	72.68	377	1e-167	586	225459637	75.86	377	7e-173	603	115463985	67.01	385	1e-168	538	242087985	67.54	382	2e-168	536	168064167	55.94	379	7e-126	447	---	---	---	---	---	---	---	---	---	---
1029	CL10947contig14388	AT3G05520.2	F-actin capping protein alpha subunit family protein	66.24	157	3e-60	227		224123604	73.89	157	4e-67	249	255542738	73.25	157	6e-66	245	225450784	72.61	157	9e-66	245	115471719	68.15	157	2e-60	227	242051256	66.24	157	2e-58	221	168011216	47.44	156	5e-38	153	---	---	---	---	---	---	---	---	---	---
1030	CL10948contig14389	AT2G20900.2	diacylglycerol kinase, putative	72.78	485	0	698		224122878	68.69	313	1e-121	434	255553919	73.72	487	0	727	225447673	72.82	482	0	716	115460802	68.53	483	0	673	242080771	67.98	484	0	667	168025292	52.59	464	2e-139	493	159486086	36.02	186	7e-30	128	145348522	27.76	371	1e-35	145
1031	CL10949contig14390	AT3G27930.1	unknown protein	63.64	154	2e-54	208		224060076	69.48	154	5e-61	230	255567319	70.78	154	1e-60	228	225452456	72.73	154	6e-63	236	115465619	60.78	153	9e-51	196	242091473	62.34	154	6e-51	196	168018230	49.34	152	2e-37	152	---	---	---	---	---	---	---	---	---	---
1032	CL1094contig03407	AT2G32640.1	unknown protein	69.85	136	6e-53	202		224131646	72.84	81	1e-31	131	255568683	70.59	136	8e-55	208	225447101	71.32	136	1e-56	214	115476458	63.97	136	5e-49	189	---	---	---	---	---	---	---	---	---	---	159476380	48.57	140	4e-31	129	145340675	51.45	138	3e-36	145
1033	CL1094contig03408	AT2G32640.1	unknown protein	77.42	31	1e-12	52		224131646	73.33	30	1e-12	49.3	255568683	47.37	57	3e-08	53.1	225447101	76.67	30	1e-12	51.2	115476458	74.19	31	2e-11	49.3	---	---	---	---	---	---	---	---	---	---	---	---	---	---	---	---	---	---	---	---
1034	CL10950contig14391	AT5G11720.1	alpha-glucosidase 1 (AGLU1)	73.83	107	8e-46	178		224117832	72.9	107	2e-46	180	255587355	74.77	107	4e-47	182	225423963	58.88	107	6e-38	151	115469496	71.03	107	2e-44	173	242096708	71.03	107	4e-44	172	168002471	62.86	105	3e-41	162	159469939	46.67	105	1e-26	113	145349941	36.19	105	3e-17	81.3
1035	CL10951contig14392	AT4G02760.2	FUNCTIONS IN: molecular_function unknown; INVOLVED IN: biological_process unknown; LOCATED IN: cellular_component unknown; CONTAINS InterPro DOMAIN/s: Cyclin-like F-box (InterPro:IPR001810); BEST Arabidopsis thaliana protein match is: unknown protein (TAIR:AT4G02740.1); Has 3231 Blast hits to 948 proteins in 145 species: Archae - 0; Bacteria - 50; Metazoa - 1253; Fungi - 344; Plants - 69; Viruses…	40.78	309	8e-47	184		224085473	53.23	325	4e-81	298	255559418	59.26	324	1e-93	339	225437030	62.35	324	1e-104	376	---	---	---	---	---	---	---	---	---	---	168003938	32.37	173	4e-14	75.9	---	---	---	---	---	---	---	---	---	---
1036	CL10952contig14393	AT1G79940.3	ATERDJ2A; heat shock protein binding / unfolded protein binding	61.96	163	7e-55	209		224079782	66.26	163	4e-55	210	255545152	66.26	163	1e-54	208	225464625	66.87	163	6e-55	209	115457642	60.12	163	2e-48	187	---	---	---	---	---	168052301	56.05	157	8e-45	176	159491302	23.95	167	3e-06	47	---	---	---	---	---
1037	CL10953contig14394	AT1G69010.1	BIM2 (BES1-interacting Myc-like protein 2); DNA binding / transcription factor	41.22	245	3e-36	148		224108629	40.62	256	9e-39	157	255547053	40.73	275	6e-42	167	225424983	45.71	245	1e-45	179	115477026	35	260	1e-28	123	242045046	37.67	215	1e-27	120	168029266	40.12	162	3e-20	95.5	---	---	---	---	---	---	---	---	---	---
1038	CL10954contig14395	AT5G42570.1	FUNCTIONS IN: molecular_function unknown; INVOLVED IN: intracellular protein transport; LOCATED IN: endoplasmic reticulum, plasma membrane; EXPRESSED IN: 26 plant structures; EXPRESSED DURING: 13 growth stages; CONTAINS InterPro DOMAIN/s: B-cell receptor-associated 31-like (InterPro:IPR008417); BEST Arabidopsis thaliana protein match is: unknown protein (TAIR:AT1G11905.1); Has 311 Blast hits to 2…	53.12	128	9e-36	146		224128978	51.88	133	2e-34	142	255567699	53.66	123	7e-34	139	225447047	53.91	128	5e-35	143	115462935	51.56	128	6e-33	136	242093146	49.21	126	2e-26	115	---	---	---	---	---	---	---	---	---	---	---	---	---	---	---
1039	CL10955contig14396	AT5G62650.1	unknown protein	42.61	115	3e-32	88.6		224077492	42.74	117	4e-36	97.1	255545150	46.61	118	6e-35	87.8	225464627	41.94	124	3e-31	77.4	115435402	45.45	77	7e-12	67.4	242055909	42.67	75	2e-11	66.2	---	---	---	---	---	---	---	---	---	---	---	---	---	---	---
1040	CL10956contig14397	AT5G39530.1	unknown protein	65.42	107	2e-37	151		224141029	68.63	102	5e-39	156	255578284	65.77	111	2e-39	157	225452891	69.16	107	5e-41	162	115473543	63.89	72	2e-22	101	242046418	55.95	84	4e-22	100	168062450	33.75	80	6e-07	49.7	---	---	---	---	---	145353249	46.34	41	1e-06	47
1041	CL10957contig14398	AT5G23810.1	AAP7; amino acid transmembrane transporter	54.89	419	2e-137	485		224122284	62.14	420	1e-149	526	255586130	62.35	417	1e-155	545	225462048	61.63	417	1e-153	539	115458906	60.91	417	7e-148	520	242076156	59.71	417	2e-144	509	168064167	48.93	421	2e-116	416	---	---	---	---	---	---	---	---	---	---
1042	CL10958contig14399	AT4G04470.1	PMP22	66.67	177	8e-69	256		224113703	75.68	185	1e-83	306	255554829	79.46	185	1e-86	315	225468482	82.07	184	6e-87	317	115445127	62.3	191	1e-71	265	242064532	63.78	185	6e-71	263	168064329	52.66	169	4e-54	207	159471962	41.24	177	2e-35	145	145344153	29.51	183	2e-14	74.3
1043	CL10959contig14400	AT1G78630.1	emb1473 (embryo defective 1473); structural constituent of ribosome	71.03	214	7e-87	317		224114752	84.8	171	2e-84	308	255582683	84.27	178	7e-87	316	225461790	76.26	219	9e-94	339	115439933	76.97	178	1e-78	289	242054425	70.85	199	2e-78	288	168062965	73.3	176	5e-73	270	159476924	61.22	147	2e-48	188	145347892	52	150	9e-41	161
1044	CL1095contig03409	AT2G31180.1	MYB14 (MYB DOMAIN PROTEIN 14); DNA binding / transcription factor	85.92	71	7e-34	138		224096632	83.75	80	2e-35	144	255544632	91.55	71	2e-35	143	225465028	85.92	71	7e-34	138	115460252	87.32	71	1e-33	137	242062840	82.28	79	1e-34	141	168066096	78.87	71	3e-30	126	159483355	60.29	68	7e-21	94.4	145351213	54.41	68	1e-18	85.9
1045	CL1095contig03410	AT2G31180.1	MYB14 (MYB DOMAIN PROTEIN 14); DNA binding / transcription factor	84.62	65	4e-30	125		224096632	82.43	74	7e-32	132	255544632	90.77	65	6e-32	131	225465028	84.62	65	3e-30	126	115460252	87.69	65	4e-30	125	242062840	82.19	73	3e-31	129	168064291	73.85	65	1e-26	114	159483355	60	65	4e-20	92	145351213	53.85	65	8e-18	83.2
1046	CL10960contig14401	AT2G21120.1	unknown protein	72.13	61	4e-21	96.3		224078113	75	64	8e-23	102	255574704	78.12	64	3e-24	106	225427938	76.56	64	2e-23	103	115469976	70.31	64	4e-20	92.8	242097076	73.02	63	1e-20	94.7	168045016	70.49	61	7e-20	92	159471636	53.33	60	1e-14	73.9	---	---	---	---	---
1047	CL10961contig14402	AT2G21120.1	unknown protein	77.54	138	3e-58	220		224078113	79.71	138	7e-59	222	255574704	78.26	138	7e-59	222	225427938	81.16	138	5e-60	226	115469976	71.01	138	2e-53	204	242097076	73.19	138	2e-53	204	168045016	64.49	138	2e-47	184	159471636	56.52	138	1e-40	161	---	---	---	---	---
1048	CL10962contig14403	AT5G08500.1	transmembrane CLPTM1 family protein	79.25	535	0	865		224077660	81.24	533	0	897	255553941	81.05	533	0	885	225463209	81.24	533	0	890	115458556	78.95	532	0	877	242075912	78.84	534	0	868	168022708	63.29	553	0	693	159472989	49.91	531	2e-148	522	145350757	45.33	503	5e-118	420
1049	CL10963contig14404	AT2G37025.2	TRFL8 (TRF-LIKE 8); DNA binding	46.67	120	3e-24	108		224069504	52.13	94	3e-24	108	255556964	51.64	122	1e-31	132	225440021	46.21	145	9e-35	142	115482224	50.52	97	1e-21	99	242039533	60.71	56	5e-13	70.9	168042381	49.04	104	1e-20	96.3	159468209	40	60	9e-06	45.8	145344684	44.9	98	7e-18	85.1
1050	CL10964contig14405	AT1G21651.1	protein binding / zinc ion binding	38.01	171	2e-27	119		224127782	42.69	171	8e-30	127	255558580	48.78	123	2e-25	112	225459651	44.91	167	2e-29	125	115450699	33.06	124	7e-09	57.4	242056063	45	160	1e-28	123	168013268	30.72	166	3e-10	62	---	---	---	---	---	---	---	---	---	---
1051	CL10965contig14406	AT4G25020.1	KOW domain-containing protein / D111/G-patch domain-containing protein	70.97	93	2e-34	142		224074548	70.21	94	5e-33	137	255563997	75.53	94	2e-37	151	225442196	73.91	92	6e-35	143	115451959	56.38	94	1e-25	112	242036301	61.54	91	7e-29	123	---	---	---	---	---	---	---	---	---	---	145344795	36.56	93	9e-11	61.6
1052	CL10966contig14407	AT1G55460.1	Kin17 DNA-binding protein-related	63.21	299	3e-98	349		224112785	61.89	286	3e-99	350	255568032	62.9	283	9e-102	358	225455904	64.93	288	1e-98	350	115453837	55.21	317	2e-88	322	242055993	56.31	309	3e-93	332	168005708	54.48	290	2e-78	289	159480274	44.44	288	9e-59	223	---	---	---	---	---
1053	CL10967contig14408	AT3G15040.1	unknown protein	46.77	124	6e-22	99.4		224140081	47.41	116	2e-21	97.8	255565683	55.22	134	7e-29	122	225464904	52.71	129	4e-26	113	115441209	52.46	122	1e-24	108	242055065	50.89	112	6e-22	99.4	168025069	43.33	120	3e-14	73.9	---	---	---	---	---	---	---	---	---	---
1054	CL10968contig14409	AT5G45600.1	GAS41; protein binding	71.24	233	5e-96	347		224080520	77.59	232	3e-101	364	255543907	78.43	204	9e-92	332	225427812	76.62	231	4e-99	357	115466266	71.56	225	1e-89	325	---	---	---	---	---	168063634	56.11	221	2e-66	249	159474464	36.32	212	4e-37	150	145355290	32.86	213	8e-27	115
1055	CL10969contig14410	AT4G39140.5	protein binding / zinc ion binding	52.94	68	3e-16	80.1		224077870	55.07	69	1e-16	81.6	255543769	55.07	69	2e-18	86.7	225428394	56.52	69	4e-17	82.8	115435778	37.93	116	2e-14	73.9	242052501	44	75	7e-12	65.5	168006670	39.19	74	2e-10	60.8	---	---	---	---	---	---	---	---	---	---
1056	CL1096contig03411	AT4G28270.1	zinc finger (C3HC4-type RING finger) family protein	56.82	44	8e-11	62		224127182	85.71	28	5e-11	62.8	255553769	65.12	43	3e-11	63.2	225446339	82.76	29	1e-11	64.3	115447525	70.59	34	5e-11	62.4	242084372	60.61	33	5e-10	59.3	168042258	69.7	33	5e-11	62.8	159466950	70.37	27	4e-09	55.5	145352331	66.67	27	9e-09	53.1
1057	CL1096contig03412	AT4G28270.1	zinc finger (C3HC4-type RING finger) family protein	56.82	44	8e-11	62		224127182	85.71	28	5e-11	62.8	255553769	65.12	43	3e-11	63.2	225446339	82.76	29	1e-11	64.3	115447525	70.59	34	5e-11	62.4	242084372	60.61	33	5e-10	59.3	168042258	69.7	33	5e-11	62.8	159466950	70.37	27	4e-09	55.5	145352331	66.67	27	1e-08	53.1
1058	CL10970contig14411	AT5G08080.1	SYP132 (SYNTAXIN OF PLANTS 132); SNAP receptor	79.89	179	3e-71	265		224146010	85.08	181	4e-75	278	255577735	70.95	179	3e-88	231	225447306	66.48	176	8e-79	214	115470721	72.73	176	9e-89	235	242047518	72.16	176	1e-88	234	168067504	63.75	160	2e-65	198	159470987	61.93	176	1e-61	207	145355379	56.65	173	4e-50	193
1059	CL10971contig14412	AT5G01560.1	LECRKA4.3 (LECTIN RECEPTOR KINASE A4.3); kinase	45.69	197	2e-32	135		224149423	56.99	193	4e-41	164	255571419	51.89	185	7e-36	146	225439474	54.74	190	9e-40	159	115467030	46.35	192	5e-33	137	242054085	44.85	194	9e-33	136	168058069	48.15	81	4e-15	77.8	159469528	45.45	77	7e-09	56.2	145356431	33.33	72	2e-06	47
1060	CL10972contig14413	AT3G56680.1	nucleic acid binding	49.78	231	4e-64	204		224137642	56.07	239	7e-83	229	255561144	56.07	239	4e-78	220	225440145	58.58	239	1e-86	242	115463877	47.21	233	9e-44	174	---	---	---	---	---	168035704	37.46	283	6e-32	135	---	---	---	---	---	---	---	---	---	---
1061	CL10973contig14414	AT2G36800.1	DOGT1 (DON-GLUCOSYLTRANSFERASE 1); UDP-glycosyltransferase/ cis-zeatin O-beta-D-glucosyltransferase/ glucosyltransferase/ quercetin 4'-O-glucosyltransferase/ quercetin 7-O-glucosyltransferase/ trans-zeatin O-beta-D-glucosyltransferase/ transferase, transf	51.35	259	6e-72	267		224140245	54.76	252	1e-72	270	255582278	55.86	256	8e-74	273	225441120	54.65	258	7e-72	267	115434842	49.02	255	2e-61	232	242056217	48.48	264	5e-63	238	168052485	44.87	156	2e-35	146	---	---	---	---	---	---	---	---	---	---
1062	CL10974contig14415	AT3G53950.1	glyoxal oxidase-related	40.5	121	3e-18	89.4		224125548	48.98	98	1e-17	87.4	255542400	44.9	98	4e-17	85.1	225456846	49.61	127	2e-21	99.8	115452017	44.44	99	3e-14	75.9	242041519	42.57	101	4e-12	68.9	168061060	39.67	121	6e-34	84.7	---	---	---	---	---	---	---	---	---	---
1063	CL10975contig14416	---	---	---	---	---	---		224094983	43.75	144	4e-08	55.5	255576021	40.49	163	1e-09	60.5	225467608	43.75	160	1e-16	83.6	---	---	---	---	---	---	---	---	---	---	---	---	---	---	---	---	---	---	---	---	---	---	---	---	---
1064	CL10976contig14417	AT1G01500.1	unknown protein	58.4	238	3e-64	242		224130390	58.65	237	5e-65	245	255541702	60.87	230	1e-69	259	225454286	61.37	233	1e-68	257	115455663	40.17	229	6e-34	141	242037951	37.5	224	8e-35	144	168022569	43.1	239	2e-39	159	---	---	---	---	---	145345354	26.14	264	3e-07	51.2
1065	CL10977contig14418	AT5G12420.1	unknown protein	40.48	126	7e-19	89		224146248	40.83	120	1e-20	95.1	255564707	37.4	123	2e-18	87	225455108	36.67	120	5e-18	85.9	115465359	35.48	124	7e-14	72	242058829	35.48	124	8e-14	72	168056851	23.33	120	9e-10	58.5	---	---	---	---	---	---	---	---	---	---
1066	CL10978contig14419	AT3G02230.1	RGP1 (REVERSIBLY GLYCOSYLATED POLYPEPTIDE 1); cellulose synthase (UDP-forming)	68.89	315	1e-123	441		224077754	69.84	315	1e-125	447	255540177	70.48	315	5e-126	448	225456339	69.52	315	6e-126	448	115454033	66.35	315	3e-121	432	242058779	69.21	315	3e-123	439	168036877	64.76	315	9e-117	417	159471081	60.5	319	4e-110	395	---	---	---	---	---
1067	CL10979contig14420	AT5G64370.1	BETA-UP (beta-ureidopropionase); beta-ureidopropionase	79.3	372	4e-170	594		224095800	80.38	372	2e-172	601	255584039	80.38	372	5e-172	600	225465781	79.36	373	8e-169	589	115472115	77.69	372	2e-165	578	242050246	78.11	370	2e-164	575	168030450	68.02	369	9e-142	499	159463476	62.84	366	4e-133	470	---	---	---	---	---
1068	CL1097contig03413	AT1G26880.1	60S ribosomal protein L34 (RPL34A)	90.82	98	2e-47	185		224122214	91.84	98	4e-48	187	255562848	93.88	98	5e-49	190	225452827	89.8	98	2e-47	185	115474859	86.73	98	1e-44	176	242049264	87.76	98	5e-45	177	168020525	76.53	98	1e-39	159	159479724	55.45	101	7e-23	102	145346198	46.46	99	9e-21	94.7
1069	CL1097contig03414	AT1G69620.1	RPL34 (RIBOSOMAL PROTEIN L34); structural constituent of ribosome	91.84	98	7e-48	186		224122214	91.84	98	5e-48	187	255586911	93.88	98	4e-49	190	225452827	89.8	98	2e-47	184	115474859	86.73	98	1e-44	175	242049264	87.76	98	6e-45	176	168020525	78.57	98	4e-40	160	159479724	57.14	98	2e-23	104	145346198	47.47	99	4e-21	95.9
1070	CL10980contig14421	AT5G53530.1	VPS26A (VACUOLAR PROTEIN SORTING 26A)	81.2	117	9e-51	196		224087377	78.63	117	6e-50	193	255549248	85.71	105	3e-82	193	225455286	82.91	117	4e-52	200	115486337	73.5	117	2e-45	178	242083504	75.21	117	7e-47	183	168041886	71.79	117	7e-45	176	159477433	52.94	119	7e-29	122	145345878	56.78	118	1e-33	137
1071	CL10981contig14422	AT1G01630.1	SEC14 cytosolic factor, putative / phosphoglyceride transfer protein, putative	56.6	106	2e-30	127		224129280	52.59	116	2e-33	137	255543222	52.14	117	8e-33	135	225456509	56.9	116	1e-33	138	115441971	48.67	113	2e-28	121	242055477	54.78	115	4e-33	137	168015808	53.92	102	3e-27	117	159482711	36.63	101	3e-12	66.6	145346044	51.92	52	2e-09	56.2
1072	CL10982contig14423	AT3G54890.1	LHCA1; chlorophyll binding	69.7	198	8e-75	276		224100797	70.1	204	7e-77	283	255585090	68.66	201	1e-73	272	225449078	68.63	204	4e-74	274	115467828	66.83	205	5e-73	270	242060664	65.69	204	1e-71	266	168052965	73.6	197	2e-74	275	159474444	55.56	180	2e-41	165	145343493	39.5	200	1e-30	128
1073	CL10983contig14424	AT4G23820.1	glycoside hydrolase family 28 protein / polygalacturonase (pectinase) family protein	71.9	420	4e-180	628		224075086	74.03	412	2e-180	629	255537765	72.91	443	0	659	225437771	51.97	431	1e-122	437	115445377	65.31	418	9e-162	567	242061204	62.41	431	7e-158	554	168053514	51.65	393	3e-110	396	159472068	23.38	201	2e-08	57.4	---	---	---	---	---
1074	CL10984contig14425	AT1G23080.1	PIN7 (PIN-FORMED 7); auxin efflux transmembrane transporter/ auxin:hydrogen symporter/ transporter	63.19	307	7e-92	333		224101827	69.77	301	7e-105	372	255570112	70	300	6e-104	365	225424210	66.45	304	9e-98	352	115448631	52.01	273	3e-63	238	242092542	49.46	279	8e-59	224	168001820	42.45	351	2e-52	202	---	---	---	---	---	---	---	---	---	---
1075	CL10985contig14426	AT4G01850.2	SAM-2 (S-ADENOSYLMETHIONINE SYNTHETASE 2); methionine adenosyltransferase	92.16	268	5e-136	480		224130888	95.15	268	1e-139	492	255543014	95.52	268	7e-140	492	225450468	94.03	268	3e-138	487	115461951	92.91	268	3e-135	477	242057119	93.66	268	1e-135	479	168052672	88.06	268	3e-129	457	159477124	80.22	268	6e-117	416	145353951	79.03	267	5e-111	395
1076	CL10986contig14427	AT5G54630.1	zinc finger protein-related	49.57	117	4e-25	111		224117382	69.09	110	3e-33	139	255555079	51.59	157	1e-54	124	225461160	53.75	160	8e-65	147	115440383	52.63	114	3e-23	105	242058935	51.69	118	6e-22	101	168058132	44.76	105	3e-16	82	---	---	---	---	---	---	---	---	---	---
1077	CL10987contig14428	AT2G28070.1	ABC transporter family protein	52.08	48	2e-09	58.2		224104691	51.11	45	1e-08	55.1	255565401	53.33	45	4e-09	56.2	225436522	52.17	46	2e-09	57.8	---	---	---	---	---	242032149	43.48	46	7e-07	49.3	---	---	---	---	---	---	---	---	---	---	---	---	---	---	---
1078	CL10988contig14429	AT4G02120.1	CTP synthase, putative / UTP--ammonia ligase, putative	71.63	141	5e-53	202		224128384	69.5	141	2e-53	204	255548513	69.5	141	9e-54	204	225437503	73.76	141	4e-54	206	115489036	65.96	141	1e-48	187	242085848	65.96	141	1e-48	188	168041683	63.12	141	1e-45	178	159479046	46.15	65	5e-11	62.4	145340906	55.32	141	4e-37	148
1079	CL10989contig14430	AT5G05010.2	clathrin adaptor complexes medium subunit-related	76.67	30	2e-06	47.4		224136702	90	30	3e-08	53.5	255571263	90	30	2e-08	53.5	225423658	90	30	2e-08	53.5	115463121	100	30	3e-09	56.6	242085184	96.67	30	4e-09	56.2	168016282	96.67	30	7e-09	55.5	159487505	80	30	3e-07	49.3	---	---	---	---	---
1080	CL1098contig03415	---	---	---	---	---	---		224082818	44.93	69	7e-10	58.9	---	---	---	---	---	225438115	40.3	67	2e-07	50.4	---	---	---	---	---	242074934	40.62	64	3e-06	46.6	---	---	---	---	---	---	---	---	---	---	---	---	---	---	---
1081	CL1098contig03416	AT1G53210.1	sodium/calcium exchanger family protein / calcium-binding EF hand family protein	72.5	40	5e-10	59.3		224056545	67.5	40	8e-09	55.5	255568335	47.5	40	5e-06	45.8	225461603	67.5	40	2e-09	57	115435240	51.16	43	2e-07	50.4	242061144	55	40	8e-08	52	---	---	---	---	---	---	---	---	---	---	---	---	---	---	---
1082	CL10990contig14431	AT2G20990.1	SYTA (SYNAPTOTAGMIN A)	65.02	303	2e-152	413		224061983	70.2	302	1e-161	454	255538988	70.76	301	2e-161	456	225457921	71.43	301	3e-167	461	115480413	67.55	302	6e-155	431	242050000	67.55	302	1e-155	433	168040764	52.48	303	6e-114	335	159463362	29.2	137	2e-06	49.7	145350819	29.55	176	4e-17	84.3
1083	CL10991contig14432	AT1G08550.2	NPQ1 (NON-PHOTOCHEMICAL QUENCHING 1); violaxanthin de-epoxidase	70.21	141	9e-39	158		224123666	65.25	141	2e-38	157	255569006	63.83	141	1e-36	150	225462409	66.67	141	2e-38	156	115457984	61.7	141	9e-34	141	242072690	55.32	141	5e-31	132	168041759	43.97	141	5e-21	99.4	---	---	---	---	---	---	---	---	---	---
1084	CL10992contig14433	AT3G53520.3	UXS1 (UDP-GLUCURONIC ACID DECARBOXYLASE 1); UDP-glucuronate decarboxylase/ catalytic	71.14	149	3e-54	206		224140115	75	148	2e-55	210	255564178	79.63	108	1e-47	184	225439840	74.5	149	5e-57	216	115463437	80.56	108	2e-48	187	242057225	70.08	127	5e-47	182	168048393	79.63	108	4e-48	186	159491066	73.47	98	1e-41	164	145354176	80.61	98	4e-43	168
1085	CL10993contig14434	AT3G53520.1	UXS1 (UDP-GLUCURONIC ACID DECARBOXYLASE 1); UDP-glucuronate decarboxylase/ catalytic	91.84	147	1e-77	285		224140115	94.56	147	1e-79	291	255586896	94.56	147	6e-80	291	225439842	92.52	147	5e-78	285	115452277	92.57	148	5e-79	289	242036111	92.57	148	9e-79	288	168048393	89.12	147	9e-76	278	159491066	80.95	147	2e-68	253	145354176	79.73	148	2e-67	249
1086	CL10995contig14436	AT4G37450.1	AGP18 (ARABINOGALACTAN PROTEIN 18)	38.03	71	7e-06	47		224134673	33	100	2e-06	48.9	255565350	32.98	94	2e-06	48.1	225436575	36.29	124	2e-07	52	---	---	---	---	---	---	---	---	---	---	---	---	---	---	---	---	---	---	---	---	---	---	---	---	---
1087	CL10996contig14437	AT5G47900.5	unknown protein	74.19	124	2e-37	152		224057870	79.84	124	6e-41	164	255543288	67.76	152	2e-40	161	225441173	61.79	123	2e-29	125	115458212	55.5	191	4e-37	150	242065256	57.93	164	1e-35	146	168035930	67.72	127	7e-34	140	---	---	---	---	---	---	---	---	---	---
1088	CL10997contig14438	AT1G20030.2	pathogenesis-related thaumatin family protein	50	230	1e-57	220		224107721	57.52	226	8e-67	250	255556826	56.36	220	4e-63	238	225441133	57.14	224	9e-67	250	115451865	48.77	244	2e-58	222	242039915	50.44	228	1e-57	220	168065338	46.82	220	1e-45	180	159483495	27.35	223	1e-09	59.7	---	---	---	---	---
1089	CL10998contig14439	AT5G11100.1	SYTD	77.04	135	3e-63	228		224144112	81.34	134	8e-65	235	255579863	87.31	134	3e-69	247	225430336	84.33	134	1e-67	241	115475792	70.34	145	4e-59	223	242074554	77.93	145	1e-63	238	168049158	48.89	135	2e-33	138	---	---	---	---	---	145342455	38.1	105	3e-15	75.9
1090	CL10999contig14440	AT4G00100.1	ATRPS13A (ARABIDOPSIS THALIANA RIBOSOMAL PROTEIN S13A); structural constituent of ribosome	94.04	151	4e-78	287		224136782	94.7	151	6e-79	290	255541262	96.69	151	2e-80	294	225453951	94.7	151	1e-79	292	115474529	88.74	151	7e-72	266	242080327	87.42	151	4e-71	264	168014677	85.43	151	5e-73	270	159464389	75.5	151	4e-65	243	145340869	73.33	150	2e-59	223
1091	CL1099contig03417	AT1G68300.1	universal stress protein (USP) family protein	46.51	86	1e-36	85.5		224101747	61.36	88	5e-46	108	255572094	50	88	2e-42	90.1	225424013	53.41	88	8e-44	96.7	115436928	36.96	92	4e-31	65.9	253761265	35.48	93	3e-27	62.4	---	---	---	---	---	159471556	43.48	46	4e-06	47.4	---	---	---	---	---
1092	CL1099contig03418	AT1G68300.1	universal stress protein (USP) family protein	53.33	150	1e-41	166		224101747	65.56	151	3e-51	197	255572094	59.6	151	2e-47	185	225424013	61.59	151	6e-49	190	115436928	44.87	156	4e-36	147	253761265	43.95	157	3e-32	134	167997173	34.42	154	6e-17	84	159471556	27.04	159	3e-09	57.8	---	---	---	---	---
1093	CL109contig00796	---	---	---	---	---	---		---	---	---	---	---	---	---	---	---	---	225459722	39.36	94	3e-06	49.7	---	---	---	---	---	---	---	---	---	---	---	---	---	---	---	---	---	---	---	---	---	---	---	---	---
1094	CL109contig00797	---	---	---	---	---	---		---	---	---	---	---	---	---	---	---	---	225459722	39.36	94	3e-06	49.7	---	---	---	---	---	---	---	---	---	---	---	---	---	---	---	---	---	---	---	---	---	---	---	---	---
1095	CL109contig00798	---	---	---	---	---	---		---	---	---	---	---	---	---	---	---	---	225459722	39.36	94	2e-06	49.7	---	---	---	---	---	---	---	---	---	---	---	---	---	---	---	---	---	---	---	---	---	---	---	---	---
1096	CL109contig00799	---	---	---	---	---	---		---	---	---	---	---	---	---	---	---	---	225459722	39.36	94	3e-06	49.7	---	---	---	---	---	---	---	---	---	---	---	---	---	---	---	---	---	---	---	---	---	---	---	---	---
1097	CL10contig00122	AT1G06260.1	cysteine proteinase, putative	49.85	339	1e-82	303		224081320	56.08	337	2e-92	335	255564910	56.89	334	1e-93	339	225446587	54.88	328	2e-88	322	115460974	48.99	345	1e-77	286	242072572	52.84	335	1e-86	316	168017893	48.69	343	3e-76	282	159479072	44.51	319	4e-63	237	145352591	48.42	221	6e-47	182
1098	CL10contig00123	AT1G06260.1	cysteine proteinase, putative	49.85	339	1e-82	303		224081320	56.08	337	2e-92	335	255564910	56.89	334	1e-93	339	225446587	54.88	328	2e-88	322	115460974	48.99	345	1e-77	286	242072572	52.84	335	1e-86	316	168017893	48.69	343	3e-76	282	159479072	44.51	319	5e-63	237	145352591	48.42	221	6e-47	182
1099	CL10contig00124	AT1G06260.1	cysteine proteinase, putative	48.67	339	9e-84	307		224081320	54.9	337	2e-93	339	255564910	55.39	334	3e-94	341	225446585	54.88	328	2e-91	332	115460974	48.99	345	7e-82	300	242072572	51.64	335	5e-88	321	168017893	47.81	343	1e-76	283	159479072	43.89	319	4e-66	247	145352591	47.51	221	2e-49	191
1100	CL10contig00125	AT1G06260.1	cysteine proteinase, putative	48.67	339	9e-84	307		224081320	54.9	337	2e-93	339	255564910	55.39	334	3e-94	341	225446585	54.88	328	2e-91	332	115460974	48.99	345	7e-82	300	242072572	51.64	335	6e-88	321	168017893	47.81	343	1e-76	283	159479072	43.89	319	4e-66	247	145352591	47.51	221	2e-49	191
1101	CL10contig00126	AT1G06260.1	cysteine proteinase, putative	49.56	339	5e-82	301		224081320	55.79	337	9e-92	333	255564910	56.59	334	4e-93	337	225446587	54.57	328	9e-88	320	115460974	48.7	345	4e-77	285	242072572	52.54	335	5e-86	314	168057475	50	316	6e-76	281	159479072	44.2	319	2e-62	235	145352591	48.42	221	6e-47	182
1102	CL10contig00127	AT1G06260.1	cysteine proteinase, putative	49.56	339	5e-82	301		224081320	55.79	337	9e-92	333	255564910	56.59	334	5e-93	337	225446587	54.57	328	9e-88	320	115460974	48.7	345	4e-77	285	242072572	52.54	335	5e-86	314	168057475	50	316	6e-76	281	159479072	44.2	319	2e-62	235	145352591	48.42	221	6e-47	182
1103	CL10contig00128	AT5G43060.1	cysteine proteinase, putative / thiol protease, putative	52.87	314	2e-83	306		224081320	55.19	337	2e-94	342	255580657	54.3	337	2e-93	339	225446585	55.18	328	3e-92	335	115460974	48.12	345	2e-81	299	242072572	51.94	335	2e-88	322	168058022	47.38	344	4e-78	288	159479072	44.2	319	1e-66	249	145352591	47.06	221	3e-48	187
1104	CL10contig00129	AT5G43060.1	cysteine proteinase, putative / thiol protease, putative	52.87	314	2e-83	306		224081320	55.19	337	2e-94	342	255580657	54.3	337	2e-93	339	225446585	55.18	328	3e-92	335	115460974	48.12	345	2e-81	299	242072572	51.94	335	2e-88	322	168058022	47.38	344	4e-78	288	159479072	44.2	319	2e-66	249	145352591	47.06	221	3e-48	187
1105	CL10contig00130	AT1G06260.1	cysteine proteinase, putative	49.85	339	2e-82	303		224081320	56.08	337	3e-92	335	255564910	56.89	334	2e-93	339	225446587	54.88	328	3e-88	322	115460974	48.99	345	1e-77	286	242072572	52.84	335	2e-86	316	168017893	48.69	343	4e-76	282	159479072	44.51	319	6e-63	237	145352591	48.42	221	8e-47	182
1106	CL10contig00131	AT1G06260.1	cysteine proteinase, putative	48.67	339	1e-83	307		224081320	54.9	337	3e-93	339	255564910	55.39	334	4e-94	341	225446585	54.88	328	2e-91	332	115460974	48.99	345	9e-82	300	242072572	51.64	335	8e-88	321	168017893	47.81	343	2e-76	283	159479072	43.89	319	6e-66	247	145352591	47.51	221	2e-49	191
1107	CL10contig00132	AT1G06260.1	cysteine proteinase, putative	49.56	339	7e-82	301		224081320	55.79	337	1e-91	333	255564910	56.59	334	6e-93	337	225446587	54.57	328	1e-87	320	115460974	48.7	345	5e-77	285	242072572	52.54	335	7e-86	314	168057475	50	316	9e-76	281	159479072	44.2	319	2e-62	235	145352591	48.42	221	8e-47	182
1108	CL10contig00133	AT5G43060.1	cysteine proteinase, putative / thiol protease, putative	52.87	314	3e-83	306		224081320	55.19	337	3e-94	342	255580657	54.3	337	2e-93	339	225446585	55.18	328	4e-92	335	115460974	48.12	345	3e-81	299	242072572	51.94	335	3e-88	322	168058022	47.38	344	6e-78	288	159479072	44.2	319	2e-66	249	145352591	47.06	221	3e-48	187
1109	CL11000contig14441	AT4G10300.1	FUNCTIONS IN: molecular_function unknown; LOCATED IN: chloroplast; EXPRESSED IN: 22 plant structures; EXPRESSED DURING: 14 growth stages; CONTAINS InterPro DOMAIN/s: Cupin, RmlC-type (InterPro:IPR011051), Protein of unknown function DUF861, cupin-3 (InterPro:IPR008579), RmlC-like jelly roll fold (InterPro:IPR014710); BEST Arabidopsis thaliana protein match is: unknown protein (TAIR:AT3G04300.1); …	68.38	117	1e-43	172		224070023	58.33	96	1e-28	122	255557833	77.67	103	3e-46	181	225459910	73.47	98	2e-40	161	115458600	66.67	120	2e-41	164	242062356	67.42	89	2e-33	138	168048991	71.28	94	7e-39	156	159463316	56.82	88	6e-24	106	145346998	52.11	71	3e-21	96.3
1110	CL11002contig14443	AT5G54680.1	ILR3 (iaa-leucine resistant3); DNA binding / transcription factor	57.33	150	4e-42	167		224124212	64.35	115	4e-37	150	255563653	59.09	154	3e-45	177	225461144	61.49	148	2e-47	184	115472613	47.22	144	3e-27	118	242088149	48.61	144	3e-26	114	168052914	44.37	151	6e-28	120	---	---	---	---	---	145356705	35.34	116	5e-07	49.3
1111	CL11004contig14445	AT5G46030.1	unknown protein	81.48	81	6e-36	147		224061282	84.15	82	1e-36	149	255563004	86.59	82	2e-38	155	225443562	90.24	82	2e-39	159	115473523	89.02	82	3e-39	157	242094718	88.89	81	2e-38	155	168025617	67.9	81	6e-30	127	159466812	40	70	2e-12	68.6	145341442	49.38	81	5e-18	85.9
1112	CL11005contig14446	AT5G65290.1	LMBR1 integral membrane family protein	56.6	159	8e-45	177		224096147	68.53	143	4e-68	196	255588177	35.02	217	1e-20	97.1	225469410	60.49	162	7e-50	194	115448793	52.83	159	4e-53	159	242065898	56	150	4e-54	160	168002323	42.01	169	1e-27	120	---	---	---	---	---	---	---	---	---	---
1113	CL11009contig14450	AT5G13000.2	ATGSL12 (glucan synthase-like 12); 1,3-beta-glucan synthase/ transferase, transferring glycosyl groups	83.05	177	6e-85	310		224076048	86.03	179	1e-86	315	255574422	85.88	177	6e-86	313	225435610	88.14	177	1e-88	322	115450054	79.66	177	3e-82	300	242063628	77.97	177	2e-79	291	168047091	63.16	171	1e-58	223	---	---	---	---	---	---	---	---	---	---
1114	CL1100contig03419	AT1G01440.1	extra-large G-protein-related	70.77	65	1e-36	110		224127874	70.77	65	1e-38	108	255586545	76.92	65	5e-40	115	225426014	75.38	65	1e-41	113	115445391	72.31	65	1e-34	107	242093140	70.77	65	2e-34	104	168048103	63.08	65	3e-28	89.7	---	---	---	---	---	---	---	---	---	---
1115	CL1100contig03420	AT1G01440.1	extra-large G-protein-related	72.22	72	2e-29	123		224127874	72	75	5e-30	125	255537731	74.67	75	2e-31	130	225426014	80	75	6e-33	135	115445391	73.61	72	7e-29	121	242089031	69.44	72	1e-27	117	168048103	67.57	74	3e-24	106	---	---	---	---	---	---	---	---	---	---
1116	CL11010contig14451	AT2G47830.1	cation efflux family protein / metal tolerance protein, putative (MTPc1)	78.38	37	2e-14	66.2		224132372	64.86	37	8e-11	54.3	255559272	59.52	42	2e-11	56.6	225436739	60.47	43	6e-12	58.2	115452987	69.44	36	2e-09	51.2	242040943	69.44	36	3e-09	50.8	168053759	51.06	47	2e-08	54.3	---	---	---	---	---	---	---	---	---	---
1117	CL11011contig14452	AT1G20220.1	nucleic acid binding	68.99	158	7e-49	189		224085141	70.37	162	3e-51	197	255585648	73.61	144	7e-49	189	225459734	76.1	159	2e-56	214	115480449	67.09	158	1e-48	188	242050024	67.72	158	5e-49	189	168005734	71.52	158	6e-53	202	---	---	---	---	---	---	---	---	---	---
1118	CL11012contig14453	AT1G32080.1	membrane protein, putative	72.48	149	3e-59	224		224074387	78.03	132	1e-56	215	255555937	79.02	143	2e-62	234	225439243	83.22	143	1e-63	238	115436940	69.13	149	6e-56	213	242034943	71.53	144	3e-53	204	168022539	59.18	147	5e-43	170	159472707	41.13	141	3e-22	100	145341840	41.41	128	3e-20	92.8
1119	CL11013contig14454	AT5G17280.1	unknown protein	96.15	26	6e-11	64.3		224097104	95.83	24	5e-10	61.2	255585973	95.83	24	4e-10	61.2	---	---	---	---	---	115480317	95.83	24	5e-10	60.8	242049938	85.19	27	3e-10	61.6	168018815	85.71	21	8e-07	50.4	159472985	62.96	27	4e-06	47.4	---	---	---	---	---
1120	CL11014contig14455	AT4G13780.1	methionine--tRNA ligase, putative / methionyl-tRNA synthetase, putative / MetRS, putative	76.04	96	6e-39	157		224055851	81.25	96	6e-44	173	255554032	81.25	96	4e-43	170	225433588	82.29	96	2e-43	171	115468260	75	96	3e-38	154	242036495	72.92	96	7e-37	150	168032815	75	96	5e-40	160	159487881	58.33	96	4e-25	110	145350368	59.09	88	2e-27	117
1121	CL11015contig14456	AT4G27030.1	small conjugating protein ligase	63.81	257	2e-98	355		224124328	66.16	263	4e-105	378	255563945	66.29	264	1e-103	372	225461021	66.28	261	2e-100	362	115475113	53.62	235	1e-66	249	242078397	50.4	248	2e-66	249	167999793	44.69	226	1e-57	220	159475625	44.8	250	1e-57	219	145350428	49.42	172	8e-49	189
1122	CL11016contig14457	AT4G32890.1	zinc finger (GATA type) family protein	41.84	98	2e-11	63.9		224089006	53.91	115	1e-23	104	255549860	44.17	120	5e-16	79	225442507	55.75	113	9e-24	104	115439895	39.66	116	3e-11	63.2	242058659	46.75	77	3e-09	56.6	168052205	39.8	98	4e-08	53.1	---	---	---	---	---	---	---	---	---	---
1123	CL11017contig14458	AT1G08500.1	plastocyanin-like domain-containing protein	51.48	169	6e-46	181		224106011	47.87	211	3e-46	182	255564516	46.51	215	1e-46	183	225435888	52.66	169	2e-46	182	115436004	60.16	128	2e-41	166	242057061	60.16	128	1e-40	163	---	---	---	---	---	---	---	---	---	---	---	---	---	---	---
1124	CL11019contig14460	AT1G11930.2	alanine racemase family protein	78.35	231	1e-99	359		224117946	78.97	233	2e-103	371	255554799	81.55	233	2e-106	381	225444313	80.69	233	7e-104	373	115462125	74.25	233	5e-96	347	242089533	75.54	233	5e-98	353	168025677	68.4	231	7e-90	327	159463278	59.02	244	1e-73	272	145340986	60.34	232	3e-77	283
1125	CL1101contig03421	AT3G60520.1	unknown protein	50.79	126	4e-20	94.7		224136284	57.25	131	9e-26	113	255541152	59.84	127	3e-28	121	225453478	62.02	129	2e-27	119	115447707	38.89	126	2e-12	69.3	242063036	44.29	140	6e-13	70.9	---	---	---	---	---	---	---	---	---	---	---	---	---	---	---
1126	CL1101contig03422	AT3G60520.1	unknown protein	44.35	115	1e-13	72.8		224136284	56.25	112	2e-23	93.2	255541152	54.87	113	1e-23	98.2	225453478	58.77	114	6e-24	96.3	115447707	56.86	51	3e-10	61.6	242063036	66	50	9e-10	60.1	---	---	---	---	---	---	---	---	---	---	---	---	---	---	---
1127	CL11020contig14461	AT1G21070.1	transporter-related	79.12	91	1e-37	153		224086158	79.35	92	7e-39	157	255539398	81.52	92	1e-38	155	225457727	79.35	92	8e-38	153	115473009	78.26	92	7e-37	150	242050682	76.09	92	5e-36	147	168004271	64.13	92	9e-28	120	159478587	43.37	83	3e-11	64.3	145343050	38.61	101	1e-10	61.6
1128	CL11021contig14462	AT1G69490.1	NAP (NAC-like, activated by AP3/PI); transcription factor	65.32	222	8e-83	303		224108982	67.44	215	3e-81	298	255562922	70.89	213	2e-87	318	225425636	65.31	245	2e-89	325	115452793	67.93	184	9e-71	263	242035867	66.67	180	1e-67	253	168042210	70.55	163	9e-65	243	---	---	---	---	---	---	---	---	---	---
1129	CL11022contig14463	AT5G14620.1	DRM2 (DOMAINS REARRANGED METHYLTRANSFERASE 2); N-methyltransferase	68.59	156	4e-62	233		224060119	77.56	156	4e-68	253	255560872	78.21	156	7e-70	258	225452416	76.92	156	1e-69	258	115450235	70.51	156	6e-62	232	242042531	69.87	156	2e-60	228	168056113	56	150	1e-42	168	---	---	---	---	---	---	---	---	---	---
1130	CL11023contig14464	AT4G18220.1	purine permease family protein	49.53	214	1e-50	197		224055487	58.14	172	2e-49	193	255578951	79.07	129	7e-52	201	225440855	77.52	129	2e-51	199	115448007	50.25	199	5e-45	178	242066332	51.76	199	5e-46	182	168001070	52.32	151	6e-35	145	159478459	40.15	132	5e-15	78.6	145341290	32	125	1e-09	59.3
1131	CL11025contig14466	AT4G00660.1	DEAD/DEAH box helicase, putative	89.5	238	3e-123	437		224127608	90.34	238	1e-124	442	255541534	89.92	238	4e-124	440	225454138	89.92	238	7e-125	442	115447545	90.76	238	6e-125	442	242034037	89.08	238	1e-122	435	168026784	84.87	238	3e-117	417	159468063	77.31	238	3e-108	387	145347521	78.57	238	3e-108	385
1132	CL11026contig14467	AT3G12090.1	TET6 (TETRASPANIN6)	46.56	131	4e-33	115		224100805	59.68	124	8e-46	149	255588257	64.29	112	2e-41	137	225449096	60.8	125	1e-43	148	115469278	41.51	106	1e-21	79	242086753	50.36	137	1e-38	140	168045981	35.24	105	1e-16	71.2	---	---	---	---	---	---	---	---	---	---
1133	CL11027contig14468	AT5G02890.1	transferase family protein	54.84	62	4e-14	75.5		224071216	39.31	145	2e-20	96.3	255581972	37.5	152	1e-21	100	225430172	39.77	88	1e-08	57	115447651	25.11	231	2e-12	69.3	242081453	28.74	167	1e-11	67.4	---	---	---	---	---	---	---	---	---	---	---	---	---	---	---
1134	CL11028contig14469	AT5G50850.1	MAB1 (MACCI-BOU); catalytic/ pyruvate dehydrogenase (acetyl-transferring)	85.4	226	4e-108	387		224053535	90.22	225	2e-113	405	255543140	90.22	225	7e-114	406	225425166	87.11	225	1e-111	399	115480067	87.56	225	2e-111	399	242045254	87.56	225	7e-111	397	168063116	82.51	223	7e-103	370	159482302	69.41	219	5e-87	317	145348065	69.64	224	1e-88	321
1135	CL11029contig14470	AT3G20800.1	rcd1-like cell differentiation protein, putative	84.04	188	6e-87	317		224056413	89.42	189	1e-92	336	255577151	89.89	188	3e-93	337	225460897	88.3	188	2e-90	328	115460508	78.79	198	2e-83	305	242077164	84.15	183	1e-85	312	168004463	83.61	183	8e-86	313	159471830	79.57	186	1e-79	291	145345923	78.89	180	3e-77	283
1136	CL1102contig03423	AT5G02960.1	40S ribosomal protein S23 (RPS23B)	80.28	142	6e-63	236		224112945	80.28	142	6e-63	236	255568414	81.69	142	3e-64	239	225439888	80.28	142	7e-63	235	115440881	82.39	142	5e-64	239	242059153	81.69	142	1e-63	238	168063338	80.28	142	6e-63	236	159465565	80.28	142	1e-62	234	145347515	77.46	142	8e-61	227
1137	CL1102contig03424	AT5G02960.1	40S ribosomal protein S23 (RPS23B)	95	120	5e-63	235		224155202	95	120	1e-62	234	255568414	95	120	3e-63	236	225449164	94.17	120	2e-62	233	115440881	96.67	120	1e-63	237	242059153	95.83	120	3e-63	236	168063338	95.83	120	2e-63	237	159465565	91.67	120	2e-60	226	145347515	86.67	120	1e-57	216
1138	CL11031contig14472	AT3G52610.1	unknown protein	39.88	163	1e-23	105		224088529	46.91	162	4e-36	147	255578963	48.43	159	1e-35	144	225440843	45.73	164	2e-36	148	115441197	40.59	170	1e-25	112	242059323	42.24	161	7e-27	116	168062726	32.12	165	6e-20	93.2	---	---	---	---	---	---	---	---	---	---
1139	CL11032contig14473	AT4G10770.1	OPT7 (OLIGOPEPTIDE TRANSPORTER 7); oligopeptide transporter	73.81	126	4e-57	216		224072274	76.98	126	7e-59	222	255555713	75	128	4e-59	223	225426631	73.02	126	3e-57	216	115466102	74.6	126	9e-57	215	242094490	73.02	126	2e-56	214	168029575	51.59	126	1e-38	155	---	---	---	---	---	---	---	---	---	---
1140	CL11033contig14474	AT3G44850.1	protein kinase-related	62.96	135	3e-40	160		224132112	61.81	144	3e-45	177	255575463	64.08	142	4e-43	170	225436393	62.94	143	6e-46	179	115480559	54.02	87	1e-23	105	242038131	56.69	157	7e-42	166	168010351	63.83	94	1e-31	132	159479956	62.92	89	8e-27	115	145350801	54.02	87	5e-24	105
1141	CL11034contig14475	AT4G00026.1	FUNCTIONS IN: molecular_function unknown; INVOLVED IN: biological_process unknown; LOCATED IN: chloroplast; EXPRESSED IN: cultured cell; CONTAINS InterPro DOMAIN/s: Mitochondrial import inner membrane translocase, subunit Tim21 (InterPro:IPR013261); Has 168 Blast hits to 168 proteins in 84 species: Archae - 0; Bacteria - 0; Metazoa - 92; Fungi - 52; Plants - 20; Viruses - 0; Other Eukaryotes - 4 …	67.13	143	2e-43	172		224067574	60.12	168	9e-45	176	255541104	63.92	158	2e-46	182	225427488	64.24	151	1e-43	172	115451965	72.58	62	6e-22	100	242036295	68.94	132	7e-38	153	168062657	70.18	114	3e-31	131	159479166	39.62	159	8e-21	96.3	145344054	52.88	104	1e-19	91.3
1142	CL11035contig14476	AT5G01650.1	macrophage migration inhibitory factor family protein / MIF family protein	83.67	49	2e-20	94		224140499	78	50	5e-19	89.4	255571475	86	50	1e-19	90.9	225439550	80	50	3e-18	86.3	115483767	79.49	39	2e-12	67.4	242082508	80	50	2e-18	87.4	168032831	66	50	3e-14	73.6	159467178	52	50	3e-10	58.9	---	---	---	---	---
1143	CL11036contig14477	AT5G17230.2	phytoene synthase (PSY) / geranylgeranyl-diphosphate geranylgeranyl transferase	79.11	225	2e-103	371		224135093	79.28	222	3e-104	374	255584492	78.83	222	2e-104	374	225466263	82.43	222	3e-107	384	115470096	77.23	224	4e-97	350	242084306	73.89	226	6e-92	333	168046582	76.34	224	3e-95	344	159486326	71.75	177	1e-73	271	145347172	77.48	151	9e-66	244
1144	CL11038contig14479	AT3G52120.1	SWAP (Suppressor-of-White-APricot)/surp domain-containing protein / D111/G-patch domain-containing protein	61.49	335	2e-94	343		224106045	69.57	322	2e-106	382	255544254	70.99	324	2e-108	388	225450189	71.43	329	3e-111	398	115478346	67.8	295	9e-93	337	---	---	---	---	---	167998026	63.27	294	8e-83	304	159467521	58.54	123	4e-23	105	---	---	---	---	---
1145	CL1103contig03425	AT1G75460.1	ATP-dependent protease La (LON) domain-containing protein	71.38	276	4e-89	324		224066101	71.9	274	2e-92	335	255538784	74.17	271	6e-95	343	225458145	73.74	278	7e-97	350	115472301	75.13	197	1e-78	289	242050342	70.92	196	5e-77	284	168007560	77.05	183	5e-76	281	159473689	31.47	143	9e-10	60.1	145348530	28.57	126	1e-06	48.5
1146	CL1103contig03426	AT1G75460.1	ATP-dependent protease La (LON) domain-containing protein	71.38	276	4e-89	324		224066101	71.9	274	2e-92	335	255538784	74.17	271	6e-95	343	225458145	73.74	278	8e-97	350	115472301	75.13	197	1e-78	289	242050342	70.92	196	5e-77	284	168007560	77.05	183	5e-76	281	159473689	31.47	143	1e-09	60.1	145348530	28.57	126	1e-06	48.5
1147	CL11040contig14481	AT1G08030.1	unknown protein	45.45	275	6e-60	227		224106764	51.39	251	6e-65	244	255578139	52.14	257	3e-69	258	225435336	50.9	277	2e-71	265	115466530	68.33	60	5e-20	94.7	242092052	48.81	252	4e-60	228	167999464	43.71	151	1e-25	113	159462594	27.84	255	1e-17	86.3	145352089	27.8	205	1e-16	81.6
1148	CL11042contig14483	AT2G19460.1	unknown protein	41.46	123	7e-18	87		224087977	47.62	126	3e-26	114	255546143	49.18	122	2e-26	115	225444871	47.11	121	8e-24	106	115452539	46.97	66	4e-12	67.8	242041199	41.25	80	7e-12	67	168027860	54.9	51	2e-10	62.4	---	---	---	---	---	---	---	---	---	---
1149	CL11043contig14484	AT5G20190.1	binding	60.55	109	9e-35	143		224144206	59.12	137	2e-38	155	255572539	68.81	109	3e-40	161	225445531	66.04	106	3e-39	158	115468852	63.73	102	8e-34	140	242093532	61.54	104	8e-33	137	168048475	41.67	96	1e-15	79.7	---	---	---	---	---	---	---	---	---	---
1150	CL11044contig14485	AT2G32240.1	FUNCTIONS IN: molecular_function unknown; INVOLVED IN: response to cadmium ion; LOCATED IN: plasma membrane; EXPRESSED IN: 25 plant structures; EXPRESSED DURING: 13 growth stages; CONTAINS InterPro DOMAIN/s: Prefoldin (InterPro:IPR009053); BEST Arabidopsis thaliana protein match is: unknown protein (TAIR:AT1G05320.3); Has 221693 Blast hits to 95553 proteins in 2574 species: Archae - 2848; Bacteri…	21.4	285	5e-08	55.5		224137416	38.06	360	3e-50	195	255560064	34.5	313	2e-25	112	225467570	37.02	362	1e-48	189	115486439	23.69	249	8e-11	64.3	242074314	21.14	298	1e-06	50.8	---	---	---	---	---	159464191	22.41	241	1e-07	53.5	145350446	22.66	256	1e-09	58.5
1151	CL11046contig14487	AT1G64860.1	SIGA (SIGMA FACTOR A); DNA binding / DNA-directed RNA polymerase/ sigma factor/ transcription factor	34.06	138	1e-07	52		224124068	35.43	127	2e-11	64.7	255566078	36.92	130	3e-13	70.1	225454599	36.89	103	3e-11	63.5	---	---	---	---	---	242078297	41.54	65	9e-06	45.4	---	---	---	---	---	---	---	---	---	---	---	---	---	---	---
1152	CL11047contig14488	AT3G27930.1	unknown protein	57.78	225	4e-64	241		224060076	59.82	224	7e-69	256	255567319	63.84	224	3e-74	274	225452456	63.84	224	1e-73	272	115465619	50.89	224	8e-57	216	242091473	50.22	225	2e-52	201	168018230	38.05	226	4e-29	124	---	---	---	---	---	---	---	---	---	---
1153	CL11048contig14489	AT1G27480.1	lecithin:cholesterol acyltransferase family protein / LACT family protein	60.11	188	7e-63	236		224129828	65.05	186	6e-69	256	255538016	67.91	187	2e-71	264	225458888	66.84	187	4e-72	266	115455119	60.64	188	3e-63	237	242033089	60.64	188	2e-63	238	168010652	50.27	187	1e-47	185	---	---	---	---	---	---	---	---	---	---
1154	CL11049contig14490	AT2G21620.2	RD2	82.69	52	7e-21	95.5		224103403	80.77	52	2e-20	94.4	255543701	86.27	51	9e-21	94.7	225428452	74.42	43	5e-13	68.9	115448175	88.46	52	6e-22	98.6	---	---	---	---	---	168037221	66.67	45	2e-10	60.8	---	---	---	---	---	---	---	---	---	---
1155	CL1104contig03427	AT5G14550.1	unknown protein	74.01	277	5e-127	451		224060092	78.85	279	6e-135	477	255567359	80.93	236	1e-115	412	225452380	78.57	280	3e-135	478	115462333	72.36	275	6e-122	433	242089707	70.76	277	7e-120	427	168062653	56.52	276	1e-92	337	---	---	---	---	---	---	---	---	---	---
1156	CL1104contig03428	AT5G14550.1	unknown protein	73.74	278	2e-127	452		224060092	79.35	276	1e-134	476	255567359	81.36	236	3e-116	414	225452380	79.29	280	6e-136	480	115462333	71.68	279	2e-122	435	242089707	70.61	279	2e-120	428	168062653	56.52	276	9e-93	337	---	---	---	---	---	---	---	---	---	---
[truncated: 59,439 more rows]
