# Supplementary material for: Transcriptomics and molecular evolutionary rate analysis of the bladderwort (Utricularia), a carnivorous plant with a minimal genome
Source: BMC Plant Biol. 2011 Jun 3;11:101. doi: 10.1186/1471-2229-11-101 (PMC3141634; doi:10.1186/1471-2229-11-101)
Supplement: Additional file 3 — Table S2 - Gene numbers comparison of TF families members indentified in U. gibba with some vascular plants (Arabidosis thaliana, Populus trichocarpa and Oryza sativa (indica/japonica)). [file 1471-2229-11-101-S3.XLS]

## Sheet: Table 1
	Table S2 - Gene numbers comparison of TF families members indentified in U. gibba with some vascular plants (Arabidosis thaliana, Populus trichocarpa and Oryza sativa [indica/japonica])
		TF families	Arabidopsis	Populus	Oryza sativa		U. gibba TFs (UT*|Unique Proteins+)
					indica	japonica
	1	ABI3-VP1	60	108	54	57	18|7
	2	Alfin	7	9	10	13	14|6
	3	AP2-EREBP	146	212	174	182	198|67
	4	ARF	23	37	24	41	98|13
	5	ARID	10	13	6	7	16|7
	6	AS2	42	57	43	39	28|11
	7	Aux/IAA	29	33	30	46	41|15
	8	BBR-BPC	7	16	4	7	4|2
	9	BES1	8	12	7	6	22|5
	10	bHLH	127	148	157	184	145|51
	11	bZIP	72	85	88	109	156|47
	12	C2C2-CO-like	37	39	34	54	93|23
	13	C2C2-Dof	36	42	28	36	32|13
	14	C2C2-GATA	26	32	28	23	48|11
	15	C2C2-YABBY	5	13	7	12	11|3
	16	C2H2	134	81	94	113	192|64
	17	C3H	59	78	57	90	134|39
	18	CAMTA	6	7	7	8	33|6
	19	CCAAT-Dr1	2	2	1	1	4|2
	20	CCAAT-HAP2	10	11	10	20	13|6
	21	CCAAT-HAP3	11	19	12	17	9|6
	22	CCAAT-HAP5	13	19	14	18	10|6
	23	CPP	8	13	11	16	6|2
	24	E2F-DP	8	10	9	9	15|5
	25	EIL	6	6	9	12	13|3
	26	FHA	16	19	15	19	43|9
	27	GARP-ARR-B	10	15	9	10	27|6
	28	GARP-G2-like	43	67	49	56	77|19
	29	GeBP	21	7	12	15	17|5
	30	GIF	3	5	3	3	5|2
	31	GRAS	33	96	57	58	143|27
	32	GRF	9	9	12	18	14|5
	33	HB	87	106	84	103	201|52
	34	HMG	11	12	12	19	24|7
	35	HRT-like	2	1	1	1	1|1
	36	HSF	23	31	27	36	34|12
	37	JUMONJI	17	20	17	17	52|12
	38	LFY	1	1	2	1	1|1
	39	LIM	13	21	10	13	19|7
	40	LUG	2	6	6	11	21|2
	41	MADS	104	111	70	83	79|27
	42	MBF1	3	3	4	3	6|2
	43	MYB	150	216	136	138	170|64
	44	MYB-related	49	84	64	84	53|15
	45	NAC	107	172	157	149	89|32
	46	Nin-like	14	18	12	14	18|6
	47	NZZ	1	2	1	1	---
	48	PBF-2-like (Whirly)	2	2	2	1	2|1
	49	PcG	34	45	34	34	134|26
	50	PHD	56	86	61	79	143|37
	51	PLATZ	10	20	15	20	24|6
	52	S1Fa-like	3	2	3	4	2|1
	53	SAP	1	1	---	---	---
	54	SBP	16	29	18	28	120|11
	55	SRS	10	10	5	6	20|6
	56	TAZ	9	7	4	10	30|6
	57	TCP	23	34	22	24	36|14
	58	TLP	11	11	22	23	31|6
	59	Trihelix	26	47	13	21	64|19
	60	ULT	2	3	2	2	---
	61	VOZ	2	4	2	2	6|1
	62	WRKY	72	104	111	113	102|33
	63	ZF-HD	16	25	14	15	33|11
	64	ZIM	18	22	19	29	28|9
		Total of TF Gene Models	1922	2576	2025	2383	3222|920
	*UT, U. gibba Unique transcripts with significant homology (BLASTx; e-value ≤10-05 and a bit score ≥ 45) to Arabidopsis protiens annotated as TFs.
	+Arabidopisis Unique Proteins identified in U. gibba UT
