# Supplementary material for: Transcriptomics and molecular evolutionary rate analysis of the bladderwort (Utricularia), a carnivorous plant with a minimal genome
Source: BMC Plant Biol. 2011 Jun 3;11:101. doi: 10.1186/1471-2229-11-101 (PMC3141634; doi:10.1186/1471-2229-11-101)
Supplement: Additional file 4 — Table S3 - Expression profile matrix of U. gibba genes. Reads-counts (raw and normalized) for every specific-transcriptome (FlwL; Inflorescense, ShtL; shoot, TrpL; Traps and StsL; stressed plants) merged into each one of the 16,551 contigs. [file 1471-2229-11-101-S4.XLS]

## Sheet: Hoja1
		Table S3 - Expression profile matrix of U. gibba genes. Reads-counts (raw and normalized) for every specific-transcriptome (FlwL; Inflorescense, ShtL; shoot, TrpL; Traps and StsL; stressed plants) [Columns] merged into each one of the 16,551 contigs [Rows].
		Cluster_ID	Raw_DataSet				Normalized_DataSet
			FlwL	ShtL	TrpL	StsL	FlwL	ShtL	TrpL	StsL
	1	CL1contig00001	0	15	0	3	0	14.25	0	3.5
	2	CL3contig00002	10	64	208	4	10.75	65.5	147.75	4.75
	3	CL3contig00003	10	64	211	2	10.75	65.5	149.25	2.5
	4	CL3contig00004	2	46	181	0	2	45	128	0
	5	CL3contig00005	2	46	181	0	2	45	128.5	0
	6	CL3contig00006	10	58	193	2	10.75	58.5	136.75	2.5
	7	CL3contig00007	10	58	190	4	10.75	58.5	135.5	4.75
	8	CL3contig00008	2	40	163	0	2	40	115	0
	9	CL3contig00009	10	47	173	4	10.75	46.25	122.25	4.75
	10	CL3contig00010	10	47	199	4	10.75	46.25	141.75	4.75
	11	CL3contig00011	10	47	202	2	10.75	46.25	143.5	2.5
	12	CL3contig00012	10	47	176	2	10.75	46.25	124.5	2.5
	13	CL3contig00013	10	61	191	2	10.75	62.25	136.25	2.5
	14	CL3contig00014	10	61	188	4	10.75	62.25	133.75	4.75
	15	CL3contig00015	2	29	146	0	2	28	101.75	0
	16	CL3contig00016	2	29	172	0	2	28.25	121.5	0
	17	CL3contig00017	2	40	163	0	2	40	115.5	0
	18	CL3contig00018	2	43	161	0	2	42.5	113.25	0
	19	CL3contig00019	2	29	172	0	2	28.25	121.75	0
	20	CL3contig00020	2	29	146	0	2	28.25	101.75	0
	21	CL3contig00021	2	43	161	0	2	42.5	113.5	0
	22	CL3contig00022	0	22	108	1	0	21	77.5	1.25
	23	CL3contig00023	0	5	73	1	0	4.25	53.5	1.25
	24	CL3contig00024	0	5	99	1	0	4.25	70.5	1.25
	25	CL3contig00025	0	13	38	0	0	12.25	28.25	0
	26	CL3contig00026	0	9	27	0	0	8.25	20.25	0
	27	CL3contig00027	12	36	98	3	13	35.25	69.75	3.5
	28	CL3contig00028	2	12	25	1	2	11	18.75	1.25
	29	CL3contig00029	4	8	13	0	4	7	9.5	0
	30	CL3contig00030	12	36	95	5	13	35.25	68.25	6
	31	CL3contig00031	4	8	11	0	4	7	8	0
	32	CL3contig00032	10	20	18	1	10.75	19.25	13.5	1.25
	33	CL4contig00033	1063	3257	507	640	800.5	2341	386.5	1498.25
	34	CL4contig00034	1424	3337	608	598	940.75	2591.75	454.25	1453
	35	CL4contig00035	1478	3129	585	788	990.5	2142.25	445.25	1741.75
	36	CL4contig00036	1024	3340	538	579	776.5	2951.75	398.75	1438.25
	37	CL4contig00037	1009	3465	530	450	750.75	3500	394.25	923.75
	38	CL4contig00038	1439	3212	616	727	956.75	2294	458.5	1672.5
	39	CL4contig00039	34	60	56	12	35	61	41.25	15.5
	40	CL4contig00040	29	51	38	14	30.5	50.75	28.25	18.5
	41	CL4contig00041	17	46	40	14	17.75	45	29.75	18.5
	42	CL5contig00042	0	37	43	28	0	36.5	31.75	40.5
	43	CL5contig00043	0	41	42	29	0	40.75	31	42
	44	CL5contig00044	0	39	41	31	0	38.75	30.25	45.5
	45	CL5contig00045	0	35	42	30	0	34.25	31	44
	46	CL5contig00046	0	29	36	24	0	28.5	26.75	33.75
	47	CL5contig00047	0	27	32	24	0	26	23.75	33.75
	48	CL5contig00048	0	27	32	23	0	26	23.75	32.25
	49	CL5contig00049	0	10	14	8	0	9.25	10.5	10
	50	CL5contig00050	0	22	25	21	0	21	18.75	29
	51	CL5contig00051	0	8	13	10	0	7	9.75	12.5
	52	CL5contig00052	0	20	26	21	0	19.25	19.5	29
	53	CL5contig00053	0	16	29	18	0	15.25	21.75	24.5
	54	CL5contig00054	0	5	11	5	0	4.25	8	6
	55	CL5contig00055	0	3	10	7	0	2.25	7.5	8.75
	56	CL5contig00056	0	14	24	15	0	13.25	18	19.75
	57	CL5contig00057	0	0	6	3	0	0	4.5	3.5
	58	CL6contig00058	310	447	205	82	297.5	343.5	145.75	139.25
	59	CL6contig00059	309	415	194	75	294.75	324.5	137.75	122.75
	60	CL6contig00060	2119	126	367	59	1644.5	126	289	90.25
	61	CL6contig00061	11	510	174	83	11.75	411.5	123.5	143.25
	62	CL6contig00062	11	518	219	85	11.75	413.75	152.75	149.75
	63	CL6contig00063	10	478	163	76	10.75	385.5	115.5	124.5
	64	CL6contig00064	10	486	208	78	10.75	394.25	147.75	128.75
	65	CL6contig00065	2119	126	367	59	1672.5	126.25	290.25	90.75
	66	CL6contig00066	310	249	105	20	301.5	222.75	75.25	27.75
	67	CL6contig00067	11	393	180	72	11.75	318	127	115.5
	68	CL6contig00068	1604	87	280	59	1438.25	86.75	198.25	91
	69	CL6contig00069	11	312	74	21	11.75	268	54	29
	70	CL6contig00070	11	320	119	23	11.75	279.5	85.25	32.25
	71	CL6contig00071	1595	87	278	59	1168.5	86.75	195.75	91.25
	72	CL6contig00072	1604	87	280	59	1453	86.75	198.5	92
	73	CL6contig00073	1595	87	278	59	1216.25	86.75	196.75	92
	74	CL7contig00074	130	120	349	253	131	121.75	271.75	670.5
	75	CL7contig00075	86	38	715	37	88.5	37.75	581.5	54.75
	76	CL7contig00076	77	34	669	34	77	33	560	49.75
	77	CL7contig00077	127	120	346	253	128.5	121.75	270.25	682.5
	78	CL7contig00078	8	18	19	6	8.5	17.25	14.5	7.25
	79	CL7contig00079	52	15	478	20	53.25	14.25	372.25	27.75
	80	CL7contig00080	8	15	34	4	8.5	14.25	25.5	4.75
	81	CL7contig00081	10	15	15	4	10.75	14.25	11.25	4.75
	82	CL7contig00082	2	3	2	1	2	2.25	1.3333	1.25
	83	CL8contig00083	30	50	30	55	31.5	49.5	22.5	83.75
	84	CL8contig00084	28	49	30	55	29.5	48.75	22.5	83.75
	85	CL8contig00085	26	50	30	56	27.25	49.5	22.5	85.75
	86	CL8contig00086	28	51	30	56	29.75	51	22.5	85.75
	87	CL8contig00087	30	41	27	35	31.5	40.75	20.5	51.5
	88	CL8contig00088	28	40	27	35	29.75	40	20.5	51.5
	89	CL8contig00089	27	42	27	34	28.5	41.5	20.5	50
	90	CL8contig00090	25	41	27	34	26.25	40.75	20.5	50
	91	CL8contig00091	29	41	27	33	30.5	40.75	20.5	48.25
	92	CL8contig00092	27	40	27	33	28.5	40	20.5	48.5
	93	CL8contig00093	29	49	30	57	30.5	48.75	22.5	87.5
	94	CL8contig00094	31	50	30	57	32.75	49.5	22.5	87.75
	95	CL8contig00095	19	31	11	19	20	30	8	25.75
	96	CL8contig00096	17	30	11	19	17.75	29.25	8	25.75
	97	CL8contig00097	16	32	11	18	16.75	31.25	8	24.5
	98	CL8contig00098	14	31	11	18	14.75	30	8	24.5
	99	CL8contig00099	18	31	11	17	19	30	8	22.75
	100	CL8contig00100	16	30	11	17	16.75	29.25	8	22.75
	101	CL8contig00101	17	27	23	25	17.75	26	17.5	35.5
	102	CL8contig00102	18	36	26	47	19	35.25	19.5	71.75
	103	CL8contig00103	16	31	26	43	16.75	30	19.5	63.75
	104	CL8contig00104	15	22	23	21	16	21	17.5	29
	105	CL9contig00105	26	34	54	25	27.25	33	40	35.5
	106	CL9contig00106	27	35	54	25	28.5	34.25	40	35.5
	107	CL9contig00107	27	35	57	25	28.5	34.5	42.25	35.5
	108	CL9contig00108	26	34	57	25	27.25	33	42.25	35.5
	109	CL9contig00109	25	25	36	22	26.25	24.25	26.75	30.75
	110	CL9contig00110	25	25	33	22	26.25	24.25	24.75	30.75
	111	CL9contig00111	26	26	36	22	27.25	25	26.75	30.75
	112	CL9contig00112	26	26	33	22	27.25	25	24.75	30.75
	113	CL9contig00113	27	41	52	23	28.5	40.75	38.25	32.25
	114	CL9contig00114	26	40	52	23	27.25	40	38.25	32.25
	115	CL9contig00115	26	32	31	20	27.5	31.25	23.5	27.75
	116	CL9contig00116	25	31	31	20	26.25	30	23.5	27.75
	117	CL9contig00117	3	6	13	3	3	5.5	9.75	3.5
	118	CL9contig00118	3	6	10	3	3	5.5	7.5	3.5
	119	CL9contig00119	35	73	90	26	36.25	75	65	37.25
	120	CL9contig00120	38	63	114	26	38.5	64.5	82	37.25
	121	CL9contig00121	3	0	48	4	3	0	35.75	4.75
	122	CL10contig00122	0	2	1687	92	0	1.5	1741.75	172.5
	123	CL10contig00123	0	2	1681	91	0	1.5	1672.5	167.75
	124	CL10contig00124	0	2	1804	103	0	1.5	3500	196.75
	125	CL10contig00125	0	2	1798	102	0	1.5	2951.75	190.25
	126	CL10contig00126	0	2	1580	78	0	1.5	1498.25	129.25
	127	CL10contig00127	0	2	1574	77	0	1.5	1453	126.75
	128	CL10contig00128	0	2	1789	98	0	1.5	2591.75	180.5
	129	CL10contig00129	0	2	1783	97	0	1.5	2341	178.25
	130	CL10contig00130	2	3	1656	91	2	2.25	1644.5	169.25
	131	CL10contig00131	2	3	1773	102	2	2.25	2294	193
	132	CL10contig00132	2	3	1549	77	2	2.25	1438.25	127
	133	CL10contig00133	2	3	1758	97	2	2.25	2142.25	179.75
	134	CL11contig00134	25	37	90	18	26.25	36.5	65	24.5
	135	CL11contig00135	22	39	84	16	23.25	38.75	60.75	21.5
	136	CL11contig00136	27	38	91	18	28.5	37.75	65.75	24.5
	137	CL11contig00137	22	38	70	15	23.25	37.75	51.25	19.75
	138	CL11contig00138	17	39	63	13	17.75	38.75	46.5	17
	139	CL11contig00139	20	37	69	15	21.25	36.5	50.5	19.75
	140	CL11contig00140	18	36	64	14	19	35.25	47.25	18.5
	141	CL11contig00141	13	37	57	12	13.75	36.5	42.25	15.5
	142	CL11contig00142	17	36	65	13	17.75	35.25	47.75	17
	143	CL11contig00143	27	35	67	18	28.5	34.5	49	24.5
	144	CL11contig00144	22	36	60	16	23.25	35.25	44.5	21.5
	145	CL11contig00145	25	34	66	18	26.25	33	48.5	24.5
	146	CL11contig00146	23	36	85	17	24	35.25	61.25	22.75
	147	CL11contig00147	18	37	78	15	19	36.5	57	19.75
	148	CL11contig00148	22	36	86	16	23.25	35.25	62	21.5
	149	CL11contig00149	32	35	88	21	33.25	34.5	63.5	29
	150	CL11contig00150	27	36	81	19	28.5	35.25	58.75	25.75
	151	CL11contig00151	30	34	87	21	31.5	33	62.75	29
	152	CL11contig00152	23	38	53	23	24	38	39.25	32.25
	153	CL11contig00153	25	39	54	23	26.5	38.75	40	32.25
	154	CL11contig00154	20	40	47	21	21.25	40	34.75	29
	155	CL11contig00155	9	11	22	5	9.75	10.25	16.5	6
	156	CL11contig00156	20	37	49	21	21.25	36.75	36	29.25
	157	CL11contig00157	21	37	48	22	22.25	36.75	35.75	31
	158	CL11contig00158	11	12	23	5	11.75	11	17.5	6
	159	CL11contig00159	16	38	41	20	16.75	38	30.25	27.75
	160	CL11contig00160	6	13	16	3	6.5	12.25	12	3.5
	161	CL12contig00161	39	57	42	27	39.5	57.75	31	39.25
	162	CL12contig00162	41	57	44	29	41.75	57.75	32.75	42
	163	CL12contig00163	38	59	44	29	38.75	59.75	32.75	42
	164	CL12contig00164	42	55	42	27	42.75	56	31	39.25
	165	CL12contig00165	47	53	42	27	48	53	31	39.25
	166	CL12contig00166	43	57	44	29	43.5	57.75	32.75	42
	167	CL12contig00167	43	58	44	29	43.75	58.5	32.75	42
	168	CL12contig00168	38	60	44	29	38.75	61	32.75	42
	169	CL12contig00169	46	56	44	29	47	56.5	32.75	42
	170	CL12contig00170	41	58	44	29	41.75	58.75	32.75	42
	171	CL12contig00171	46	55	44	29	47	56	32.75	42
	172	CL12contig00172	44	55	42	27	44.75	56	31	39.25
	173	CL12contig00173	44	56	42	27	44.75	56.5	31.25	39.25
	174	CL12contig00174	39	58	42	27	40	58.75	31.25	39.25
	175	CL12contig00175	47	54	42	27	48	54.5	31.25	39.25
	176	CL12contig00176	42	56	42	27	42.75	56.75	31.25	39.25
	177	CL12contig00177	41	59	44	27	41.75	59.75	32.75	39.25
	178	CL12contig00178	40	57	42	25	41	57.75	31.25	35.5
	179	CL12contig00179	42	57	42	25	42.75	57.75	31.25	35.75
	180	CL12contig00180	39	59	44	27	40	59.75	32.75	39.25
	181	CL12contig00181	44	57	44	27	44.75	57.75	32.75	39.25
	182	CL12contig00182	37	59	42	25	38	59.75	31.25	35.75
	183	CL12contig00183	40	58	42	25	41	58.75	31.25	35.75
	184	CL12contig00184	45	56	42	25	46	56.75	31.25	35.75
	185	CL12contig00185	37	60	42	25	38	61	31.25	35.75
	186	CL12contig00186	42	58	42	25	42.75	59.25	31.25	35.75
	187	CL12contig00187	39	60	44	27	40	61	32.75	39.25
	188	CL12contig00188	44	58	44	27	44.75	59.25	32.75	39.25
	189	CL12contig00189	36	62	44	27	37	63.5	32.75	39.25
	190	CL12contig00190	41	60	44	27	41.75	61	32.75	39.25
	191	CL12contig00191	45	55	42	25	46	56	31.25	35.75
	192	CL12contig00192	36	61	44	27	37	62.25	32.75	39.25
	193	CL12contig00193	50	61	21	23	51	62.25	15.75	32.25
	194	CL12contig00194	45	63	21	23	46.25	64.5	15.75	32.25
	195	CL12contig00195	42	65	21	23	42.75	66.5	16	32.25
	196	CL12contig00196	47	63	21	23	48	64.5	16	32.25
	197	CL13contig00197	366	458	308	195	391.75	361	224	386.5
	198	CL13contig00198	366	458	308	195	394.25	362.25	224.5	391.75
	199	CL13contig00199	370	461	316	195	400.5	372.25	242.25	394.25
	200	CL13contig00200	370	461	316	195	403	372.75	242.25	397.25
	201	CL13contig00201	365	459	308	196	385.5	364.75	225.5	398.75
	202	CL13contig00202	365	459	308	196	386.5	365.75	228.5	400.5
	203	CL13contig00203	369	462	316	196	397.25	375.25	242.5	403
	204	CL13contig00204	369	462	316	196	398.75	376.75	243.5	405
	205	CL13contig00205	347	455	312	192	364.75	353.25	234.5	361
	206	CL13contig00206	343	452	304	192	357.5	349.25	216.75	362.25
	207	CL13contig00207	347	455	312	192	365.75	357.5	236	364.75
	208	CL13contig00208	343	452	304	192	361	350.5	219	365.75
	209	CL13contig00209	338	449	313	193	349.25	344.5	237.25	375.25
	210	CL13contig00210	334	446	305	193	343.5	339.75	220.5	376.75
	211	CL13contig00211	338	449	313	193	350.5	347.25	238	380.75
	212	CL13contig00212	334	446	305	193	344.5	342	221.25	385.5
	213	CL13contig00213	266	332	240	128	250.25	288.25	166.75	244.25
	214	CL13contig00214	266	332	240	128	251	288.5	167.75	244.75
	215	CL13contig00215	270	335	248	128	257.25	291.75	173.25	245.75
	216	CL13contig00216	270	335	248	128	258.5	292.5	174.5	246.25
	217	CL13contig00217	266	332	238	127	253.5	289	165.25	242.25
	218	CL13contig00218	266	332	238	127	255.75	290.25	165.5	242.25
	219	CL13contig00219	270	335	246	127	259.75	293.25	170.25	242.5
	220	CL13contig00220	270	335	246	127	260.5	294.75	170.75	243.5
	221	CL14contig00221	10	6	6	15	10.75	5.5	4.5	19.75
	222	CL14contig00222	7	6	7	16	7.75	5.5	5	21.5
	223	CL14contig00223	9	5	4	11	9.75	4.25	2.75	14
	224	CL14contig00224	6	5	5	12	6.5	4.25	3.75	15.5
	225	CL14contig00225	7	6	6	15	7.75	5.5	4.5	19.75
	226	CL14contig00226	6	5	4	11	6.5	4.25	2.75	14
	227	CL14contig00227	7	10	9	9	7.75	9.25	6.75	11.5
	228	CL14contig00228	9	22	23	24	9.75	21	17.5	33.75
	229	CL14contig00229	8	18	23	17	8.5	17.25	17.5	22.75
	230	CL14contig00230	3	8	9	5	3	7	6.75	6
	231	CL15contig00231	0	3	533	10	0	2.25	397.25	12.5
	232	CL15contig00232	0	3	490	9	0	2.25	376.75	11.5
	233	CL15contig00233	0	5	419	5	0	4.25	349.25	6
	234	CL15contig00234	0	3	504	10	0	2.25	380.75	12.75
	235	CL15contig00235	0	3	461	9	0	2.25	364.75	11.5
	236	CL15contig00236	0	5	390	5	0	4.25	330.5	6
	237	CL15contig00237	0	2	379	6	0	1.5	312.5	7.25
	238	CL15contig00238	0	6	13	2	0	5.5	9.75	2.5
	239	CL16contig00239	24	32	15	10	25.25	31.25	11.25	12.75
	240	CL16contig00240	15	24	12	5	16	23	9	6
	241	CL16contig00241	40	30	8	6	41	29.25	5.75	7.25
	242	CL16contig00242	40	30	8	6	41	29.25	5.75	7.25
	243	CL16contig00243	24	27	14	10	25.25	26	10.5	12.75
	244	CL16contig00244	15	19	11	5	16	18.25	8	6
	245	CL16contig00245	12	21	10	3	13	20.5	7.5	3.5
	246	CL16contig00246	46	26	6	7	47	25	4.5	8.75
	247	CL16contig00247	46	26	6	7	47	25	4.5	8.75
	248	CL16contig00248	12	16	9	3	13	15.25	6.75	3.5
	249	CL17contig00249	80	28	21	143	80.5	27	16	268.5
	250	CL17contig00250	69	25	19	121	70.25	24.25	14.5	233.75
	251	CL17contig00251	57	17	21	96	58	16.25	16	176.5
	252	CL17contig00252	55	18	18	92	55.5	17.25	13.5	173
	253	CL17contig00253	66	21	20	114	66.75	20.5	15	216.25
	254	CL17contig00254	43	10	20	67	43.75	9.25	15	106
	255	CL17contig00255	51	14	16	69	52	13.25	12	107.75
	256	CL17contig00256	81	23	18	44	82.5	22	13.5	65.25
	257	CL17contig00257	81	23	18	43	82.5	22	13.5	63.75
	258	CL18contig00258	274	36	119	24	264.5	35.25	85.5	33.75
	259	CL18contig00259	276	35	115	23	266.75	34.5	83	32.25
	260	CL18contig00260	61	56	201	34	62.5	56.75	143.25	50
	261	CL18contig00261	59	53	209	27	60	53	148	39.25
	262	CL18contig00262	304	61	260	55	292.5	62.25	181.75	83.75
	263	CL19contig00263	12	35	43	18	13	34.5	31.75	24.5
	264	CL19contig00264	9	36	41	17	9.75	35.5	30.25	22.75
	265	CL19contig00265	12	34	46	18	13	33	34	24.5
	266	CL19contig00266	9	35	44	17	9.75	34.5	32.75	22.75
	267	CL19contig00267	12	35	41	17	13	34.5	30.25	22.75
	268	CL19contig00268	9	36	39	16	9.75	35.5	28.75	21.5
	269	CL19contig00269	12	34	44	17	13	33	32.75	22.75
	270	CL19contig00270	9	35	42	16	9.75	34.5	31.25	21.5
	271	CL19contig00271	17	36	34	12	17.75	35.5	25.5	15.5
	272	CL19contig00272	14	37	32	11	14.75	36.75	24	14
	273	CL19contig00273	11	21	9	4	11.75	20.5	6.75	4.75
	274	CL20contig00274	62	162	188	65	63	162	134.5	102.5
	275	CL20contig00275	63	154	185	61	64	149.75	132	94.75
	276	CL20contig00276	59	145	171	62	60.25	141.5	121	97.75
	277	CL20contig00277	13	20	23	17	13.75	19.25	17.5	22.75
	278	CL20contig00278	8	32	23	5	8.5	31.25	17.5	6
	279	CL21contig00279	28	51	30	15	29.75	51	22.5	19.75
	280	CL21contig00280	27	45	29	12	28.5	44.25	21.75	15.5
	281	CL21contig00281	28	50	30	15	29.75	49.5	22.5	19.75
	282	CL21contig00282	27	44	29	12	28.5	43.25	21.75	15.5
	283	CL21contig00283	15	18	31	11	16	17.25	23.5	14
	284	CL21contig00284	14	18	31	9	14.75	17.25	23.5	11.5
	285	CL21contig00285	4	8	28	8	4	7	20.75	10
	286	CL22contig00286	174	645	272	87	170.75	600.25	189.5	155.25
	287	CL22contig00287	148	612	234	59	146.75	570.5	161	92
	288	CL23contig00288	311	2145	927	1345	302.25	1498.25	895.75	2142.25
	289	CL23contig00289	319	2160	1064	1354	324.5	1644.5	1062.75	2294
	290	CL23contig00290	323	2163	915	1433	336.75	1672.5	800.5	2341
	291	CL23contig00291	331	2178	1052	1442	342	1741.75	990.5	2591.75
	292	CL23contig00292	245	2021	879	1488	237.25	1438.25	776.5	2951.75
	293	CL23contig00293	253	2036	1016	1497	242.5	1453	956.75	3500
	294	CL24contig00294	137	219	188	117	136	205.75	134.75	224
	295	CL24contig00295	98	143	131	74	102.25	141	92	121
	296	CL24contig00296	135	175	181	83	134.5	171.5	128.75	143.5
	297	CL24contig00297	76	96	101	56	76	97	71.5	86.25
	298	CL24contig00298	43	71	67	35	43.75	73	49	51.5
	299	CL24contig00299	32	62	45	38	33.25	63.5	33.5	56
	300	CL25contig00300	59	131	31	22	60.25	130	23.5	31
	301	CL25contig00301	59	132	31	22	60.25	132	23.5	31
	302	CL25contig00302	49	104	23	19	50.25	105.25	17.5	25.75
	303	CL25contig00303	49	105	23	19	50.25	106.5	17.5	25.75
	304	CL26contig00304	220	171	183	87	224	167.75	130.5	155.75
	305	CL26contig00305	221	171	182	88	225.5	169.25	130	160.5
	306	CL26contig00306	216	161	182	79	213.5	158.75	130	130.5
	307	CL26contig00307	217	161	181	80	216.75	159	129.25	134.5
	308	CL26contig00308	192	161	153	74	183.75	160.5	108.5	121
	309	CL26contig00309	188	151	152	66	180.25	146.75	107.75	104.25
	310	CL26contig00310	145	129	103	52	144.5	128.5	73.75	79.75
	311	CL26contig00311	141	119	102	44	140.5	121	72.75	65.5
	312	CL27contig00312	28	17	20	30	29.75	16.25	15	44
	313	CL27contig00313	28	19	25	35	29.75	18.25	18.75	51.5
	314	CL27contig00314	28	21	22	32	29.75	20.5	16.5	46.75
	315	CL27contig00315	28	23	27	37	29.75	22	20.5	54.75
	316	CL27contig00316	19	24	25	25	20	23	18.75	35.75
	317	CL27contig00317	18	23	24	23	19	22	18	32.25
	318	CL27contig00318	20	24	29	27	21.25	23	21.75	39.25
	319	CL27contig00319	19	23	28	25	20	22	20.75	35.75
	320	CL28contig00320	89	274	267	139	92.25	239.5	187.5	261.5
	321	CL28contig00321	90	275	263	140	94.25	243.5	183.25	265.5
	322	CL28contig00322	89	274	264	144	92.75	240	184.5	269.75
	323	CL28contig00323	90	275	260	145	94.25	244.25	182	271.75
	324	CL28contig00324	55	158	68	52	55.5	155.25	50	79.75
	325	CL28contig00325	56	159	64	53	56.75	156.75	47.25	81
	326	CL28contig00326	12	14	14	3	13	13.25	10.5	3.5
	327	CL29contig00327	44	7	22	1	44.75	6.25	16.5	1.25
	328	CL29contig00328	43	7	22	1	43.75	6.25	16.5	1.25
	329	CL29contig00329	76	34	60	71	76.25	33	44.5	112.75
	330	CL29contig00330	75	34	60	71	75.5	33	44.5	113.25
	331	CL29contig00331	32	12	20	6	33.25	11	15	7.25
	332	CL29contig00332	57	31	48	70	58	30	35.75	110
	333	CL30contig00333	17	47	21	29	17.75	46.25	16	42.25
	334	CL30contig00334	17	46	22	27	17.75	45	16.5	39.25
	335	CL30contig00335	16	45	21	29	16.75	44.25	16	42.25
	336	CL30contig00336	16	44	22	27	16.75	43.25	16.5	39.25
	337	CL30contig00337	13	19	9	11	13.75	18.25	6.75	14
	338	CL30contig00338	9	14	8	5	9.75	13.25	5.75	6
	339	CL31contig00339	0	10	6	9	0	9.25	4.5	11.5
	340	CL31contig00340	0	10	6	9	0	9.25	4.5	11.5
	341	CL31contig00341	0	11	6	7	0	10.25	4.5	8.75
	342	CL31contig00342	0	11	6	7	0	10.25	4.5	8.75
	343	CL31contig00343	0	11	8	8	0	10.25	5.75	10
	344	CL31contig00344	0	11	8	8	0	10.25	5.75	10
	345	CL31contig00345	0	12	8	6	0	11	5.75	7.25
	346	CL31contig00346	0	12	8	6	0	11	5.75	7.25
	347	CL33contig00347	6	35	5	7	6.5	34.5	3.75	8.75
	348	CL33contig00348	7	36	5	7	7.75	35.5	3.75	8.75
	349	CL33contig00349	7	39	6	7	7.75	38.75	4.5	8.75
	350	CL33contig00350	8	40	6	7	8.5	40	4.5	8.75
	351	CL33contig00351	6	36	12	7	6.5	35.5	9	8.75
	352	CL33contig00352	7	37	12	7	7.75	36.75	9	8.75
	353	CL33contig00353	1	16	1	0	1	15.25	1	0
	354	CL33contig00354	2	17	1	0	2	16.25	1	0
	355	CL34contig00355	17	41	28	21	17.75	40.75	20.75	29.25
	356	CL34contig00356	19	50	32	22	20	49.5	24	31
	357	CL34contig00357	17	37	23	17	17.75	36.75	17.5	22.75
	358	CL34contig00358	19	46	27	18	20	45.25	20.5	24.5
	359	CL34contig00359	30	67	56	38	31.5	69	41.25	56
	360	CL34contig00360	28	61	47	36	29.75	62.5	34.75	52.75
	361	CL35contig00361	38	31	32	24	38.75	30	24	33.75
	362	CL35contig00362	42	33	27	24	42.75	32	20.5	33.75
	363	CL35contig00363	38	30	31	24	38.75	29.25	23.5	33.75
	364	CL35contig00364	42	32	26	24	42.75	31.25	19.5	33.75
	365	CL35contig00365	93	31	26	25	96.75	30	19.5	35.75
	366	CL35contig00366	89	29	31	25	92.75	28.5	23.5	35.75
	367	CL35contig00367	33	21	14	16	34.5	20.5	10.5	21.5
	368	CL35contig00368	33	22	15	16	34.5	21.25	11.25	21.5
	369	CL35contig00369	84	20	14	17	86.75	19.25	10.5	22.75
	370	CL36contig00370	13	5	8	9	13.75	4.25	5.75	11.5
	371	CL36contig00371	13	5	7	10	13.75	4.25	5	12.75
	372	CL36contig00372	14	4	9	10	14.75	3.25	6.75	12.75
	373	CL36contig00373	13	5	5	8	13.75	4.25	3.75	10
	374	CL36contig00374	14	4	8	11	14.75	3.25	5.75	14
	375	CL36contig00375	13	5	4	9	13.75	4.25	2.75	11.5
	376	CL36contig00376	14	4	12	11	14.75	3.25	9	14
	377	CL36contig00377	14	4	11	12	14.75	3.25	8	15.5
	378	CL36contig00378	11	5	8	10	11.75	4.25	5.75	12.75
	379	CL36contig00379	12	4	12	12	13	3.25	9	15.5
	380	CL36contig00380	11	5	5	9	11.75	4.25	3.75	11.5
	381	CL36contig00381	12	4	9	11	13	3.25	6.75	14
	382	CL37contig00382	300	203	390	318	289	194.25	332	800.5
	383	CL37contig00383	313	212	406	298	309.25	201.25	342	776.5
	384	CL38contig00384	69	28	23	9	70.25	27	17.5	11.5
	385	CL38contig00385	148	49	22	15	147.25	48.75	16.5	19.75
	386	CL38contig00386	149	50	22	15	149.25	49.75	16.5	19.75
	387	CL38contig00387	136	49	23	15	134.75	48.75	17.5	19.75
	388	CL38contig00388	137	50	23	15	136.25	50	17.5	19.75
	389	CL38contig00389	59	22	19	5	60.5	21.25	14.5	6
	390	CL39contig00390	20	27	64	21	21.25	26.25	47.25	29.25
	391	CL39contig00391	20	25	55	17	21.25	24.25	40.25	22.75
	392	CL39contig00392	34	16	19	11	35	15.25	14.5	14
	393	CL39contig00393	26	17	17	12	27.5	16.25	12.75	15.5
	394	CL40contig00394	28	51	34	26	29.75	51	25.5	37.25
	395	CL40contig00395	29	50	35	28	30.5	50	26.5	40.5
	396	CL40contig00396	57	28	33	7	58	27	24.75	8.75
	397	CL40contig00397	57	26	28	8	58	25	20.75	10
	398	CL40contig00398	24	24	22	24	25.25	23	16.5	33.75
	399	CL41contig00399	7	13	14	9	7.75	12.25	10.5	11.5
	400	CL41contig00400	6	13	12	10	6.5	12.25	9	12.75
	401	CL41contig00401	4	12	9	4	4	11	6.75	4.75
	402	CL41contig00402	5	12	11	3	5.25	11	8	3.5
	403	CL41contig00403	6	5	9	10	6.5	4.25	6.75	12.75
	404	CL41contig00404	4	4	6	4	4	3.25	4.5	4.75
	405	CL41contig00405	7	5	11	9	7.75	4.25	8	11.5
	406	CL41contig00406	5	4	8	3	5.25	3.25	5.75	3.5
	407	CL41contig00407	0	3	3	0	0	2.25	1.75	0
	408	CL42contig00408	261	317	352	187	245.75	274.5	274.5	343.5
	409	CL42contig00409	261	318	353	188	246.25	276.25	276.25	344.5
	410	CL42contig00410	278	312	357	188	270.25	268.5	281.75	347.25
	411	CL42contig00411	278	313	358	189	270.25	269.75	282.75	350.5
	412	CL42contig00412	279	313	358	189	271.75	270.25	283.5	353.25
	413	CL42contig00413	262	318	353	188	248.5	277	277	349.25
	414	CL42contig00414	275	309	338	177	265.5	265.5	265.5	328.75
	415	CL42contig00415	258	314	333	176	244.25	271.75	259.75	318
	416	CL42contig00416	276	308	332	176	268	264.5	258.5	324.5
	417	CL42contig00417	259	313	327	175	244.75	270.25	255.75	317.5
	418	CL43contig00418	12	20	28	25	13	19.25	20.75	35.75
	419	CL43contig00419	11	23	27	25	11.75	22	20.5	35.75
	420	CL43contig00420	9	23	105	11	9.75	22	75.25	14
	421	CL43contig00421	10	20	106	11	10.75	19.25	76.25	14
	422	CL43contig00422	6	8	6	18	6.5	7	4.5	24.5
	423	CL43contig00423	16	4	1	21	16.75	3.25	1	29.25
	424	CL44contig00424	6	14	26	11	6.5	13.25	19.5	14
	425	CL44contig00425	6	13	23	10	6.5	12.25	17.5	12.75
	426	CL44contig00426	6	13	24	11	6.5	12.25	18	14
	427	CL44contig00427	6	12	21	10	6.5	11	16	12.75
	428	CL44contig00428	7	8	26	8	7.75	7	19.5	10
	429	CL44contig00429	7	7	24	8	7.75	6.25	18	10
	430	CL44contig00430	10	15	31	14	10.75	14.25	23.5	18.5
	431	CL44contig00431	10	14	28	13	10.75	13.25	20.75	17
	432	CL44contig00432	6	2	10	2	6.5	1.5	7.5	2.5
	433	CL45contig00433	192	182	648	83	184.5	184.5	511.5	144.5
	434	CL45contig00434	195	183	649	83	190.25	185	550.5	145
	435	CL45contig00435	52	38	67	8	53.5	38	49	10
	436	CL45contig00436	118	134	264	43	119.75	133.75	185	63.75
	437	CL45contig00437	115	133	263	43	117.25	132.75	183.75	63.75
	438	CL45contig00438	53	38	67	8	54	38	49	10
	439	CL46contig00439	7	15	20	7	7.75	14.25	15	8.75
	440	CL46contig00440	7	18	21	7	7.75	17.25	16	8.75
	441	CL46contig00441	7	15	20	6	7.75	14.25	15	7.25
	442	CL46contig00442	7	18	21	6	7.75	17.25	16	7.25
	443	CL46contig00443	7	13	20	11	7.75	12.25	15	14
	444	CL46contig00444	7	13	20	10	7.75	12.25	15	12.75
	445	CL46contig00445	4	6	8	5	4	5.5	5.75	6
	446	CL46contig00446	4	6	8	4	4	5.5	5.75	4.75
	447	CL47contig00447	148	567	317	155	147.75	454.25	246.25	279.5
	448	CL47contig00448	148	568	320	155	147.75	455	251	281.75
	449	CL47contig00449	147	564	316	155	145	445.25	244.25	282.75
	450	CL47contig00450	219	656	388	203	219.75	630.25	324.5	428.25
	451	CL47contig00451	219	656	388	203	220.5	655	328.75	438
	452	CL47contig00452	147	563	313	155	145.75	440.5	239.5	283.5
	453	CL47contig00453	219	655	385	203	221.25	613.5	317.5	440.5
	454	CL47contig00454	219	655	385	203	222.75	629.25	318	445.25
	455	CL48contig00455	346	263	418	109	362.25	232.75	347.25	206.5
	456	CL48contig00456	24	30	43	5	25.25	29.25	31.75	6
	457	CL49contig00457	75	322	163	119	75.5	281.75	115.75	228.5
	458	CL49contig00458	75	322	163	119	75.5	282.75	116	231
	459	CL49contig00459	77	154	288	77	77.25	150.5	206.5	127.5
	460	CL49contig00460	56	255	120	75	56.75	225.5	86.25	123
	461	CL49contig00461	31	16	197	14	32.75	15.25	140.25	18.5
	462	CL50contig00462	3	10	17	0	3	9.25	12.75	0
	463	CL50contig00463	3	8	22	0	3	7	16.5	0
	464	CL50contig00464	5	9	17	0	5.25	8.25	12.75	0
	465	CL50contig00465	5	7	22	0	5.25	6.25	16.5	0
	466	CL50contig00466	3	9	15	0	3	8.25	11.25	0
	467	CL50contig00467	3	7	20	0	3	6.25	15	0
	468	CL50contig00468	5	8	15	0	5.25	7	11.25	0
	469	CL50contig00469	5	6	20	0	5.25	5.5	15	0
	470	CL51contig00470	20	27	39	25	21.25	26.25	28.75	35.75
	471	CL51contig00471	24	29	38	24	25.25	28.5	28.25	33.75
	472	CL51contig00472	19	23	31	22	20	22	23.5	31
	473	CL51contig00473	5	7	7	4	5.25	6.25	5	4.75
	474	CL51contig00474	5	8	12	3	5.25	7	9	3.5
	475	CL52contig00475	28	47	27	23	29.75	46.25	20.5	32.25
	476	CL52contig00476	28	46	27	23	29.75	45.25	20.5	32.75
	477	CL52contig00477	39	55	31	24	40	56	23.5	33.75
	478	CL52contig00478	39	54	31	24	40	54.5	23.5	34
	479	CL52contig00479	27	41	23	22	28.5	40.75	17.5	31
	480	CL52contig00480	38	49	27	23	38.75	48.75	20.5	32.75
	481	CL52contig00481	24	30	17	23	25.25	29.25	12.75	32.75
	482	CL52contig00482	13	22	13	22	13.75	21.25	9.75	31.25
	483	CL53contig00483	20	23	9	36	21.25	22	6.75	52.75
	484	CL53contig00484	20	23	9	36	21.25	22	6.75	53
	485	CL53contig00485	9	13	2	20	9.75	12.25	1.3333	27.75
	486	CL53contig00486	13	17	8	19	13.75	16.25	5.75	25.75
	487	CL53contig00487	9	13	2	20	9.75	12.25	1.3333	27.75
	488	CL53contig00488	2	5	1	0	2	4.25	1	0
	489	CL54contig00489	1	54	47	8	1	54.75	34.75	10
	490	CL54contig00490	1	53	53	8	1	53	39.25	10
	491	CL54contig00491	1	51	42	8	1	51	31.25	10
	492	CL54contig00492	1	50	48	8	1	50	35.75	10
	493	CL54contig00493	1	44	28	6	1	43.25	20.75	7.25
	494	CL54contig00494	1	43	34	6	1	42.5	25.5	7.25
	495	CL54contig00495	2	53	50	8	2	53	36.75	10
	496	CL54contig00496	2	50	45	8	2	50	33.5	10
	497	CL54contig00497	2	43	31	6	2	42.5	23.5	7.25
	498	CL55contig00498	84	117	50	50	86.75	116.25	36.75	77.25
	499	CL55contig00499	84	117	45	49	86.75	116.25	33.5	74.5
	500	CL55contig00500	84	117	51	50	86.75	116.5	37.5	77.25
	501	CL55contig00501	84	117	46	49	87	116.5	34	75
	502	CL55contig00502	63	44	39	28	64	43.25	28.75	40.5
	503	CL55contig00503	63	44	40	28	64	43.25	29.75	40.75
	504	CL56contig00504	44	79	55	34	44.75	80.25	40.25	50
	505	CL56contig00505	47	90	73	39	48	91	53.5	57.25
	506	CL56contig00506	44	67	55	30	44.75	69.25	40.25	44
	507	CL56contig00507	47	78	73	35	48	79.75	53.5	51.5
	508	CL56contig00508	44	77	53	35	44.75	79	39.25	51.5
	509	CL56contig00509	47	88	71	40	48	88	51.75	59.25
	510	CL57contig00510	140	251	265	243	139.75	224	186	630.25
	511	CL57contig00511	132	261	276	264	132	231	193	700
	512	CL57contig00512	166	208	173	245	164	196.75	122.25	655
	513	CL57contig00513	122	155	137	153	122.25	152.75	95.25	277
	514	CL58contig00514	7	29	16	14	7.75	28.5	12	18.5
	515	CL58contig00515	8	26	18	14	8.5	25	13.5	18.5
	516	CL58contig00516	7	28	15	7	7.75	27	11.25	8.75
	517	CL58contig00517	24	26	28	24	25.25	25	20.75	34
	518	CL58contig00518	23	20	28	26	24	19.25	20.75	37.25
	519	CL59contig00519	6	19	66	10	6.5	18.25	48.5	12.75
	520	CL59contig00520	6	20	66	13	6.5	19.25	48.5	17
	521	CL59contig00521	6	19	68	11	6.5	18.25	50	14
	522	CL59contig00522	6	20	68	14	6.5	19.25	50	18.5
	523	CL59contig00523	2	6	27	2	2	5.5	20.5	2.5
	524	CL59contig00524	2	6	29	3	2	5.5	21.75	3.5
	525	CL60contig00525	9	9	37	12	9.75	8.25	27.5	15.5
	526	CL60contig00526	7	10	38	12	7.75	9.25	28.5	15.5
	527	CL60contig00527	10	8	37	12	10.75	7	27.5	15.5
	528	CL60contig00528	8	9	38	12	8.5	8.25	28.5	15.5
	529	CL60contig00529	4	6	18	11	4	5.5	13.5	14.25
	530	CL60contig00530	2	7	19	11	2	6.25	14.5	14.25
	531	CL60contig00531	5	4	36	1	5.25	3.25	26.75	1.25
	532	CL61contig00532	18	23	26	20	19	22	19.5	27.75
	533	CL61contig00533	20	29	28	20	21.25	28.5	20.75	27.75
	534	CL61contig00534	20	26	25	25	21.25	25	18.75	35.75
	535	CL61contig00535	18	27	25	24	19	26.25	18.75	34
	536	CL61contig00536	22	32	27	25	23.25	31.25	20.5	35.75
	537	CL61contig00537	20	33	27	24	21.25	32	20.5	34
	538	CL61contig00538	8	8	9	10	8.5	7	6.75	12.75
	539	CL62contig00539	46	46	43	22	47.25	45.25	31.75	31.25
	540	CL62contig00540	51	49	45	24	52.25	48.75	33.5	34
	541	CL62contig00541	30	33	82	17	31.5	32	59.5	22.75
	542	CL62contig00542	25	33	84	19	26.5	32	60.75	25.75
	543	CL63contig00543	21	19	15	16	22.25	18.25	11.25	21.5
	544	CL63contig00544	19	21	13	16	20	20.5	9.75	21.5
	545	CL63contig00545	21	18	16	16	22.25	17.25	12	21.5
	546	CL63contig00546	19	20	14	16	20	19.25	10.5	21.5
	547	CL63contig00547	14	15	12	13	14.75	14.25	9	17
	548	CL63contig00548	14	16	11	13	14.75	15.25	8	17
	549	CL64contig00549	53	61	162	81	54	62.5	114	137.25
	550	CL64contig00550	53	61	162	80	54	62.5	114	134.75
	551	CL64contig00551	54	61	161	81	54.25	62.75	113.75	137.25
	552	CL64contig00552	54	61	161	80	54.5	62.75	113.75	135.5
	553	CL64contig00553	58	64	164	83	59.25	65.5	116.5	145.75
	554	CL64contig00554	58	64	164	82	59.25	65.75	116.5	139.75
	555	CL64contig00555	59	64	163	83	60.5	65.75	116	146.75
	556	CL64contig00556	59	64	163	82	60.5	65.75	116.25	140.25
	557	CL64contig00557	55	53	143	73	55.5	53	99.25	119.25
	558	CL64contig00558	56	53	142	73	56.75	53	99	119.75
	559	CL65contig00559	7	6	26	15	7.75	5.5	19.5	19.75
	560	CL65contig00560	7	7	25	15	7.75	6.25	18.75	19.75
	561	CL65contig00561	5	8	23	14	5.25	7	17.5	18.5
	562	CL65contig00562	6	5	24	13	6.5	4.25	18	17
	563	CL65contig00563	6	6	23	13	6.5	5.5	17.5	17
	564	CL65contig00564	4	7	21	12	4	6.25	16	15.5
	565	CL65contig00565	2	4	6	8	2	3.25	4.5	10
	566	CL66contig00566	4	14	16	10	4	13.25	12	12.75
	567	CL66contig00567	8	14	17	11	8.5	13.25	12.75	14.25
	568	CL66contig00568	5	8	12	12	5.25	7	9	15.5
	569	CL66contig00569	1	8	11	11	1	7	8	14.25
	570	CL66contig00570	1	6	6	0	1	5.5	4.5	0
	571	CL66contig00571	5	24	145	56	5.25	23	100.75	86.75
	572	CL67contig00572	1	3	15	11	1	2.25	11.25	14.25
	573	CL67contig00573	2	3	14	13	2	2.25	10.5	17
	574	CL67contig00574	1	3	13	9	1	2.25	9.75	11.5
	575	CL67contig00575	4	5	20	12	4	4.25	15	15.5
	576	CL67contig00576	5	5	19	14	5.25	4.25	14.5	18.5
	577	CL67contig00577	4	5	18	10	4	4.25	13.5	12.75
	578	CL68contig00578	32	25	48	15	33.25	24.25	35.75	19.75
	579	CL68contig00579	33	23	48	13	34.5	22	35.75	17
	580	CL68contig00580	38	21	31	44	38.75	20.5	23.5	65.5
	581	CL68contig00581	4	6	17	13	4	5.5	12.75	17
	582	CL69contig00582	6	14	14	7	6.5	13.25	10.5	8.75
	583	CL69contig00583	6	14	14	7	6.5	13.25	10.5	8.75
	584	CL69contig00584	6	13	15	4	6.5	12.25	11.25	4.75
	585	CL69contig00585	6	13	15	4	6.5	12.25	11.25	4.75
	586	CL69contig00586	6	15	16	6	6.5	14.25	12	7.25
	587	CL69contig00587	6	15	16	6	6.5	14.25	12	7.25
	588	CL69contig00588	6	14	17	3	6.5	13.25	12.75	3.5
	589	CL69contig00589	6	14	17	3	6.5	13.25	12.75	3.5
	590	CL70contig00590	15	9	8	10	16	8.25	5.75	12.75
	591	CL70contig00591	15	12	8	11	16	11	5.75	14.25
	592	CL70contig00592	15	9	8	10	16	8.25	5.75	12.75
	593	CL70contig00593	15	12	8	11	16	11	5.75	14.25
	594	CL70contig00594	9	8	7	8	9.75	7	5	10
	595	CL70contig00595	9	11	7	9	9.75	10.25	5	11.5
	596	CL71contig00596	296	1459	765	72	282.75	1216.25	630.25	115.5
	597	CL71contig00597	293	1442	760	74	281.75	1168.5	613.5	121
	598	CL71contig00598	13	77	29	4	13.75	79	21.75	4.75
	599	CL72contig00599	205	909	573	82	200.5	923.75	428.25	140.25
	600	CL72contig00600	210	908	550	71	205.75	895.75	403	113.5
	601	CL72contig00601	202	910	573	82	199	956.75	438	140.5
	602	CL72contig00602	207	909	550	71	201.25	940.75	405	113.75
	603	CL72contig00603	198	906	566	80	195.75	800.5	411.5	135.75
	604	CL72contig00604	203	905	543	69	199.25	776.5	400.5	107.75
	605	CL73contig00605	2	10	13	2	2	9.25	9.75	2.5
	606	CL73contig00606	5	5	8	2	5.25	4.25	5.75	2.5
	607	CL73contig00607	2	9	14	2	2	8.25	10.5	2.5
	608	CL73contig00608	3	0	3	1	3	0	1.75	1.25
	609	CL73contig00609	0	4	8	0	0	3.25	5.75	0
	610	CL74contig00610	82	1	19	232	83.5	1	14.5	560
	611	CL74contig00611	82	1	19	232	83.5	1	14.5	568.75
	612	CL74contig00612	82	1	19	232	83.75	1	14.5	570.5
	613	CL74contig00613	82	1	19	232	83.75	1	14.5	581.5
	614	CL74contig00614	82	1	19	231	83.75	1	14.5	508.75
	615	CL74contig00615	82	1	19	231	84.25	1	14.5	511.5
	616	CL75contig00616	16	33	18	5	16.75	32	13.5	6
	617	CL75contig00617	16	27	18	8	16.75	26.25	13.5	10
	618	CL75contig00618	16	33	18	5	16.75	32	13.5	6
	619	CL75contig00619	16	27	18	8	16.75	26.25	13.5	10
	620	CL75contig00620	10	27	5	6	10.75	26.25	3.75	7.25
	621	CL75contig00621	10	21	5	9	10.75	20.5	3.75	11.5
	622	CL75contig00622	23	39	20	15	24.25	38.75	15	19.75
	623	CL75contig00623	23	39	20	15	24.25	39.25	15	19.75
	624	CL76contig00624	12	28	11	7	13	27	8	8.75
	625	CL76contig00625	12	29	12	9	13	28.5	9	11.5
	626	CL76contig00626	11	8	5	0	11.75	7	3.75	0
	627	CL76contig00627	10	8	3	0	10.75	7	1.75	0
	628	CL77contig00628	11	17	19	9	11.75	16.25	14.5	11.5
	629	CL77contig00629	10	16	19	10	10.75	15.25	14.5	12.75
	630	CL77contig00630	11	18	17	8	11.75	17.25	12.75	10
	631	CL77contig00631	10	17	17	9	10.75	16.25	12.75	11.5
	632	CL77contig00632	6	3	3	2	6.5	2.25	1.75	2.5
	633	CL77contig00633	5	2	3	3	5.25	1.5	1.75	3.5
	634	CL78contig00634	19	15	18	20	20	14.25	13.5	27.75
	635	CL78contig00635	6	3	5	7	6.5	2.25	3.75	8.75
	636	CL78contig00636	6	1	4	4	6.5	1	2.75	4.75
	637	CL78contig00637	64	49	36	62	64.75	48.75	26.75	98
	638	CL78contig00638	22	16	25	21	23.25	15.25	18.75	29.25
	639	CL79contig00639	362	569	366	485	376.75	460.5	288.25	990.5
	640	CL79contig00640	358	598	377	462	372.25	550.5	305.75	940.75
	641	CL79contig00641	362	569	366	485	380.75	462.75	288.5	1062.75
	642	CL79contig00642	358	598	377	462	372.75	560	309.25	956.75
	643	CL80contig00643	3	18	14	11	3	17.25	10.5	14.25
	644	CL80contig00644	4	17	15	12	4	16.25	11.25	15.5
	645	CL80contig00645	4	18	14	12	4	17.25	10.5	15.5
	646	CL80contig00646	7	14	8	6	7.75	13.25	5.75	7.25
	647	CL81contig00647	27	25	12	10	28.5	24.25	9	12.75
	648	CL81contig00648	31	24	12	11	32.75	23.25	9	14.25
	649	CL81contig00649	28	26	13	11	29.75	25	9.75	14.25
	650	CL81contig00650	32	25	13	12	33.5	24.25	9.75	15.5
	651	CL81contig00651	27	24	12	9	28.5	23.25	9	11.5
	652	CL81contig00652	31	23	12	10	32.75	22	9	12.75
	653	CL82contig00653	23	76	83	98	24.25	77.75	60.25	181.75
	654	CL82contig00654	14	75	85	94	14.75	76.5	61.25	175.75
	655	CL82contig00655	22	77	87	89	23.25	79	62.75	162
	656	CL82contig00656	13	76	89	85	13.75	78	64.5	150.5
	657	CL82contig00657	9	28	36	50	9.75	27	26.75	77.25
	658	CL82contig00658	8	29	40	41	8.5	28.5	29.75	60.5
	659	CL83contig00659	60	232	205	122	61.5	216.25	146.75	236
	660	CL83contig00660	88	268	297	147	90.75	236	213.5	274.5
	661	CL84contig00661	724	390	255	16	550.5	314.75	179.75	21.5
	662	CL84contig00662	805	482	293	22	613.5	391.75	209	31.25
	663	CL84contig00663	17	6	13	1	17.75	5.5	9.75	1.25
	664	CL84contig00664	0	35	16	0	0	34.5	12	0
	665	CL85contig00665	34	25	49	24	35	24.25	36	34
	666	CL85contig00666	34	26	50	25	35.25	25	36.75	35.75
	667	CL85contig00667	33	22	52	24	34.5	21.25	38.25	34.25
	668	CL85contig00668	33	23	53	25	34.5	22	39.25	35.75
	669	CL85contig00669	1	7	3	3	1	6.25	1.75	3.5
	670	CL86contig00670	81	0	11	0	82.5	0	8	0
	671	CL86contig00671	73	0	10	0	73.25	0	7.5	0
	672	CL86contig00672	79	0	10	0	79	0	7.5	0
	673	CL86contig00673	71	0	9	0	72	0	6.75	0
	674	CL86contig00674	19	0	2	0	20.25	0	1.3333	0
	675	CL86contig00675	11	0	1	0	11.75	0	1	0
	676	CL87contig00676	6	18	12	1	6.5	17.25	9	1.25
	677	CL87contig00677	5	14	11	1	5.25	13.25	8	1.25
	678	CL87contig00678	6	16	11	1	6.5	15.25	8	1.25
	679	CL87contig00679	5	12	10	1	5.25	11	7.5	1.25
	680	CL87contig00680	6	16	14	1	6.5	15.25	10.5	1.25
	681	CL87contig00681	5	12	13	1	5.25	11	9.75	1.25
	682	CL88contig00682	7	12	19	4	7.75	11	14.5	4.75
	683	CL88contig00683	8	11	19	3	8.5	10.25	14.5	3.5
	684	CL88contig00684	4	5	11	5	4	4.25	8	6
	685	CL88contig00685	2	3	7	3	2	2.25	5	3.5
	686	CL89contig00686	49	30	60	29	50.25	29.25	44.5	42.25
	687	CL89contig00687	38	26	40	24	39.25	25	29.75	34.25
	688	CL89contig00688	40	28	43	26	41	27	31.75	37.25
	689	CL89contig00689	29	24	23	21	30.5	23.25	17.5	29.25
	690	CL89contig00690	19	4	28	4	20.5	3.25	20.75	4.75
	691	CL90contig00691	32	19	18	10	33.5	18.25	13.5	12.75
	692	CL90contig00692	32	16	16	12	33.5	15.25	12	15.5
	693	CL90contig00693	32	17	16	9	33.5	16.25	12	11.5
	694	CL90contig00694	1	10	5	1	1	9.25	3.75	1.25
	695	CL91contig00695	17	137	27	52	17.75	135.75	20.5	79.75
	696	CL91contig00696	14	127	27	61	14.75	127.5	20.5	95.25
	697	CL91contig00697	16	247	122	33	16.75	221.25	87.5	48.5
	698	CL92contig00698	81	117	111	17	82.75	117	80	22.75
	699	CL92contig00699	82	117	111	17	84.25	117.25	80	22.75
	700	CL92contig00700	81	115	113	16	82.75	115.5	81.5	21.5
	701	CL92contig00701	82	115	113	16	84.5	115.5	81.5	21.5
	702	CL92contig00702	79	119	113	18	79	121	81.5	24.5
	703	CL92contig00703	80	119	113	18	80.5	121	81.5	24.5
	704	CL92contig00704	79	117	115	17	79	117.75	83	22.75
	705	CL92contig00705	80	117	115	17	80.5	118	83	22.75
	706	CL93contig00706	33	43	28	4	34.5	42.5	20.75	4.75
	707	CL93contig00707	33	43	27	3	34.5	42.5	20.5	3.5
	708	CL93contig00708	33	45	28	4	34.5	44.25	20.75	4.75
	709	CL93contig00709	33	45	27	3	34.5	44.25	20.5	3.5
	710	CL93contig00710	26	31	17	0	27.5	30.25	12.75	0
	711	CL94contig00711	5	54	29	3	5.25	54.75	21.75	3.5
	712	CL94contig00712	5	53	31	3	5.5	53.25	23.5	3.5
	713	CL94contig00713	0	14	8	0	0	13.25	5.75	0
	714	CL94contig00714	0	13	10	0	0	12.25	7.5	0
	715	CL94contig00715	2	30	16	5	2	29.25	12	6
	716	CL94contig00716	2	29	18	5	2	28.5	13.5	6
	717	CL95contig00717	24	97	368	162	25.25	97.75	291	291
	718	CL95contig00718	24	97	370	162	25.25	98	297.5	291.75
	719	CL95contig00719	24	92	343	157	25.25	93.25	268	288.5
	720	CL95contig00720	24	92	345	157	25.25	93.75	269.25	289
	721	CL96contig00721	7	14	15	3	7.75	13.25	11.25	3.5
	722	CL96contig00722	7	15	12	4	7.75	14.25	9	4.75
	723	CL96contig00723	6	9	10	3	6.5	8.25	7.5	3.5
	724	CL96contig00724	8	13	12	3	8.5	12.25	9	3.5
	725	CL96contig00725	6	10	7	4	6.5	9.25	5	4.75
	726	CL96contig00726	8	14	9	4	8.5	13.25	6.75	4.75
	727	CL97contig00727	14	40	22	19	15	40	16.5	25.75
	728	CL97contig00728	14	39	21	19	15	39.25	16	26
	729	CL97contig00729	14	38	19	19	15	38	14.5	26
	730	CL97contig00730	14	37	18	19	15	36.75	13.5	26
	731	CL97contig00731	22	37	22	11	23.25	36.75	16.5	14.25
	732	CL97contig00732	22	39	25	11	23.25	39.25	18.75	14.25
	733	CL97contig00733	22	36	21	11	23.25	35.5	16	14.25
	734	CL97contig00734	22	38	24	11	23.25	38	18	14.25
	735	CL98contig00735	72	124	90	275	72.75	124.75	65	750.75
	736	CL98contig00736	71	116	88	241	72	116	63.5	629.25
	737	CL98contig00737	65	91	81	200	66	92.75	58.75	419
	738	CL99contig00738	63	5	6	0	64	4.25	4.5	0
	739	CL99contig00739	56	5	5	0	57	4.25	3.75	0
	740	CL99contig00740	65	3	5	0	66.25	2.25	3.75	0
	741	CL99contig00741	58	5	6	0	59.25	4.25	4.5	0
	742	CL99contig00742	60	3	5	0	62	2.25	3.75	0
	743	CL99contig00743	51	5	5	0	52.25	4.25	3.75	0
	744	CL100contig00744	40	98	114	27	41	100	82.5	39.25
	745	CL100contig00745	38	93	110	28	39.25	94.5	79.25	40.75
	746	CL100contig00746	36	95	111	24	37	96.25	80	34.5
	747	CL100contig00747	34	90	107	25	35.25	91.25	77	35.75
	748	CL100contig00748	36	94	109	24	37	95.5	79	34.5
	749	CL100contig00749	34	89	105	25	35.25	89.25	75.25	35.75
	750	CL101contig00750	15	8	14	11	16	7	10.5	14.25
	751	CL101contig00751	15	8	14	11	16	7	10.5	14.25
	752	CL101contig00752	14	5	14	8	15	4.25	10.5	10
	753	CL101contig00753	14	5	14	8	15	4.25	10.5	10
	754	CL101contig00754	10	9	10	9	10.75	8.25	7.5	11.5
	755	CL101contig00755	9	6	10	6	9.75	5.5	7.5	7.25
	756	CL101contig00756	6	1	10	5	6.5	1	7.5	6
	757	CL101contig00757	6	1	10	5	6.5	1	7.5	6
	758	CL102contig00758	80	35	25	11	81	34.5	18.75	14.5
	759	CL102contig00759	79	40	22	17	79.25	40	16.5	22.75
	760	CL102contig00760	64	38	27	12	65	38	20.5	15.5
	761	CL102contig00761	54	8	5	0	54.5	7	3.75	0
	762	CL103contig00762	318	6	18	99	317.5	5.5	13.5	182.75
	763	CL103contig00763	318	6	18	100	318	5.5	13.5	184.5
	764	CL103contig00764	319	6	18	102	328.75	5.5	13.5	193.5
	765	CL103contig00765	319	6	18	103	330.5	5.5	13.5	196.75
	766	CL103contig00766	30	2	10	65	31.5	1.5	7.5	102.75
	767	CL104contig00767	44	211	368	114	44.75	198.25	291.75	216.75
	768	CL104contig00768	44	211	369	114	44.75	198.5	293.25	219
	769	CL104contig00769	44	211	368	114	44.75	199	292.5	219.75
	770	CL104contig00770	44	211	369	114	45	199.25	294.75	220.5
	771	CL104contig00771	34	178	336	104	35.25	174.5	261.5	200.5
	772	CL104contig00772	34	178	337	104	35.25	175.25	264.5	201.25
	773	CL105contig00773	16	27	43	13	16.75	26.5	31.75	17
	774	CL105contig00774	17	27	40	13	17.75	26.5	29.75	17
	775	CL105contig00775	18	43	59	34	19	42.5	43.75	50
	776	CL105contig00776	22	36	52	22	23.25	35.75	38.25	31.25
	777	CL106contig00777	3	5	65	13	3	4.25	47.75	17.25
	778	CL106contig00778	3	11	61	20	3	10.25	45.25	27.75
	779	CL106contig00779	1	3	69	7	1	2.25	50.5	8.75
	780	CL106contig00780	2	9	6	13	2	8.25	4.5	17.25
	781	CL107contig00781	4	13	14	6	4	12.25	10.5	7.25
	782	CL107contig00782	3	12	12	6	3	11	9	7.25
	783	CL107contig00783	4	12	13	6	4	11	9.75	7.25
	784	CL107contig00784	3	11	11	6	3	10.25	8	7.25
	785	CL107contig00785	6	18	16	8	6.5	17.25	12	10
	786	CL107contig00786	6	17	15	8	6.5	16.25	11.25	10
	787	CL107contig00787	5	17	14	8	5.5	16.25	10.5	10
	788	CL107contig00788	5	16	13	8	5.5	15.25	9.75	10
	789	CL108contig00789	8	10	9	2	8.5	9.25	6.75	2.5
	790	CL108contig00790	20	32	23	11	21.25	31.25	17.5	14.5
	791	CL108contig00791	9	10	9	2	9.75	9.25	6.75	2.5
	792	CL108contig00792	7	9	8	2	7.75	8.25	5.75	2.5
	793	CL108contig00793	21	32	23	11	22.25	31.25	17.5	14.5
	794	CL108contig00794	19	31	22	11	20.5	30.25	16.5	14.5
	795	CL108contig00795	1	5	2	2	1	4.25	1.3333	2.5
	796	CL109contig00796	15	18	23	3	16	17.25	17.5	3.5
	797	CL109contig00797	17	16	25	3	17.75	15.25	18.75	3.5
	798	CL109contig00798	13	19	24	4	13.75	18.25	18	4.75
	799	CL109contig00799	15	17	26	4	16	16.25	19.5	4.75
	800	CL109contig00800	12	6	16	2	13	5.5	12	2.5
	801	CL109contig00801	10	7	17	3	10.75	6.25	12.75	3.5
	802	CL110contig00802	2	7	5	1	2	6.25	3.75	1.25
	803	CL110contig00803	1	7	3	1	1	6.25	1.75	1.25
	804	CL111contig00804	27	30	29	29	28.5	29.25	21.75	42.25
	805	CL111contig00805	25	29	30	31	26.5	28.5	22.5	45.5
	806	CL111contig00806	27	29	31	29	28.5	28.5	23.5	42.25
	807	CL111contig00807	25	28	32	31	26.5	27	24.25	45.75
	808	CL111contig00808	23	29	31	30	24.25	28.5	23.5	44
	809	CL111contig00809	21	28	32	32	22.25	27	24.25	46.75
	810	CL112contig00810	8	9	18	9	8.5	8.25	13.5	11.5
	811	CL112contig00811	8	9	20	9	8.5	8.25	15	11.5
	812	CL112contig00812	8	9	14	10	8.5	8.25	10.5	12.75
	813	CL112contig00813	6	2	1	2	6.5	1.5	1	2.5
	814	CL113contig00814	11	23	6	9	11.75	22	4.5	11.5
	815	CL113contig00815	14	20	10	5	15	19.25	7.5	6
	816	CL113contig00816	17	41	16	29	17.75	40.75	12	42.25
	817	CL113contig00817	20	38	20	25	21.25	38	15	35.75
	818	CL113contig00818	24	56	34	29	25.25	57	25.5	42.5
	819	CL113contig00819	27	53	38	25	28.5	53.5	28.5	35.75
	820	CL114contig00820	33	20	21	31	34.5	19.25	16	45.75
	821	CL114contig00821	28	9	8	60	29.75	8.25	5.75	93.75
	822	CL114contig00822	28	9	8	58	29.75	8.25	5.75	88.75
	823	CL114contig00823	17	4	7	29	17.75	3.25	5	42.5
	824	CL115contig00824	5	5	9	2	5.5	4.25	6.75	2.5
	825	CL115contig00825	5	5	9	2	5.5	4.25	6.75	2.5
	826	CL115contig00826	2	6	7	2	2	5.5	5	2.5
	827	CL115contig00827	2	5	7	1	2	4.25	5	1.25
	828	CL116contig00828	5	7	12	10	5.5	6.25	9	12.75
	829	CL116contig00829	6	6	12	8	6.5	5.5	9	10
	830	CL116contig00830	4	6	11	8	4	5.5	8	10
	831	CL116contig00831	5	5	11	7	5.5	4.25	8	8.75
	832	CL116contig00832	5	5	11	6	5.5	4.25	8	7.25
	833	CL117contig00833	10	53	44	29	10.75	53.5	32.75	42.5
	834	CL117contig00834	10	53	44	29	10.75	53.5	32.75	42.5
	835	CL117contig00835	9	40	28	9	9.75	40	20.75	11.5
	836	CL117contig00836	8	37	29	9	8.5	36.75	21.75	11.5
	837	CL118contig00837	7	11	12	3	7.75	10.25	9	3.5
	838	CL118contig00838	7	11	12	5	7.75	10.25	9	6
	839	CL118contig00839	5	10	9	3	5.5	9.25	6.75	3.5
	840	CL118contig00840	5	10	9	5	5.5	9.25	6.75	6
	841	CL118contig00841	3	2	7	4	3	1.5	5	4.75
	842	CL118contig00842	3	2	7	6	3	1.5	5	7.25
	843	CL119contig00843	9	15	26	12	9.75	14.25	19.5	15.5
	844	CL119contig00844	40	17	30	11	41	16.25	22.5	14.5
	845	CL119contig00845	39	18	31	10	40	17.25	23.5	12.75
	846	CL119contig00846	3	9	12	6	3	8.25	9	7.25
	847	CL120contig00847	18	32	38	10	19.25	31.25	28.5	12.75
	848	CL120contig00848	16	35	35	9	16.75	34.5	26.5	11.5
	849	CL120contig00849	20	33	38	10	21.25	32	28.5	12.75
	850	CL120contig00850	18	36	35	9	19.25	35.75	26.5	11.5
	851	CL121contig00851	22	59	22	19	23.25	59.75	16.5	26
	852	CL121contig00852	23	63	21	19	24.25	64.5	16	26.25
	853	CL121contig00853	22	58	20	19	23.25	59.25	15	26.25
	854	CL121contig00854	23	62	19	19	24.25	63.75	14.5	26.25
	855	CL122contig00855	8	10	6	4	8.5	9.25	4.5	4.75
	856	CL122contig00856	7	9	4	4	7.75	8.25	2.75	4.75
	857	CL122contig00857	4	11	8	5	4	10.25	5.75	6
	858	CL122contig00858	4	9	6	6	4	8.25	4.5	7.25
	859	CL122contig00859	5	12	10	5	5.5	11	7.5	6
	860	CL122contig00860	5	10	8	6	5.5	9.25	5.75	7.25
	861	CL123contig00861	10	23	43	24	10.75	22	31.75	34.5
	862	CL123contig00862	12	26	44	27	13	25.25	32.75	39.25
	863	CL123contig00863	6	9	20	25	6.5	8.25	15	35.75
	864	CL123contig00864	4	6	19	22	4	5.5	14.5	31.25
	865	CL123contig00865	19	20	21	9	20.5	19.25	16	11.5
	866	CL124contig00866	8	36	76	7	8.5	35.75	55.25	8.75
	867	CL124contig00867	9	38	79	7	9.75	38	57.75	8.75
	868	CL124contig00868	25	20	28	4	26.5	19.25	20.75	4.75
	869	CL124contig00869	25	20	28	4	26.5	19.25	20.75	4.75
	870	CL124contig00870	8	36	76	7	8.5	35.75	55.25	8.75
	871	CL124contig00871	9	38	79	7	9.75	38	57.75	8.75
	872	CL125contig00872	61	9	10	24	62.5	8.25	7.5	34.5
	873	CL125contig00873	88	25	22	39	91	24.25	16.5	57.25
	874	CL125contig00874	57	7	4	20	58.25	6.25	2.75	27.75
	875	CL125contig00875	5	4	6	6	5.5	3.25	4.5	7.25
	876	CL126contig00876	17	10	19	6	17.75	9.25	14.5	7.25
	877	CL126contig00877	16	10	28	12	16.75	9.25	20.75	15.5
	878	CL126contig00878	16	10	22	5	16.75	9.25	16.5	6
	879	CL126contig00879	21	15	31	11	22.25	14.25	23.5	14.5
	880	CL126contig00880	20	15	34	10	21.25	14.25	25.5	12.75
	881	CL126contig00881	20	15	40	17	21.25	14.25	29.75	22.75
	882	CL127contig00882	6	8	22	11	6.5	7	16.5	14.5
	883	CL127contig00883	2	5	11	5	2	4.25	8	6
	884	CL127contig00884	2	7	11	5	2	6.25	8	6
	885	CL127contig00885	5	5	19	13	5.5	4.25	14.5	17.25
	886	CL128contig00886	0	1	376	29	0	1	302.25	42.5
	887	CL128contig00887	0	1	340	28	0	1	266.75	40.75
	888	CL128contig00888	16	44	78	15	16.75	43.25	57	19.75
	889	CL128contig00889	45	88	59	30	46.25	88	43.75	44.25
	890	CL129contig00890	18	15	20	7	19.25	14.5	15	8.75
	891	CL129contig00891	16	15	23	3	16.75	14.5	17.5	3.5
	892	CL129contig00892	9	13	22	3	9.75	12.25	16.5	3.5
	893	CL129contig00893	11	13	19	7	11.75	12.25	14.5	8.75
	894	CL129contig00894	13	16	15	8	13.75	15.25	11.25	10
	895	CL129contig00895	11	16	18	4	11.75	15.25	13.5	4.75
	896	CL130contig00896	33	26	32	23	34.5	25.25	24.25	32.75
	897	CL130contig00897	38	29	33	24	39.25	28.5	24.75	34.5
	898	CL130contig00898	37	18	31	15	38	17.25	23.5	19.75
	899	CL130contig00899	32	15	30	14	33.5	14.5	22.5	18.5
	900	CL130contig00900	18	11	4	10	19.25	10.25	2.75	12.75
	901	CL131contig00901	32	57	93	41	33.5	57.75	67	60.5
	902	CL131contig00902	30	57	93	39	31.75	57.75	67	57.75
	903	CL131contig00903	31	59	92	41	32.75	60	66.25	60.5
	904	CL131contig00904	29	59	92	39	30.5	60.25	66.25	57.75
	905	CL132contig00905	0	3	57	2	0	2.25	42.25	2.5
	906	CL132contig00906	0	3	47	3	0	2.25	34.75	3.5
	907	CL132contig00907	0	2	59	5	0	1.5	43.75	6
	908	CL132contig00908	0	2	49	6	0	1.5	36	7.25
	909	CL132contig00909	0	1	12	0	0	1	9	0
	910	CL133contig00910	129	109	107	23	129.5	109.5	77.25	32.75
	911	CL134contig00911	2	6	1	5	2	5.5	1	6
	912	CL134contig00912	1	6	1	5	1	5.5	1	6
	913	CL134contig00913	2	8	4	12	2	7	2.75	15.5
	914	CL134contig00914	1	8	4	12	1	7	2.75	15.5
	915	CL134contig00915	0	3	0	2	0	2.25	0	2.5
	916	CL135contig00916	14	13	13	5	15	12.25	9.75	6
	917	CL135contig00917	11	13	13	5	11.75	12.25	9.75	6
	918	CL135contig00918	12	13	11	5	13	12.25	8	6
	919	CL135contig00919	9	13	11	5	9.75	12.25	8	6
	920	CL135contig00920	6	4	8	4	6.5	3.25	5.75	4.75
	921	CL135contig00921	3	4	8	4	3	3.25	5.75	4.75
	922	CL136contig00922	32	34	56	20	33.5	33	41.25	27.75
	923	CL136contig00923	29	32	54	19	30.5	31.25	40	26.25
	924	CL136contig00924	16	18	37	16	16.75	17.25	27.5	21.5
	925	CL136contig00925	8	11	31	9	8.5	10.25	23.5	11.5
	926	CL137contig00926	7	17	19	4	7.75	16.25	14.5	4.75
	927	CL137contig00927	8	20	20	4	8.5	19.25	15	4.75
	928	CL137contig00928	6	12	18	3	6.5	11	13.5	3.5
	929	CL137contig00929	7	15	19	3	7.75	14.5	14.5	3.5
	930	CL137contig00930	6	9	17	1	6.5	8.25	12.75	1.25
	931	CL138contig00931	9	9	20	3	9.75	8.25	15	3.5
	932	CL138contig00932	8	8	12	3	8.5	7	9	3.5
	933	CL138contig00933	12	11	17	5	13	10.25	12.75	6
	934	CL138contig00934	1	2	7	2	1	1.5	5	2.5
	935	CL139contig00935	450	122	124	12	460.5	123	89	15.5
	936	CL140contig00936	42	66	27	11	42.75	67.25	20.5	14.5
	937	CL140contig00937	41	65	25	10	42	66.5	18.75	12.75
	938	CL140contig00938	36	59	23	10	37	60.25	17.5	12.75
	939	CL140contig00939	59	88	39	23	60.5	88.25	28.75	32.75
	940	CL141contig00940	59	63	54	21	60.75	64.5	40	29.25
	941	CL141contig00941	60	64	50	20	62	65.75	36.75	27.75
	942	CL141contig00942	55	62	52	21	56	63.75	38.25	29.25
	943	CL142contig00943	4	8	24	5	4	7	18	6
	944	CL142contig00944	3	3	10	3	3	2.25	7.5	3.5
	945	CL142contig00945	3	6	20	5	3	5.5	15	6
	946	CL142contig00946	4	8	22	4	4	7	16.5	4.75
	947	CL142contig00947	3	3	8	2	3	2.25	5.75	2.5
	948	CL143contig00948	120	721	211	549	120.25	682.5	149.75	1216.25
	949	CL143contig00949	110	674	186	525	113.5	670.5	132.75	1168.5
	950	CL144contig00950	18	35	20	11	19.25	34.5	15	14.5
	951	CL144contig00951	24	33	20	7	25.25	32	15	8.75
	952	CL144contig00952	15	20	9	4	16	19.25	6.75	4.75
	953	CL144contig00953	11	9	1	1	11.75	8.25	1	1.25
	954	CL145contig00954	919	24	173	49	655	23.25	122.75	75
	955	CL145contig00955	920	24	176	50	670.5	23.25	124.75	77.25
	956	CL145contig00956	921	24	173	49	682.5	23.25	123	75.25
	957	CL145contig00957	922	24	176	50	700	23.25	124.75	77.25
	958	CL145contig00958	744	34	162	90	568.75	33	114.5	164
	959	CL145contig00959	745	34	165	91	570.5	33	117	170.25
	960	CL146contig00960	18	17	31	3	19.25	16.25	23.5	3.5
	961	CL146contig00961	20	17	32	4	21.5	16.25	24.25	4.75
	962	CL146contig00962	17	14	30	3	17.75	13.25	22.5	3.5
	963	CL146contig00963	19	14	31	4	20.5	13.25	23.5	4.75
	964	CL147contig00964	26	130	28	0	27.5	129.25	20.75	0
	965	CL147contig00965	27	131	28	0	28.5	130	20.75	0
	966	CL147contig00966	26	130	36	0	27.5	129.5	26.75	0
	967	CL147contig00967	27	131	36	0	28.5	130.5	26.75	0
	968	CL148contig00968	24	15	19	22	25.25	14.5	14.5	31.25
	969	CL148contig00969	24	15	18	22	25.25	14.5	13.5	31.25
	970	CL148contig00970	6	4	11	12	6.5	3.25	8	15.5
	971	CL148contig00971	6	4	12	12	6.5	3.25	9	15.5
	972	CL148contig00972	14	12	8	7	15	11	5.75	8.75
	973	CL149contig00973	8	10	6	8	8.5	9.25	4.5	10
	974	CL149contig00974	4	6	12	12	4	5.5	9	15.5
	975	CL149contig00975	9	11	7	6	9.75	10.25	5	7.25
	976	CL149contig00976	136	123	92	135	135.5	123.25	66.25	255.75
	977	CL150contig00977	29	8	41	15	30.5	7	30.25	19.75
	978	CL150contig00978	34	11	40	14	35.25	10.25	29.75	18.5
	979	CL150contig00979	27	9	33	14	28.5	8.25	24.75	18.5
	980	CL151contig00980	39	26	41	16	40	25.25	30.25	21.5
	981	CL151contig00981	22	31	31	13	23.25	30.25	23.5	17.25
	982	CL151contig00982	38	21	36	15	39.25	20.5	26.75	19.75
	983	CL151contig00983	20	28	25	13	21.5	27	18.75	17.25
	984	CL152contig00984	50	14	6	5	51	13.25	4.5	6
	985	CL152contig00985	44	14	6	4	45	13.25	4.5	4.75
	986	CL152contig00986	39	8	6	5	40	7	4.5	6
	987	CL152contig00987	33	8	6	4	34.5	7	4.5	4.75
	988	CL152contig00988	5	9	1	1	5.5	8.25	1	1.25
	989	CL153contig00989	21	19	23	8	22.25	18.25	17.5	10
	990	CL153contig00990	18	11	16	2	19.25	10.25	12	2.5
	991	CL153contig00991	18	19	23	9	19.25	18.25	17.5	11.5
	992	CL153contig00992	15	11	16	3	16	10.25	12	3.5
	993	CL153contig00993	7	5	3	0	7.75	4.25	1.75	0
	994	CL154contig00994	3	9	13	5	3	8.25	9.75	6
	995	CL154contig00995	3	9	13	5	3	8.25	9.75	6
	996	CL154contig00996	6	11	10	3	6.5	10.25	7.5	3.5
	997	CL154contig00997	1	10	9	5	1	9.25	6.75	6
	998	CL155contig00998	13	36	17	21	13.75	35.75	12.75	29.25
	999	CL155contig00999	5	14	25	7	5.5	13.25	18.75	8.75
	1000	CL155contig01000	5	14	26	7	5.5	13.25	19.5	8.75
	1001	CL155contig01001	13	36	18	21	13.75	35.75	13.5	29.25
	1002	CL155contig01002	1	7	4	1	1	6.25	2.75	1.25
	1003	CL155contig01003	1	7	3	1	1	6.25	1.75	1.25
	1004	CL156contig01004	13	14	20	17	13.75	13.25	15	22.75
	1005	CL156contig01005	13	14	20	17	13.75	13.25	15	22.75
	1006	CL156contig01006	10	21	17	7	10.75	20.5	12.75	8.75
	1007	CL156contig01007	10	21	17	7	10.75	20.5	12.75	8.75
	1008	CL156contig01008	5	4	6	14	5.5	3.25	4.5	18.5
	1009	CL157contig01009	7	5	11	0	7.75	4.25	8	0
	1010	CL157contig01010	7	5	11	0	7.75	4.25	8	0
	1011	CL157contig01011	6	1	11	1	6.5	1	8	1.25
	1012	CL157contig01012	6	1	11	1	6.5	1	8	1.25
	1013	CL157contig01013	4	5	8	0	4	4.25	5.75	0
	1014	CL158contig01014	24	168	80	19	25.25	166.75	58.25	26.25
	1015	CL158contig01015	23	148	73	18	24.25	145.75	53.5	24.5
	1016	CL158contig01016	1	45	38	3	1	44.25	28.5	3.5
	1017	CL158contig01017	0	3	10	1	0	2.25	7.5	1.25
	1018	CL159contig01018	28	37	51	42	29.75	36.75	37.5	62
	1019	CL159contig01019	18	40	48	36	19.25	40	35.75	53
	1020	CL159contig01020	29	38	53	43	30.5	38	39.25	64
	1021	CL159contig01021	19	41	50	37	20.5	41	36.75	54.75
	1022	CL159contig01022	15	22	34	18	16	21.25	25.5	24.5
	1023	CL159contig01023	25	19	37	24	26.5	18.25	27.5	34.5
	1024	CL160contig01024	0	0	1262	19	0	0	1216.25	26.25
	1025	CL160contig01025	69	138	81	87	70.25	137.25	58.75	156.75
	1026	CL161contig01026	25	38	27	9	26.5	38	20.5	11.5
	1027	CL161contig01027	10	19	12	1	10.75	18.25	9	1.25
	1028	CL161contig01028	26	47	25	11	27.5	46.25	18.75	14.5
	1029	CL161contig01029	34	51	21	9	35.25	51	16	11.5
	1030	CL162contig01030	0	1	151	9	0	1	106	11.5
	1031	CL162contig01031	0	1	151	9	0	1	106	11.5
	1032	CL162contig01032	0	1	135	9	0	1	94	11.5
	1033	CL162contig01033	0	1	135	9	0	1	94.25	11.5
	1034	CL163contig01034	11	0	4	7	11.75	0	2.75	8.75
	1035	CL163contig01035	12	0	4	5	13	0	2.75	6
	1036	CL163contig01036	6	0	4	3	6.5	0	2.75	3.5
	1037	CL164contig01037	16	24	13	10	16.75	23.25	9.75	12.75
	1038	CL164contig01038	16	15	12	10	16.75	14.5	9	12.75
	1039	CL164contig01039	3	2	6	1	3	1.5	4.5	1.25
	1040	CL165contig01040	69	9	36	47	70.5	8.25	26.75	71.75
	1041	CL165contig01041	71	10	38	47	72	9.25	28.5	71.75
	1042	CL165contig01042	66	9	36	44	66.75	8.25	26.75	65.5
	1043	CL165contig01043	68	10	38	44	69	9.25	28.5	65.75
	1044	CL166contig01044	8	59	41	32	8.5	60.25	30.25	46.75
	1045	CL166contig01045	11	62	47	33	11.75	63.75	34.75	48.5
	1046	CL166contig01046	2	5	6	7	2	4.25	4.5	8.75
	1047	CL167contig01047	41	69	38	45	42	71	28.5	67.75
	1048	CL167contig01048	58	71	41	44	59.25	73.25	30.25	65.75
	1049	CL167contig01049	37	28	21	35	38	27	16	51.5
	1050	CL168contig01050	24	20	47	12	25.25	19.25	34.75	15.5
	1051	CL168contig01051	29	17	55	12	30.5	16.25	40.5	15.5
	1052	CL168contig01052	23	22	45	12	24.25	21.25	33.5	15.5
	1053	CL168contig01053	28	19	53	12	29.75	18.25	39.25	15.5
	1054	CL169contig01054	50	28	103	45	51	27	73.75	67.75
	1055	CL169contig01055	40	34	104	44	41	33	74.25	65.75
	1056	CL169contig01056	4	5	13	3	4	4.25	9.75	3.5
	1057	CL170contig01057	83	43	67	25	85.25	42.5	49	36
	1058	CL170contig01058	77	47	71	25	77.25	46.25	51.75	36
	1059	CL170contig01059	52	19	36	18	53.5	18.25	26.75	24.5
	1060	CL170contig01060	46	23	40	18	47.25	22	29.75	24.5
	1061	CL171contig01061	35	65	21	31	36.25	66.5	16	45.75
	1062	CL171contig01062	33	63	18	26	34.5	64.5	13.5	37.25
	1063	CL172contig01063	8	7	5	8	8.75	6.25	3.75	10
	1064	CL172contig01064	10	8	4	8	10.75	7	2.75	10
	1065	CL172contig01065	7	8	6	6	7.75	7	4.5	7.25
	1066	CL172contig01066	9	9	5	6	9.75	8.25	3.75	7.25
	1067	CL173contig01067	6	23	23	11	6.5	22	17.5	14.5
	1068	CL173contig01068	8	20	22	10	8.75	19.25	16.5	12.75
	1069	CL173contig01069	5	21	18	9	5.5	20.5	13.5	11.5
	1070	CL173contig01070	7	18	17	8	7.75	17.25	12.75	10
	1071	CL174contig01071	4	12	85	11	4	11	61.25	14.5
	1072	CL174contig01072	4	14	79	11	4	13.25	57.75	14.5
	1073	CL174contig01073	4	11	90	11	4	10.25	65	14.5
	1074	CL174contig01074	4	13	84	11	4	12.25	60.75	14.5
	1075	CL175contig01075	1	87	4	54	1	87	2.75	82.5
	1076	CL175contig01076	1	87	5	54	1	87	3.75	82.5
	1077	CL175contig01077	1	89	4	54	1	89.25	2.75	82.5
	1078	CL175contig01078	1	89	5	54	1	89.5	3.75	82.75
	1079	CL176contig01079	5	8	524	26	5.5	7	391.75	37.5
	1080	CL176contig01080	0	3	858	33	0	2.25	760.75	48.5
	1081	CL176contig01081	6	9	480	28	6.5	8.25	372.75	40.75
	1082	CL177contig01082	37	37	46	28	38	36.75	34	40.75
	1083	CL177contig01083	40	36	44	30	41	35.75	32.75	44.25
	1084	CL177contig01084	35	36	44	27	36.25	35.75	32.75	39.25
	1085	CL177contig01085	38	35	42	29	39.25	34.5	31.25	42.5
	1086	CL178contig01086	5	6	7	4	5.5	5.5	5	4.75
	1087	CL178contig01087	5	5	8	3	5.5	4.25	5.75	3.5
	1088	CL178contig01088	13	7	15	3	13.75	6.25	11.25	3.5
	1089	CL178contig01089	13	8	14	4	13.75	7	10.5	4.75
	1090	CL179contig01090	39	60	43	24	40	61.25	31.75	34.5
	1091	CL179contig01091	39	60	43	24	40	61.25	31.75	34.5
	1092	CL179contig01092	5	28	11	12	5.5	27	8	15.5
	1093	CL179contig01093	5	28	11	12	5.5	27	8	15.5
	1094	CL180contig01094	31	109	97	52	32.75	109.5	69.25	79.75
	1095	CL180contig01095	29	116	102	49	30.5	116	72.75	75.25
	1096	CL180contig01096	23	67	70	18	24.25	69.25	51.25	24.5
	1097	CL181contig01097	28	137	54	3	29.75	136	40	3.5
	1098	CL181contig01098	28	137	55	3	29.75	136.25	40.5	3.5
	1099	CL181contig01099	27	135	54	3	28.5	134.5	40	3.5
	1100	CL181contig01100	27	135	55	3	28.5	134.75	40.5	3.5
	1101	CL182contig01101	79	72	46	44	79.25	74	34	65.75
	1102	CL182contig01102	79	73	46	44	79.25	75	34	65.75
	1103	CL182contig01103	79	72	67	44	79.75	74.25	49	65.75
	1104	CL182contig01104	79	73	67	44	79.75	75.25	49	65.75
	1105	CL183contig01105	15	39	12	10	16	39.25	9	12.75
	1106	CL183contig01106	15	38	12	11	16	38	9	14.5
	1107	CL183contig01107	12	34	10	9	13	33	7.5	11.5
	1108	CL184contig01108	17	28	26	10	17.75	27	19.5	12.75
	1109	CL184contig01109	13	23	20	8	13.75	22	15	10
	1110	CL184contig01110	10	11	12	4	10.75	10.25	9	4.75
	1111	CL184contig01111	9	11	15	3	9.75	10.25	11.25	3.5
	1112	CL185contig01112	8	9	11	7	8.75	8.25	8	8.75
	1113	CL185contig01113	8	9	12	6	8.75	8.25	9	7.25
	1114	CL185contig01114	8	8	10	7	8.75	7	7.5	8.75
	1115	CL185contig01115	8	8	11	6	8.75	7	8	7.25
	1116	CL186contig01116	3	14	4	4	3	13.25	2.75	4.75
	1117	CL186contig01117	4	10	4	5	4	9.25	2.75	6
	1118	CL186contig01118	3	7	5	4	3	6.25	3.75	4.75
	1119	CL187contig01119	419	39	75	42	438	39.25	55	62
	1120	CL187contig01120	419	42	74	40	440.5	41.5	54	59.25
	1121	CL187contig01121	4	9	5	4	4	8.25	3.75	4.75
	1122	CL188contig01122	11	10	19	24	11.75	9.25	14.5	34.5
	1123	CL188contig01123	11	10	27	20	11.75	9.25	20.5	27.75
	1124	CL189contig01124	29	12	19	9	30.5	11	14.5	11.5
	1125	CL189contig01125	4	2	12	4	4	1.5	9	4.75
	1126	CL189contig01126	28	11	24	9	29.75	10.25	18	11.5
	1127	CL190contig01127	90	97	135	28	94.25	98.5	94.25	40.75
	1128	CL190contig01128	89	98	135	28	92.75	100.25	94.25	40.75
	1129	CL190contig01129	35	31	87	16	36.25	30.25	62.75	21.5
	1130	CL191contig01130	18	10	6	15	19.25	9.25	4.5	19.75
	1131	CL191contig01131	19	11	6	18	20.5	10.25	4.5	24.5
	1132	CL191contig01132	19	12	8	14	20.5	11	5.75	18.5
	1133	CL191contig01133	20	13	8	17	21.5	12.25	5.75	22.75
	1134	CL192contig01134	2	5	4	5	2	4.25	2.75	6
	1135	CL192contig01135	8	8	12	7	8.75	7	9	8.75
	1136	CL192contig01136	7	7	11	4	7.75	6.25	8	4.75
	1137	CL192contig01137	4	6	6	3	4	5.5	4.5	3.5
	1138	CL192contig01138	10	9	14	5	10.75	8.25	10.5	6
	1139	CL193contig01139	18	19	25	8	19.25	18.25	18.75	10
	1140	CL193contig01140	16	19	30	7	16.75	18.25	22.5	8.75
	1141	CL193contig01141	17	18	25	7	17.75	17.5	18.75	8.75
	1142	CL193contig01142	15	18	30	6	16	17.5	22.5	7.25
	1143	CL194contig01143	0	0	174	29	0	0	123.75	42.5
	1144	CL194contig01144	0	0	179	30	0	0	126.75	44.25
	1145	CL194contig01145	0	0	195	29	0	0	138.75	42.5
	1146	CL194contig01146	0	0	200	30	0	0	142.25	44.25
	1147	CL195contig01147	11	8	10	4	11.75	7	7.75	4.75
	1148	CL195contig01148	9	9	9	2	9.75	8.25	6.75	2.5
	1149	CL195contig01149	19	22	12	9	20.5	21.25	9	11.5
	1150	CL195contig01150	17	23	11	7	17.75	22	8	8.75
	1151	CL195contig01151	5	2	1	3	5.5	1.5	1	3.5
	1152	CL196contig01152	41	22	21	27	42	21.25	16	39.25
	1153	CL196contig01153	41	22	20	25	42	21.25	15	36
	1154	CL196contig01154	27	14	9	19	28.5	13.25	6.75	26.5
	1155	CL197contig01155	10	15	24	13	10.75	14.5	18.25	17.25
	1156	CL197contig01156	10	16	23	12	10.75	15.25	17.5	15.5
	1157	CL197contig01157	10	17	23	12	10.75	16.25	17.5	15.5
	1158	CL197contig01158	10	16	24	13	10.75	15.25	18.25	17.25
	1159	CL198contig01159	1	10	44	1	1	9.25	32.75	1.25
	1160	CL198contig01160	1	13	41	1	1	12.25	30.25	1.25
	1161	CL198contig01161	1	4	25	1	1	3.25	18.75	1.25
	1162	CL199contig01162	25	39	22	20	26.5	39.25	16.5	27.75
	1163	CL199contig01163	13	28	12	18	13.75	27	9	24.5
	1164	CL199contig01164	25	38	21	19	26.5	38	16	26.5
	1165	CL199contig01165	13	27	11	17	13.75	26.5	8	22.75
	1166	CL200contig01166	26	37	24	38	27.5	36.75	18.25	56
	1167	CL200contig01167	30	37	31	42	31.75	36.75	23.5	62.25
	1168	CL200contig01168	18	28	17	35	19.25	27	12.75	51.5
	1169	CL201contig01169	16	33	28	7	16.75	32	20.75	8.75
	1170	CL201contig01170	19	37	40	22	20.5	36.75	29.75	31.25
	1171	CL201contig01171	16	33	30	7	16.75	32	22.5	8.75
	1172	CL201contig01172	19	37	42	22	20.5	36.75	31.25	31.25
	1173	CL202contig01173	42	15	10	16	42.75	14.5	7.75	21.5
	1174	CL202contig01174	44	9	13	17	45	8.25	9.75	22.75
	1175	CL202contig01175	45	14	12	16	46.25	13.25	9	21.5
	1176	CL202contig01176	47	8	15	17	48.25	7	11.25	22.75
	1177	CL203contig01177	10	6	5	6	10.75	5.5	3.75	7.25
	1178	CL203contig01178	9	6	4	5	9.75	5.5	2.75	6
	1179	CL203contig01179	4	4	4	6	4	3.25	2.75	7.25
	1180	CL203contig01180	6	2	3	3	6.5	1.5	1.75	3.5
	1181	CL203contig01181	5	2	2	2	5.5	1.5	1.3333	2.5
	1182	CL204contig01182	20	17	15	29	21.5	16.25	11.25	42.75
	1183	CL204contig01183	20	17	14	29	21.5	16.25	10.5	42.75
	1184	CL204contig01184	19	20	15	35	20.5	19.25	11.25	51.75
	1185	CL204contig01185	19	20	14	35	20.5	19.25	10.5	51.75
	1186	CL205contig01186	46	61	193	65	47.25	62.75	137.25	103.25
	1187	CL205contig01187	48	62	198	65	49.25	63.75	141	103.25
	1188	CL205contig01188	8	8	16	5	8.75	7	12	6
	1189	CL206contig01189	86	74	138	49	88.75	75.75	96.5	75.25
	1190	CL206contig01190	86	74	138	49	89	75.75	96.75	75.5
	1191	CL207contig01191	18	4	6	5	19.25	3.25	4.5	6
	1192	CL207contig01192	18	3	6	4	19.25	2.25	4.5	4.75
	1193	CL207contig01193	8	2	3	1	8.75	1.5	1.75	1.25
	1194	CL208contig01194	22	51	20	29	23.25	51	15	42.75
	1195	CL208contig01195	24	53	24	32	25.25	53.5	18.25	46.75
	1196	CL208contig01196	23	51	21	30	24.25	51.25	16	44.25
	1197	CL208contig01197	25	53	25	33	26.5	53.5	18.75	48.5
	1198	CL209contig01198	17	40	74	75	17.75	40	54	123.25
	1199	CL209contig01199	7	27	43	42	7.75	26.5	31.75	62.25
	1200	CL209contig01200	19	40	74	69	20.5	40	54	108.25
	1201	CL210contig01201	44	33	39	23	45	32	28.75	32.75
	1202	CL210contig01202	39	26	37	21	40	25.25	27.5	29.25
	1203	CL211contig01203	39	25	43	17	40	24.25	31.75	22.75
	1204	CL211contig01204	39	26	44	18	40	25.25	32.75	24.5
	1205	CL211contig01205	38	26	42	17	39.25	25.25	31.25	23
	1206	CL211contig01206	38	27	43	18	39.25	26.5	32	24.5
	1207	CL212contig01207	39	28	17	0	40	27	12.75	0
	1208	CL212contig01208	42	23	17	0	42.75	22	12.75	0
	1209	CL212contig01209	34	25	12	0	35.25	24.25	9	0
	1210	CL213contig01210	4	10	10	17	4	9.25	7.75	23
	1211	CL213contig01211	5	13	11	20	5.5	12.25	8	27.75
	1212	CL213contig01212	3	11	12	19	3	10.25	9	26.5
	1213	CL214contig01213	14	69	19	1	15	71.25	14.5	1.25
	1214	CL214contig01214	14	69	19	1	15	71.25	14.5	1.25
	1215	CL214contig01215	15	68	17	1	16	70.25	12.75	1.25
	1216	CL214contig01216	15	68	17	1	16	70.25	12.75	1.25
	1217	CL215contig01217	3	0	5	6	3	0	3.75	7.25
	1218	CL215contig01218	3	0	6	5	3	0	4.5	6
	1219	CL215contig01219	4	2	6	9	4	1.5	4.5	11.5
	1220	CL215contig01220	4	2	7	8	4	1.5	5	10
	1221	CL216contig01221	21	18	9	11	22.25	17.5	6.75	14.5
	1222	CL216contig01222	6	11	8	7	6.5	10.25	5.75	8.75
	1223	CL216contig01223	21	19	9	11	22.25	18.25	6.75	14.5
	1224	CL216contig01224	6	12	8	7	6.5	11	5.75	8.75
	1225	CL217contig01225	43	33	38	10	43.75	32	28.5	12.75
	1226	CL217contig01226	45	30	34	12	46.25	29.25	25.5	15.5
	1227	CL217contig01227	42	32	34	10	42.75	31.25	25.5	12.75
	1228	CL217contig01228	44	29	30	12	45.25	28.5	22.5	15.5
	1229	CL218contig01229	13	7	8	4	13.75	6.25	5.75	4.75
	1230	CL218contig01230	11	7	6	4	11.75	6.25	4.5	4.75
	1231	CL218contig01231	17	10	8	7	17.75	9.25	5.75	8.75
	1232	CL218contig01232	19	10	10	7	20.5	9.25	7.75	8.75
	1233	CL218contig01233	4	2	5	1	4	1.5	3.75	1.25
	1234	CL219contig01234	4	5	20	11	4	4.25	15	14.5
	1235	CL219contig01235	5	5	20	11	5.5	4.25	15	14.5
	1236	CL219contig01236	4	5	19	10	4	4.25	14.5	12.75
	1237	CL219contig01237	5	5	19	10	5.5	4.25	14.5	12.75
	1238	CL220contig01238	16	17	33	14	16.75	16.25	24.75	18.5
	1239	CL220contig01239	17	19	32	20	17.75	18.25	24.25	27.75
	1240	CL220contig01240	16	16	33	16	16.75	15.25	24.75	21.5
	1241	CL220contig01241	17	18	32	22	17.75	17.5	24.25	31.25
	1242	CL221contig01242	6	3	105	10	6.5	2.25	75.5	12.75
	1243	CL221contig01243	6	3	108	11	6.5	2.25	77.75	14.5
	1244	CL221contig01244	2	5	4	1	2	4.25	2.75	1.25
	1245	CL222contig01245	6	7	27	10	6.5	6.25	20.5	12.75
	1246	CL222contig01246	9	6	25	9	9.75	5.5	18.75	11.5
	1247	CL222contig01247	8	12	26	9	8.75	11	19.5	11.5
	1248	CL222contig01248	11	11	24	8	11.75	10.25	18.25	10
	1249	CL223contig01249	5	7	5	1	5.5	6.25	3.75	1.25
	1250	CL223contig01250	5	6	4	0	5.5	5.5	2.75	0
	1251	CL223contig01251	5	9	4	1	5.5	8.25	2.75	1.25
	1252	CL223contig01252	5	8	3	0	5.5	7	1.75	0
	1253	CL224contig01253	4	18	12	5	4	17.5	9	6
	1254	CL224contig01254	4	15	14	5	4	14.5	10.5	6
	1255	CL224contig01255	5	18	12	5	5.5	17.5	9	6
	1256	CL224contig01256	5	15	14	5	5.5	14.5	10.5	6
	1257	CL225contig01257	11	16	12	2	11.75	15.25	9	2.5
	1258	CL225contig01258	11	16	11	1	11.75	15.25	8	1.25
	1259	CL225contig01259	12	15	11	2	13	14.5	8	2.5
	1260	CL225contig01260	12	15	10	1	13	14.5	7.75	1.25
	1261	CL226contig01261	16	18	13	11	16.75	17.5	9.75	14.5
	1262	CL226contig01262	17	18	14	10	17.75	17.5	10.5	12.75
	1263	CL226contig01263	7	11	7	5	7.75	10.25	5	6
	1264	CL227contig01264	198	20	16	14	196.75	19.25	12	18.5
	1265	CL227contig01265	172	22	14	11	170.25	21.25	10.5	14.5
	1266	CL227contig01266	176	24	14	10	172.5	23.25	10.5	12.75
	1267	CL227contig01267	150	26	12	7	150.5	25.25	9	8.75
	1268	CL228contig01268	14	31	47	28	15	30.25	34.75	40.75
	1269	CL228contig01269	16	31	50	28	16.75	30.25	36.75	41
	1270	CL228contig01270	16	33	50	28	16.75	32	36.75	41
	1271	CL228contig01271	18	33	53	28	19.25	32	39.25	41
	1272	CL229contig01272	125	54	93	35	126.25	54.75	67.25	51.75
	1273	CL229contig01273	113	54	86	33	115.75	54.75	62	48.75
	1274	CL229contig01274	125	54	93	35	126.75	54.75	67.5	51.75
	1275	CL229contig01275	113	54	86	33	116	54.75	62.25	48.75
	1276	CL230contig01276	10	18	35	14	10.75	17.5	26.5	18.5
	1277	CL230contig01277	10	16	36	15	10.75	15.25	26.75	19.75
	1278	CL230contig01278	12	13	20	0	13	12.25	15	0
	1279	CL231contig01279	21	32	29	24	22.25	31.25	21.75	34.5
	1280	CL231contig01280	22	32	29	23	23.25	31.25	21.75	32.75
	1281	CL231contig01281	16	28	18	8	16.75	27	13.5	10
	1282	CL232contig01282	11	12	12	12	11.75	11	9	15.5
	1283	CL232contig01283	10	12	13	12	10.75	11	9.75	15.5
	1284	CL232contig01284	11	11	11	11	11.75	10.25	8	14.5
	1285	CL232contig01285	10	11	12	11	10.75	10.25	9	14.5
	1286	CL233contig01286	22	29	21	10	23.25	28.5	16	12.75
	1287	CL233contig01287	6	8	17	2	6.5	7	12.75	2.5
	1288	CL234contig01288	13	12	28	8	13.75	11	21	10
	1289	CL234contig01289	12	12	27	7	13	11	20.5	8.75
	1290	CL234contig01290	15	25	36	16	16	24.25	26.75	21.5
	1291	CL235contig01291	27	6	8	7	28.5	5.5	5.75	8.75
	1292	CL235contig01292	25	6	9	9	26.5	5.5	6.75	11.5
	1293	CL235contig01293	20	4	5	4	21.5	3.25	3.75	4.75
	1294	CL236contig01294	24	80	3	11	25.25	81.5	1.75	14.5
	1295	CL236contig01295	20	81	2	10	21.5	82	1.3333	12.75
	1296	CL237contig01296	11	7	43	1	11.75	6.25	32	1.25
	1297	CL237contig01297	14	7	42	1	15	6.25	31.25	1.25
	1298	CL237contig01298	13	6	43	1	13.75	5.5	32	1.25
	1299	CL238contig01299	4	6	8	2	4	5.5	5.75	2.5
	1300	CL238contig01300	4	6	8	2	4	5.5	5.75	2.5
	1301	CL238contig01301	4	3	5	0	4	2.25	3.75	0
	1302	CL238contig01302	4	6	7	2	4	5.5	5	2.5
	1303	CL238contig01303	4	6	7	2	4	5.5	5	2.5
	1304	CL238contig01304	4	3	4	0	4	2.25	2.75	0
	1305	CL239contig01305	6	24	6	5	6.5	23.25	4.5	6
	1306	CL239contig01306	6	22	6	6	6.5	21.25	4.5	7.25
	1307	CL239contig01307	5	17	5	3	5.5	16.25	3.75	3.5
	1308	CL240contig01308	17	9	7	6	18	8.25	5	7.25
	1309	CL240contig01309	24	12	5	8	25.25	11	3.75	10
	1310	CL240contig01310	11	4	4	2	11.75	3.25	2.75	2.5
	1311	CL241contig01311	11	8	14	8	11.75	7	10.5	10
	1312	CL241contig01312	11	8	14	8	11.75	7	10.5	10
	1313	CL241contig01313	11	7	13	8	11.75	6.25	9.75	10
	1314	CL241contig01314	11	7	13	8	11.75	6.25	9.75	10
	1315	CL242contig01315	13	18	18	23	13.75	17.5	13.5	32.75
	1316	CL242contig01316	15	17	15	23	16	16.25	11.25	32.75
	1317	CL242contig01317	12	12	12	15	13	11	9	19.75
	1318	CL243contig01318	10	12	17	11	10.75	11	12.75	14.5
	1319	CL243contig01319	4	5	6	4	4	4.25	4.5	4.75
	1320	CL243contig01320	7	8	11	8	7.75	7	8	10
	1321	CL243contig01321	7	11	12	8	7.75	10.25	9	10
	1322	CL244contig01322	15	22	9	11	16	21.25	6.75	14.5
	1323	CL244contig01323	16	23	10	11	16.75	22	7.75	14.5
	1324	CL244contig01324	11	19	8	8	11.75	18.25	5.75	10
	1325	CL244contig01325	12	20	9	8	13	19.25	6.75	10
	1326	CL245contig01326	36	11	14	10	37	10.25	10.5	12.75
	1327	CL245contig01327	37	12	15	10	38	11.25	11.25	12.75
	1328	CL245contig01328	24	11	11	6	25.25	10.25	8	7.25
	1329	CL246contig01329	155	137	196	114	155.75	136.75	139.25	221.25
	1330	CL246contig01330	140	133	176	123	140.25	133	125	239.5
	1331	CL247contig01331	1	7	11	1	1	6.25	8	1.25
	1332	CL247contig01332	1	8	8	1	1	7	5.75	1.25
	1333	CL247contig01333	0	7	16	1	0	6.25	12	1.25
	1334	CL247contig01334	0	8	13	1	0	7	9.75	1.25
	1335	CL248contig01335	42	30	31	17	42.75	29.25	23.5	23
	1336	CL248contig01336	38	27	27	13	39.25	26.5	20.5	17.25
	1337	CL248contig01337	36	24	24	9	37	23.25	18.25	11.5
	1338	CL249contig01338	17	14	11	22	18	13.25	8	31.25
	1339	CL249contig01339	17	13	11	19	18	12.25	8	26.5
	1340	CL249contig01340	12	15	12	11	13	14.5	9	14.5
	1341	CL250contig01341	5	47	52	9	5.5	46.25	38.25	11.5
	1342	CL250contig01342	5	48	50	9	5.5	47.5	36.75	11.5
	1343	CL250contig01343	4	50	62	13	4	50	45.75	17.25
	1344	CL250contig01344	4	49	64	13	4	48.75	47.25	17.25
	1345	CL251contig01345	11	15	26	32	11.75	14.5	19.5	46.75
	1346	CL251contig01346	6	10	17	15	6.5	9.25	12.75	20
	1347	CL251contig01347	6	5	10	4	6.5	4.25	7.75	4.75
	1348	CL251contig01348	4	3	8	3	4	2.25	5.75	3.5
	1349	CL252contig01349	15	17	33	10	16	16.25	24.75	12.75
	1350	CL252contig01350	16	19	33	12	16.75	18.25	24.75	15.5
	1351	CL252contig01351	2	5	7	6	2	4.25	5	7.25
	1352	CL252contig01352	8	5	15	4	8.75	4.25	11.25	4.75
	1353	CL253contig01353	5	12	10	5	5.5	11.25	7.75	6
	1354	CL253contig01354	2	7	13	9	2	6.25	9.75	11.5
	1355	CL253contig01355	9	11	12	7	9.75	10.25	9	8.75
	1356	CL253contig01356	3	8	5	2	3	7	3.75	2.5
	1357	CL254contig01357	9	18	15	9	9.75	17.5	11.25	11.5
	1358	CL254contig01358	7	17	14	9	7.75	16.25	10.5	11.5
	1359	CL254contig01359	7	17	15	10	7.75	16.25	11.25	12.75
	1360	CL255contig01360	15	24	12	10	16	23.25	9	12.75
	1361	CL255contig01361	14	29	10	13	15	28.5	7.75	17.25
	1362	CL255contig01362	19	24	13	8	20.5	23.25	9.75	10
	1363	CL255contig01363	18	29	11	11	19.25	28.5	8	14.5
	1364	CL256contig01364	8	25	19	7	8.75	24.25	14.5	8.75
	1365	CL256contig01365	8	23	15	6	8.75	22	11.25	7.25
	1366	CL256contig01366	8	21	15	6	8.75	20.5	11.25	7.25
	1367	CL257contig01367	3	7	1	5	3	6.25	1	6
	1368	CL257contig01368	3	7	1	5	3	6.25	1	6
	1369	CL257contig01369	2	7	1	6	2	6.25	1	7.25
	1370	CL257contig01370	2	7	1	6	2	6.25	1	7.25
	1371	CL258contig01371	141	53	102	86	141	53.5	72.75	152.75
	1372	CL258contig01372	137	47	94	67	136.75	46.25	68	106
	1373	CL258contig01373	139	51	100	86	138.75	51.25	71.25	153
	1374	CL259contig01374	7	13	7	5	7.75	12.25	5.25	6
	1375	CL259contig01375	7	14	6	5	7.75	13.25	4.5	6
	1376	CL259contig01376	8	13	7	4	8.75	12.25	5.25	4.75
	1377	CL259contig01377	8	14	6	4	8.75	13.25	4.5	4.75
	1378	CL260contig01378	9	17	9	8	9.75	16.25	6.75	10
	1379	CL260contig01379	11	16	9	7	11.75	15.25	6.75	8.75
	1380	CL260contig01380	9	17	9	8	9.75	16.25	6.75	10
	1381	CL260contig01381	11	16	9	7	11.75	15.25	6.75	8.75
	1382	CL261contig01382	10	17	18	2	10.75	16.25	13.5	2.5
	1383	CL261contig01383	10	17	17	2	10.75	16.25	12.75	2.5
	1384	CL261contig01384	12	17	13	3	13	16.25	9.75	3.5
	1385	CL261contig01385	12	17	14	3	13	16.25	10.5	3.5
	1386	CL262contig01386	17	5	9	3	18	4.25	6.75	3.5
	1387	CL262contig01387	15	5	8	3	16	4.25	5.75	3.5
	1388	CL262contig01388	11	5	8	6	11.75	4.25	5.75	7.25
	1389	CL263contig01389	57	23	34	11	58.25	22.25	25.5	14.5
	1390	CL263contig01390	64	23	35	11	65	22.25	26.5	14.5
	1391	CL263contig01391	57	19	32	7	58.25	18.25	24.25	8.75
	1392	CL263contig01392	64	19	33	7	65	18.25	24.75	8.75
	1393	CL264contig01393	37	120	64	26	38	122.25	47.25	37.5
	1394	CL264contig01394	37	118	59	26	38	119	43.75	37.5
	1395	CL264contig01395	38	111	62	19	39.25	110.75	45.75	26.5
	1396	CL264contig01396	38	109	57	19	39.25	110	42.25	26.5
	1397	CL265contig01397	297	181	346	56	283.5	182	270.25	86.75
	1398	CL265contig01398	256	180	343	57	243.5	179.75	268.5	87.75
	1399	CL265contig01399	126	83	137	40	127.5	83.25	95.5	59.25
	1400	CL265contig01400	85	82	134	41	87.75	82.75	93.75	60.5
	1401	CL266contig01401	16	8	32	19	16.75	7	24.25	26.5
	1402	CL266contig01402	18	8	32	21	19.25	7	24.25	29.25
	1403	CL266contig01403	15	15	27	8	16	14.5	20.5	10
	1404	CL267contig01404	21	8	28	10	22.25	7	21	12.75
	1405	CL267contig01405	22	8	29	10	23.25	7	21.75	12.75
	1406	CL267contig01406	11	6	15	5	12	5.5	11.25	6
	1407	CL268contig01407	15	9	7	9	16	8.25	5.25	11.5
	1408	CL268contig01408	17	10	6	8	18	9.25	4.5	10
	1409	CL268contig01409	15	9	7	8	16	8.25	5.25	10
	1410	CL268contig01410	17	10	6	7	18	9.25	4.5	8.75
	1411	CL269contig01411	6	11	11	3	6.5	10.25	8	3.5
	1412	CL269contig01412	10	10	8	2	10.75	9.25	5.75	2.5
	1413	CL269contig01413	10	8	9	3	10.75	7	6.75	3.5
	1414	CL270contig01414	3	9	7	7	3	8.25	5.25	8.75
	1415	CL270contig01415	5	11	8	6	5.5	10.25	5.75	7.25
	1416	CL270contig01416	3	10	7	5	3	9.25	5.25	6
	1417	CL271contig01417	68	83	282	61	69.25	83.25	200.5	95.5
	1418	CL271contig01418	68	83	284	61	69.25	83.5	202.25	95.75
	1419	CL271contig01419	47	58	244	55	48.5	59.25	169.25	84.25
	1420	CL271contig01420	47	58	246	55	48.5	59.25	171.5	84.25
	1421	CL272contig01421	1	5	12	3	1	4.25	9	3.5
	1422	CL272contig01422	1	6	10	7	1	5.5	7.75	8.75
	1423	CL272contig01423	4	10	7	8	4	9.25	5.25	10
	1424	CL272contig01424	4	9	9	4	4	8.25	6.75	4.75
	1425	CL272contig01425	5	7	3	4	5.5	6.25	1.75	4.75
	1426	CL273contig01426	11	7	4	22	12	6.25	2.75	31.25
	1427	CL273contig01427	10	7	4	22	10.75	6.25	2.75	31.25
	1428	CL273contig01428	15	9	5	22	16	8.25	3.75	31.25
	1429	CL274contig01429	7	19	4	22	7.75	18.25	2.75	31.25
	1430	CL274contig01430	6	19	4	22	6.5	18.25	2.75	31.25
	1431	CL274contig01431	8	28	7	27	8.75	27	5.25	39.25
	1432	CL274contig01432	7	28	7	27	7.75	27	5.25	39.25
	1433	CL275contig01433	51	67	137	76	52.25	69.25	95.75	124.75
	1434	CL275contig01434	54	71	150	77	54.75	73.5	104.75	127.5
	1435	CL276contig01435	9	9	40	11	9.75	8.25	29.75	14.5
	1436	CL276contig01436	9	9	38	12	9.75	8.25	28.5	15.5
	1437	CL276contig01437	11	8	40	12	12	7	29.75	15.5
	1438	CL276contig01438	11	8	38	13	12	7	28.5	17.25
	1439	CL277contig01439	15	14	10	11	16	13.25	7.75	14.5
	1440	CL277contig01440	14	14	11	11	15	13.25	8	14.5
	1441	CL277contig01441	17	13	12	12	18	12.25	9	15.5
	1442	CL277contig01442	16	13	13	12	16.75	12.25	9.75	15.5
	1443	CL278contig01443	7	15	9	4	7.75	14.5	6.75	4.75
	1444	CL278contig01444	7	17	10	4	7.75	16.25	7.75	4.75
	1445	CL278contig01445	4	15	10	5	4	14.5	7.75	6
	1446	CL278contig01446	4	13	9	5	4	12.25	6.75	6
	1447	CL279contig01447	32	30	64	28	33.5	29.5	47.25	41
	1448	CL279contig01448	33	31	62	29	34.5	30.25	45.75	42.75
	1449	CL279contig01449	20	27	50	18	21.5	26.5	36.75	24.5
	1450	CL279contig01450	21	28	48	19	22.25	27	35.75	26.5
	1451	CL280contig01451	26	4	2	1	27.5	3.25	1.3333	1.25
	1452	CL280contig01452	29	3	3	2	30.5	2.25	1.75	2.5
	1453	CL280contig01453	30	5	2	1	31.75	4.25	1.3333	1.25
	1454	CL281contig01454	2	8	3	0	2	7	1.75	0
	1455	CL281contig01455	1	11	5	2	1	10.25	3.75	2.5
	1456	CL281contig01456	3	9	2	0	3	8.25	1.3333	0
	1457	CL281contig01457	2	12	4	2	2	11.25	2.75	2.5
	1458	CL282contig01458	31	29	29	13	32.75	28.5	21.75	17.25
	1459	CL282contig01459	30	24	30	12	31.75	23.25	22.5	15.5
	1460	CL282contig01460	32	28	28	13	33.5	27	21	17.25
	1461	CL283contig01461	7	9	15	4	7.75	8.25	11.25	4.75
	1462	CL283contig01462	7	11	15	5	7.75	10.25	11.25	6
	1463	CL283contig01463	2	4	5	2	2	3.25	3.75	2.5
	1464	CL284contig01464	22	10	26	8	23.25	9.25	19.5	10
	1465	CL284contig01465	6	10	18	3	6.5	9.25	13.5	3.5
	1466	CL284contig01466	27	12	32	12	28.5	11.25	24.25	15.5
	1467	CL284contig01467	11	12	24	7	12	11.25	18.25	8.75
	1468	CL285contig01468	4	7	4	1	4	6.25	2.75	1.25
	1469	CL285contig01469	4	6	6	1	4	5.5	4.5	1.25
	1470	CL285contig01470	4	6	4	1	4	5.5	2.75	1.25
	1471	CL285contig01471	4	5	6	1	4	4.25	4.5	1.25
	1472	CL286contig01472	10	21	25	13	10.75	20.5	18.75	17.25
	1473	CL286contig01473	14	13	19	10	15	12.25	14.5	12.75
	1474	CL286contig01474	10	20	24	14	10.75	19.25	18.25	18.5
	1475	CL286contig01475	14	12	18	11	15	11.25	13.5	14.5
	1476	CL287contig01476	5	5	2	0	5.5	4.25	1.3333	0
	1477	CL287contig01477	5	5	2	0	5.5	4.25	1.3333	0
	1478	CL287contig01478	2	5	2	0	2	4.25	1.3333	0
	1479	CL287contig01479	2	5	2	0	2	4.25	1.3333	0
	1480	CL288contig01480	7	12	21	8	7.75	11.25	16	10
	1481	CL288contig01481	7	9	19	8	7.75	8.25	14.5	10
	1482	CL288contig01482	12	15	17	10	13	14.5	12.75	12.75
	1483	CL288contig01483	12	12	15	10	13	11.25	11.25	12.75
	1484	CL289contig01484	8	11	12	8	8.75	10.25	9	10
	1485	CL289contig01485	7	7	17	4	7.75	6.25	12.75	4.75
	1486	CL289contig01486	6	12	7	6	6.5	11.25	5.25	7.25
	1487	CL290contig01487	14	14	32	13	15	13.25	24.25	17.25
	1488	CL290contig01488	12	12	30	11	13	11.25	22.5	14.5
	1489	CL290contig01489	9	7	14	1	9.75	6.25	10.5	1.25
	1490	CL291contig01490	2	17	6	4	2	16.25	4.5	4.75
	1491	CL291contig01491	3	17	6	3	3	16.25	4.5	3.5
	1492	CL292contig01492	52	36	22	29	53.5	35.75	16.5	42.75
	1493	CL292contig01493	52	36	20	29	53.5	35.75	15	42.75
	1494	CL292contig01494	50	35	20	29	51	34.5	15	42.75
	1495	CL292contig01495	50	35	22	29	51	34.5	16.5	42.75
	1496	CL293contig01496	17	28	139	14	18	27	97.25	18.5
	1497	CL293contig01497	5	8	10	8	5.5	7	7.75	10
	1498	CL293contig01498	17	28	138	14	18	27	96.75	18.5
	1499	CL293contig01499	5	8	9	8	5.5	7	6.75	10
	1500	CL294contig01500	12	160	100	32	13	157.75	71.25	47
	1501	CL294contig01501	11	158	100	31	12	155.75	71.25	45.75
	1502	CL294contig01502	12	131	87	30	13	131	62.75	44.25
	1503	CL294contig01503	11	129	87	29	12	128.75	62.75	42.75
	1504	CL295contig01504	23	19	32	23	24.25	18.25	24.25	32.75
	1505	CL295contig01505	39	10	23	15	40	9.25	17.5	20
	1506	CL295contig01506	20	19	25	19	21.5	18.25	18.75	26.5
	1507	CL295contig01507	36	10	16	11	37	9.25	12	14.5
	1508	CL296contig01508	40	44	35	44	41	43.25	26.5	66
	1509	CL296contig01509	8	6	9	6	8.75	5.5	6.75	7.5
	1510	CL296contig01510	7	7	8	7	7.75	6.25	5.75	8.75
	1511	CL296contig01511	39	45	34	45	40	44.25	25.5	67.75
	1512	CL297contig01512	17	14	17	13	18.25	13.25	12.75	17.25
	1513	CL297contig01513	7	14	11	8	7.75	13.25	8	10
	1514	CL297contig01514	7	14	12	8	7.75	13.25	9	10
	1515	CL297contig01515	17	14	18	13	18.25	13.25	13.5	17.25
	1516	CL298contig01516	3	4	4	3	3	3.25	2.75	3.5
	1517	CL298contig01517	3	3	4	3	3	2.25	2.75	3.5
	1518	CL298contig01518	6	14	7	4	6.5	13.25	5.25	4.75
	1519	CL298contig01519	6	13	7	4	6.5	12.25	5.25	4.75
	1520	CL299contig01520	4	8	15	5	4	7	11.25	6
	1521	CL299contig01521	5	9	15	5	5.5	8.25	11.25	6
	1522	CL299contig01522	5	8	16	5	5.5	7	12	6
	1523	CL299contig01523	6	9	16	5	6.5	8.25	12	6
	1524	CL300contig01524	7	8	6	5	7.75	7	4.5	6
	1525	CL301contig01525	3	9	7	5	3	8.25	5.25	6
	1526	CL301contig01526	1	9	7	4	1	8.25	5.25	4.75
	1527	CL301contig01527	1	7	4	3	1	6.25	2.75	3.5
	1528	CL302contig01528	35	26	69	20	36.25	25.25	50.5	27.75
	1529	CL302contig01529	28	24	64	21	29.75	23.25	47.25	29.5
	1530	CL302contig01530	23	26	58	18	24.25	25.25	43	24.5
	1531	CL302contig01531	16	24	53	19	16.75	23.25	39.25	26.5
	1532	CL303contig01532	30	36	23	20	31.75	35.75	17.5	27.75
	1533	CL303contig01533	24	36	23	22	25.25	35.75	17.5	31.25
	1534	CL303contig01534	24	17	21	9	25.25	16.25	16	11.5
	1535	CL304contig01535	29	16	74	15	30.5	15.25	54	20
	1536	CL304contig01536	17	17	29	11	18.25	16.25	21.75	14.5
	1537	CL304contig01537	14	16	22	10	15	15.25	16.5	12.75
	1538	CL304contig01538	26	15	67	14	27.5	14.5	49.25	18.5
	1539	CL305contig01539	11	32	37	30	12	31.25	27.5	44.25
	1540	CL305contig01540	8	29	30	21	8.75	28.5	22.5	29.75
	1541	CL305contig01541	3	9	8	5	3	8.25	6	6
	1542	CL306contig01542	8	9	8	3	8.75	8.25	6	3.5
	1543	CL306contig01543	1	5	3	2	1	4.25	1.75	2.5
	1544	CL306contig01544	8	4	7	3	8.75	3.25	5.25	3.5
	1545	CL307contig01545	14	31	13	25	15	30.25	9.75	36
	1546	CL307contig01546	14	30	13	25	15	29.75	9.75	36
	1547	CL307contig01547	4	9	1	13	4	8.25	1	17.5
	1548	CL307contig01548	4	10	1	13	4	9.25	1	17.5
	1549	CL308contig01549	38	47	34	43	39.25	46.25	25.5	64
	1550	CL308contig01550	38	46	34	42	39.25	45.25	25.5	62.25
	1551	CL308contig01551	34	36	30	39	35.25	35.75	22.5	57.75
	1552	CL309contig01552	8	12	20	13	8.75	11.25	15	17.5
	1553	CL309contig01553	34	13	28	17	35.25	12.25	21	23
	1554	CL309contig01554	36	16	34	19	37.25	15.25	25.5	26.5
	1555	CL310contig01555	4	7	10	8	4	6.25	7.75	10
	1556	CL310contig01556	4	7	11	6	4	6.25	8	7.5
	1557	CL310contig01557	5	9	11	2	5.5	8.25	8	2.5
	1558	CL310contig01558	5	9	10	4	5.5	8.25	7.75	4.75
	1559	CL311contig01559	5	13	9	1	5.5	12.25	6.75	1.25
	1560	CL311contig01560	13	14	13	1	13.75	13.25	9.75	1.25
	1561	CL311contig01561	2	7	4	1	2	6.25	2.75	1.25
	1562	CL312contig01562	25	27	55	5	26.5	26.5	40.75	6
	1563	CL312contig01563	18	22	31	3	19.25	21.25	23.5	3.5
	1564	CL312contig01564	7	12	9	1	7.75	11.25	6.75	1.25
	1565	CL313contig01565	27	36	27	22	28.5	35.75	20.5	31.25
	1566	CL313contig01566	42	48	33	30	42.75	47.5	24.75	44.25
	1567	CL313contig01567	23	29	24	17	24.25	28.5	18.25	23
	1568	CL314contig01568	100	94	71	24	103.75	95.75	51.75	34.5
	1569	CL314contig01569	93	48	48	14	96.75	47.5	35.75	18.5
	1570	CL314contig01570	28	120	59	22	29.75	122.25	43.75	31.25
	1571	CL315contig01571	7	7	6	4	7.75	6.25	4.5	4.75
	1572	CL315contig01572	3	5	5	3	3	4.25	3.75	3.5
	1573	CL315contig01573	3	2	4	1	3	1.5	2.75	1.25
	1574	CL316contig01574	2	15	4	1	2	14.5	2.75	1.25
	1575	CL316contig01575	3	23	17	7	3	22.25	12.75	8.75
	1576	CL316contig01576	3	23	17	7	3	22.25	12.75	8.75
	1577	CL316contig01577	2	15	4	1	2	14.5	2.75	1.25
	1578	CL317contig01578	16	13	25	14	16.75	12.25	18.75	18.5
	1579	CL317contig01579	55	4	21	5	56	3.25	16	6
	1580	CL317contig01580	9	11	13	10	9.75	10.25	9.75	12.75
	1581	CL318contig01581	7	5	7	0	7.75	4.25	5.25	0
	1582	CL318contig01582	3	4	12	2	3	3.25	9	2.5
	1583	CL318contig01583	68	14	15	13	69.25	13.25	11.25	17.5
	1584	CL319contig01584	10	14	21	11	10.75	13.25	16	14.5
	1585	CL319contig01585	11	14	20	10	12	13.25	15	12.75
	1586	CL319contig01586	5	10	15	6	5.5	9.25	11.25	7.5
	1587	CL320contig01587	3	4	16	2	3	3.25	12	2.5
	1588	CL320contig01588	2	2	15	2	2	1.5	11.25	2.5
	1589	CL320contig01589	3	4	21	2	3	3.25	16	2.5
	1590	CL320contig01590	2	2	20	2	2	1.5	15	2.5
	1591	CL321contig01591	2	6	2	21	2	5.5	1.3333	29.75
	1592	CL321contig01592	2	4	2	20	2	3.25	1.3333	27.75
	1593	CL321contig01593	1	10	2	19	1	9.25	1.3333	26.5
	1594	CL321contig01594	1	8	2	18	1	7	1.3333	24.5
	1595	CL322contig01595	4	7	18	7	4	6.5	13.5	8.75
	1596	CL322contig01596	5	8	22	6	5.5	7	16.5	7.5
	1597	CL322contig01597	5	2	4	2	5.5	1.5	2.75	2.5
	1598	CL323contig01598	18	3	8	20	19.25	2.25	6	27.75
	1599	CL323contig01599	18	3	9	21	19.25	2.25	6.75	29.75
	1600	CL323contig01600	17	3	10	20	18.25	2.25	7.75	27.75
	1601	CL323contig01601	17	3	11	21	18.25	2.25	8	29.75
	1602	CL324contig01602	15	23	30	6	16	22.25	22.5	7.5
	1603	CL324contig01603	9	15	41	1	9.75	14.5	30.25	1.25
	1604	CL324contig01604	2	4	7	0	2	3.25	5.25	0
	1605	CL325contig01605	22	20	125	8	23.5	19.25	89.5	10
	1606	CL325contig01606	23	18	69	10	24.25	17.5	50.5	12.75
	1607	CL325contig01607	9	15	27	1	9.75	14.5	20.5	1.25
	1608	CL326contig01608	14	39	24	18	15	39.25	18.25	24.5
	1609	CL326contig01609	14	39	23	21	15	39.25	17.5	29.75
	1610	CL326contig01610	14	36	23	18	15	35.75	17.5	24.5
	1611	CL327contig01611	15	27	25	13	16	26.5	18.75	17.5
	1612	CL327contig01612	15	26	26	13	16	25.25	19.5	17.5
	1613	CL327contig01613	12	18	21	11	13	17.5	16	14.5
	1614	CL328contig01614	99	32	31	5	103.25	31.25	23.5	6
	1615	CL328contig01615	68	29	29	16	69.25	28.5	22	21.5
	1616	CL328contig01616	48	32	35	5	49.25	31.25	26.5	6
	1617	CL328contig01617	17	29	33	16	18.25	28.5	24.75	21.5
	1618	CL329contig01618	3	11	5	3	3	10.25	3.75	3.5
	1619	CL329contig01619	4	11	5	3	4	10.25	3.75	3.5
	1620	CL329contig01620	1	6	4	0	1	5.5	2.75	0
	1621	CL329contig01621	2	6	4	0	2	5.5	2.75	0
	1622	CL330contig01622	4	30	1	0	4	29.75	1	0
	1623	CL330contig01623	4	26	1	0	4	25.25	1	0
	1624	CL330contig01624	94	65	23	5	98.5	66.5	17.5	6
	1625	CL331contig01625	9	24	31	17	9.75	23.25	23.5	23.25
	1626	CL331contig01626	24	75	52	23	25.25	76.5	38.25	32.75
	1627	CL331contig01627	7	19	24	14	7.75	18.25	18.25	18.5
	1628	CL332contig01628	17	14	16	16	18.25	13.25	12	21.5
	1629	CL332contig01629	17	14	16	15	18.25	13.25	12	20
	1630	CL332contig01630	17	13	14	13	18.25	12.25	10.5	17.5
	1631	CL333contig01631	47	9	17	3	48.5	8.25	12.75	3.5
	1632	CL333contig01632	47	9	17	3	48.5	8.25	12.75	3.5
	1633	CL333contig01633	46	10	17	3	47.25	9.25	12.75	3.5
	1634	CL333contig01634	46	10	17	3	47.25	9.25	12.75	3.5
	1635	CL334contig01635	10	23	20	20	10.75	22.25	15	27.75
	1636	CL334contig01636	9	21	17	20	9.75	20.5	12.75	27.75
	1637	CL334contig01637	7	6	6	8	7.75	5.5	4.5	10
	1638	CL334contig01638	6	4	3	8	6.5	3.25	1.75	10
	1639	CL335contig01639	3	27	0	2	3	26.5	0	2.5
	1640	CL335contig01640	3	27	0	2	3	26.5	0	2.5
	1641	CL335contig01641	6	28	0	2	6.5	27	0	2.5
	1642	CL335contig01642	6	28	0	2	6.5	27	0	2.5
	1643	CL336contig01643	34	105	67	62	35.5	106.5	49.25	98.5
	1644	CL336contig01644	33	97	52	55	34.5	99	38.25	84.5
	1645	CL336contig01645	49	136	82	61	50.25	135.5	59.5	95.75
	1646	CL336contig01646	48	128	67	54	49.25	128	49.25	82.75
	1647	CL337contig01647	14	15	32	8	15	14.5	24.25	10
	1648	CL337contig01648	14	15	35	9	15	14.5	26.5	11.5
	1649	CL337contig01649	6	5	11	6	6.5	4.25	8	7.5
	1650	CL338contig01650	11	10	19	17	12	9.25	14.5	23.25
	1651	CL338contig01651	373	175	101	62	411.5	172.5	71.75	99
	1652	CL338contig01652	13	13	19	17	13.75	12.25	14.5	23.25
	1653	CL338contig01653	375	178	101	62	416.75	175.75	71.75	99
	1654	CL339contig01654	4	1	5	4	4	1	3.75	4.75
	1655	CL339contig01655	4	1	7	5	4	1	5.25	6
	1656	CL339contig01656	5	1	5	4	5.5	1	3.75	4.75
	1657	CL339contig01657	5	1	7	5	5.5	1	5.25	6
	1658	CL340contig01658	187	66	48	1	179.75	67.5	35.75	1.25
	1659	CL340contig01659	207	58	50	2	202.25	59.25	36.75	2.5
	1660	CL341contig01660	17	15	57	18	18.25	14.5	42.25	24.5
	1661	CL341contig01661	14	19	26	18	15	18.25	19.5	24.5
	1662	CL341contig01662	16	15	64	18	16.75	14.5	47.25	24.5
	1663	CL341contig01663	13	19	33	18	13.75	18.25	24.75	24.5
	1664	CL342contig01664	28	18	17	14	29.75	17.5	12.75	18.5
	1665	CL342contig01665	31	16	25	16	32.75	15.25	18.75	21.5
	1666	CL342contig01666	38	16	26	19	39.25	15.25	19.5	26.5
	1667	CL342contig01667	35	18	18	17	36.25	17.5	13.5	23.25
	1668	CL343contig01668	100	41	42	11	103.75	41	31.25	14.5
	1669	CL343contig01669	99	42	39	11	103.25	41.5	28.75	14.5
	1670	CL343contig01670	44	23	15	1	45.25	22.25	11.25	1.25
	1671	CL344contig01671	1	3	5	2	1	2.25	3.75	2.5
	1672	CL344contig01672	3	8	18	8	3	7	13.5	10
	1673	CL344contig01673	1	1	4	2	1	1	2.75	2.5
	1674	CL345contig01674	11	14	14	12	12	13.25	10.5	15.5
	1675	CL345contig01675	16	18	15	13	16.75	17.5	11.25	17.5
	1676	CL345contig01676	5	11	12	10	5.5	10.25	9	12.75
	1677	CL345contig01677	10	15	13	11	10.75	14.5	9.75	14.5
	1678	CL346contig01678	19	34	35	12	20.5	33.25	26.5	15.5
	1679	CL346contig01679	17	20	28	11	18.25	19.25	21.25	14.5
	1680	CL346contig01680	5	28	16	6	5.5	27	12	7.5
	1681	CL347contig01681	40	14	9	25	41	13.25	6.75	36
	1682	CL347contig01682	30	14	10	28	31.75	13.25	7.75	41
	1683	CL347contig01683	10	5	5	4	10.75	4.25	3.75	4.75
	1684	CL348contig01684	9	12	13	6	9.75	11.25	9.75	7.5
	1685	CL348contig01685	8	10	12	4	8.75	9.25	9	4.75
	1686	CL348contig01686	5	11	5	3	5.5	10.25	3.75	3.5
	1687	CL349contig01687	2	20	6	16	2	19.25	4.5	21.5
	1688	CL349contig01688	3	20	5	10	3	19.25	3.75	12.75
	1689	CL349contig01689	2	21	3	9	2	20.5	1.75	11.5
	1690	CL350contig01690	6	7	4	1	6.5	6.5	2.75	1.25
	1691	CL350contig01691	9	13	11	4	9.75	12.25	8	4.75
	1692	CL350contig01692	7	8	5	1	7.75	7	3.75	1.25
	1693	CL350contig01693	10	14	12	4	10.75	13.25	9	4.75
	1694	CL351contig01694	66	61	146	19	66.75	62.75	102.25	26.5
	1695	CL351contig01695	32	22	21	4	33.5	21.25	16	4.75
	1696	CL351contig01696	58	48	139	19	59.25	47.5	97.25	26.5
	1697	CL352contig01697	11	13	12	5	12	12.25	9	6
	1698	CL352contig01698	10	13	10	5	10.75	12.25	7.75	6
	1699	CL352contig01699	3	7	5	4	3	6.5	3.75	4.75
	1700	CL352contig01700	4	7	7	4	4	6.5	5.5	4.75
	1701	CL353contig01701	6	8	12	7	6.5	7	9	8.75
	1702	CL353contig01702	5	6	12	6	5.5	5.5	9	7.5
	1703	CL353contig01703	5	4	6	3	5.5	3.25	4.5	3.5
	1704	CL354contig01704	36	147	193	36	37.25	144.5	137.25	53
	1705	CL354contig01705	34	152	171	31	35.5	147.25	121	45.75
	1706	CL355contig01706	11	16	18	19	12	15.25	13.5	26.5
	1707	CL355contig01707	11	17	17	17	12	16.25	12.75	23.25
	1708	CL355contig01708	15	16	19	16	16	15.25	14.5	21.5
	1709	CL356contig01709	10	8	9	14	10.75	7	6.75	18.5
	1710	CL356contig01710	13	16	16	16	13.75	15.25	12	21.5
	1711	CL356contig01711	10	8	7	7	10.75	7.25	5.5	8.75
	1712	CL357contig01712	13	4	57	3	13.75	3.25	42.5	3.5
	1713	CL357contig01713	14	4	57	3	15	3.25	42.5	3.5
	1714	CL357contig01714	14	4	57	3	15	3.25	42.5	3.5
	1715	CL357contig01715	13	4	57	3	13.75	3.25	42.5	3.5
	1716	CL358contig01716	5	10	28	13	5.5	9.25	21.25	17.5
	1717	CL358contig01717	5	7	23	11	5.5	6.5	17.5	14.5
	1718	CL358contig01718	5	10	28	13	5.5	9.25	21.25	17.5
	1719	CL358contig01719	5	7	23	11	5.5	6.5	17.5	14.5
	1720	CL359contig01720	11	26	17	19	12	25.25	12.75	26.5
	1721	CL359contig01721	10	26	16	17	10.75	25.25	12	23.25
	1722	CL359contig01722	16	19	13	9	16.75	18.25	9.75	11.5
	1723	CL359contig01723	15	19	12	7	16	18.25	9	8.75
	1724	CL360contig01724	2	8	6	3	2	7.25	4.5	3.5
	1725	CL360contig01725	2	9	5	4	2	8.25	3.75	4.75
	1726	CL360contig01726	2	8	3	2	2	7.25	1.75	2.5
	1727	CL361contig01727	7	6	5	6	7.75	5.5	3.75	7.5
	1728	CL361contig01728	5	8	5	8	5.5	7.25	3.75	10
	1729	CL361contig01729	6	5	5	5	6.5	4.25	3.75	6
	1730	CL362contig01730	2	9	3	1	2	8.25	1.75	1.25
	1731	CL362contig01731	3	8	4	1	3	7.25	2.75	1.25
	1732	CL362contig01732	4	8	4	1	4	7.25	2.75	1.25
	1733	CL362contig01733	3	9	3	1	3	8.25	1.75	1.25
	1734	CL363contig01734	37	74	28	14	38	75.75	21.25	18.5
	1735	CL363contig01735	41	69	27	5	42	71.25	20.5	6
	1736	CL363contig01736	6	16	5	0	6.5	15.25	3.75	0
	1737	CL364contig01737	10	19	19	17	10.75	18.25	14.5	23.25
	1738	CL364contig01738	10	19	20	17	10.75	18.25	15	23.25
	1739	CL364contig01739	3	3	4	10	3	2.25	2.75	12.75
	1740	CL365contig01740	0	21	21	23	0	20.5	16	32.75
	1741	CL365contig01741	1	2	13	4	1	1.5	9.75	4.75
	1742	CL365contig01742	0	17	8	20	0	16.25	6	27.75
	1743	CL366contig01743	6	8	19	5	6.5	7.25	14.5	6
	1744	CL366contig01744	3	5	3	3	3	4.25	1.75	3.5
	1745	CL366contig01745	7	8	20	6	7.75	7.25	15	7.5
	1746	CL366contig01746	4	5	4	4	4	4.25	2.75	4.75
	1747	CL367contig01747	83	8	23	129	85.5	7.25	17.5	250.25
	1748	CL367contig01748	80	8	22	122	81.5	7.25	16.5	236.25
	1749	CL368contig01749	11	14	27	23	12	13.25	20.5	32.75
	1750	CL368contig01750	11	10	22	11	12	9.25	16.5	14.5
	1751	CL368contig01751	11	15	26	22	12	14.5	19.5	31.25
	1752	CL368contig01752	11	11	21	10	12	10.25	16	12.75
	1753	CL369contig01753	16	6	18	14	16.75	5.5	13.5	18.75
	1754	CL369contig01754	16	6	18	16	16.75	5.5	13.5	21.5
	1755	CL369contig01755	24	18	23	16	25.25	17.5	17.5	21.5
	1756	CL369contig01756	24	18	23	18	25.25	17.5	17.5	24.5
	1757	CL370contig01757	133	160	82	120	132.75	158	59.5	232.75
	1758	CL370contig01758	132	161	83	122	132	161	60.25	237.25
	1759	CL370contig01759	70	23	13	21	70.75	22.25	9.75	29.75
	1760	CL371contig01760	9	3	7	8	9.75	2.25	5.5	10
	1761	CL371contig01761	9	4	9	8	9.75	3.25	6.75	10
	1762	CL371contig01762	8	3	7	8	8.75	2.25	5.5	10
	1763	CL371contig01763	8	4	9	8	8.75	3.25	6.75	10
	1764	CL372contig01764	7	16	12	8	7.75	15.25	9	10
	1765	CL372contig01765	6	8	6	4	6.5	7.25	4.5	4.75
	1766	CL372contig01766	5	15	8	8	5.5	14.5	6	10
	1767	CL372contig01767	4	7	2	4	4	6.5	1.3333	4.75
	1768	CL373contig01768	33	28	51	32	34.5	27	37.5	47
	1769	CL373contig01769	30	26	40	24	31.75	25.25	29.75	34.5
	1770	CL373contig01770	18	8	36	12	19.25	7.25	26.75	15.5
	1771	CL374contig01771	7	18	15	17	7.75	17.5	11.25	23.25
	1772	CL374contig01772	13	24	8	16	13.75	23.25	6	21.5
	1773	CL374contig01773	0	3	8	10	0	2.25	6	13
	1774	CL375contig01774	181	8	250	12	175.25	7.25	175.75	15.5
	1775	CL375contig01775	181	8	250	12	175.75	7.25	176.5	15.75
	1776	CL375contig01776	93	8	148	7	96.75	7.25	103.5	8.75
	1777	CL375contig01777	93	8	148	7	97	7.25	103.75	8.75
	1778	CL376contig01778	18	26	19	5	19.25	25.25	14.5	6
	1779	CL376contig01779	21	26	22	6	22.25	25.25	16.5	7.5
	1780	CL376contig01780	18	33	15	15	19.25	32	11.25	20
	1781	CL377contig01781	43	34	72	26	44	33.25	52.5	37.5
	1782	CL377contig01782	41	37	70	26	42	36.75	51.25	37.5
	1783	CL377contig01783	37	23	67	18	38	22.25	49.25	24.5
	1784	CL377contig01784	35	26	65	18	36.25	25.25	47.75	24.5
	1785	CL378contig01785	3	5	10	5	3	4.25	7.75	6
	1786	CL378contig01786	3	4	15	5	3	3.25	11.25	6
	1787	CL378contig01787	2	5	11	7	2	4.25	8	8.75
	1788	CL378contig01788	2	6	6	7	2	5.5	4.5	8.75
	1789	CL379contig01789	16	11	7	4	16.75	10.25	5.5	4.75
	1790	CL379contig01790	15	10	8	5	16	9.25	6	6
	1791	CL379contig01791	10	8	2	4	10.75	7.25	1.3333	4.75
	1792	CL380contig01792	6	141	50	231	6.5	139.75	36.75	550.5
	1793	CL380contig01793	6	146	53	229	6.5	142.75	39.25	498
	1794	CL381contig01794	21	74	105	27	22.25	76	75.5	39.25
	1795	CL381contig01795	21	74	105	27	22.25	76.25	75.5	39.25
	1796	CL381contig01796	12	51	31	13	13	51.25	23.5	17.5
	1797	CL382contig01797	6	102	40	103	6.5	103.25	29.75	196.75
	1798	CL382contig01798	6	102	40	102	6.5	103.25	29.75	194.25
	1799	CL382contig01799	7	104	40	111	7.75	106	29.75	209
	1800	CL382contig01800	7	104	40	111	7.75	106	29.75	211.25
	1801	CL382contig01801	6	102	40	102	6.5	103.25	29.75	195.75
	1802	CL382contig01802	6	102	40	103	6.5	103.5	29.75	197.25
	1803	CL383contig01803	12	24	5	4	13	23.25	3.75	4.75
	1804	CL383contig01804	9	20	3	5	9.75	19.25	1.75	6
	1805	CL383contig01805	17	14	5	0	18.25	13.25	3.75	0
	1806	CL383contig01806	14	10	3	1	15	9.25	1.75	1.25
	1807	CL384contig01807	12	18	23	16	13	17.5	17.5	21.5
	1808	CL384contig01808	13	17	23	14	13.75	16.25	17.5	18.75
	1809	CL384contig01809	37	16	20	10	38	15.25	15	13
	1810	CL384contig01810	38	15	20	8	39.25	14.5	15	10
	1811	CL385contig01811	4	7	4	2	4	6.5	2.75	2.5
	1812	CL385contig01812	3	7	11	2	3	6.5	8	2.5
	1813	CL385contig01813	3	4	4	2	3	3.25	2.75	2.5
	1814	CL385contig01814	2	4	11	2	2	3.25	8	2.5
	1815	CL386contig01815	12	2	5	11	13	1.5	3.75	14.5
	1816	CL386contig01816	22	4	21	13	23.5	3.25	16	17.5
	1817	CL386contig01817	4	3	9	6	4	2.25	6.75	7.5
	1818	CL387contig01818	9	10	11	8	9.75	9.25	8	10
	1819	CL387contig01819	6	6	11	8	6.5	5.5	8	10
	1820	CL387contig01820	7	9	12	9	7.75	8.25	9	11.5
	1821	CL387contig01821	4	5	12	9	4	4.25	9	11.5
	1822	CL388contig01822	14	8	16	10	15	7.25	12	13
	1823	CL388contig01823	14	9	16	12	15	8.25	12	15.75
	1824	CL389contig01824	13	15	26	10	13.75	14.5	19.5	13
	1825	CL389contig01825	13	13	22	8	13.75	12.25	16.5	10
	1826	CL389contig01826	12	16	23	11	13	15.25	17.5	14.5
	1827	CL389contig01827	12	14	19	9	13	13.5	14.5	11.5
	1828	CL390contig01828	22	6	9	10	23.5	5.5	6.75	13
	1829	CL390contig01829	22	6	9	10	23.5	5.5	6.75	13
	1830	CL390contig01830	24	8	7	11	25.25	7.25	5.5	14.5
	1831	CL391contig01831	3	6	4	10	3	5.5	2.75	13
	1832	CL391contig01832	4	8	4	10	4	7.25	2.75	13
	1833	CL391contig01833	5	9	11	6	5.5	8.25	8	7.5
	1834	CL391contig01834	6	11	11	6	6.5	10.25	8	7.5
	1835	CL392contig01835	11	37	41	33	12	36.75	30.25	48.75
	1836	CL392contig01836	11	32	37	32	12	31.25	27.5	47
	1837	CL392contig01837	0	7	8	2	0	6.5	6	2.5
	1838	CL393contig01838	50	29	12	30	51	28.5	9	44.25
	1839	CL393contig01839	9	18	11	6	9.75	17.5	8	7.5
	1840	CL393contig01840	9	18	11	6	9.75	17.5	8	7.5
	1841	CL393contig01841	50	29	12	30	51.25	28.5	9	44.25
	1842	CL394contig01842	3	23	10	9	3	22.25	7.75	11.5
	1843	CL394contig01843	3	20	9	11	3	19.25	6.75	14.5
	1844	CL394contig01844	2	23	10	8	2	22.25	7.75	10
	1845	CL395contig01845	2	8	9	5	2	7.25	6.75	6
	1846	CL395contig01846	2	7	8	3	2	6.5	6	3.5
	1847	CL395contig01847	3	11	14	8	3	10.25	10.5	10
	1848	CL396contig01848	14	33	3	10	15	32	1.75	13
	1849	CL396contig01849	13	30	3	9	13.75	29.75	1.75	11.5
	1850	CL396contig01850	11	32	3	9	12	31.25	1.75	11.5
	1851	CL396contig01851	10	29	3	8	10.75	28.5	1.75	10
	1852	CL397contig01852	5	3	13	7	5.5	2.25	9.75	8.75
	1853	CL397contig01853	5	2	12	8	5.5	1.5	9	10
	1854	CL397contig01854	4	2	5	1	4	1.5	3.75	1.25
	1855	CL398contig01855	15	10	23	19	16	9.25	17.5	26.5
	1856	CL398contig01856	16	10	24	16	16.75	9.25	18.25	21.5
	1857	CL398contig01857	12	8	9	13	13	7.25	6.75	17.5
	1858	CL399contig01858	2	12	1	2	2	11.25	1	2.5
	1859	CL399contig01859	3	14	1	3	3	13.5	1	3.5
	1860	CL399contig01860	3	14	1	3	3	13.5	1	3.5
	1861	CL399contig01861	2	12	1	2	2	11.25	1	2.5
	1862	CL400contig01862	27	22	24	18	28.5	21.25	18.25	24.5
	1863	CL400contig01863	27	22	24	18	28.5	21.25	18.25	24.5
	1864	CL400contig01864	24	27	25	17	25.25	26.5	18.75	23.25
	1865	CL400contig01865	24	27	25	17	25.25	26.5	18.75	23.25
	1866	CL401contig01866	2	16	14	12	2	15.25	10.5	16
	1867	CL401contig01867	7	22	14	11	7.75	21.25	10.5	14.5
	1868	CL401contig01868	2	3	4	10	2	2.25	2.75	13
	1869	CL402contig01869	9	10	27	13	9.75	9.25	20.5	17.5
	1870	CL402contig01870	9	9	28	13	9.75	8.25	21.25	17.5
	1871	CL402contig01871	10	6	23	13	10.75	5.5	17.5	17.5
	1872	CL402contig01872	10	5	24	13	10.75	4.25	18.25	17.5
	1873	CL403contig01873	6	22	20	6	6.5	21.5	15	7.5
	1874	CL403contig01874	5	21	17	6	5.5	20.5	12.75	7.5
	1875	CL403contig01875	3	14	12	5	3	13.5	9	6
	1876	CL404contig01876	39	20	24	30	40	19.25	18.25	44.5
	1877	CL404contig01877	41	17	24	30	42	16.25	18.25	44.5
	1878	CL404contig01878	46	42	32	34	47.25	41.5	24.25	50
	1879	CL404contig01879	44	45	32	34	45.25	44.25	24.25	50.25
	1880	CL405contig01880	1	6	12	9	1	5.5	9	11.5
	1881	CL405contig01881	1	6	12	9	1	5.5	9	11.5
	1882	CL405contig01882	1	5	12	9	1	4.25	9	11.5
	1883	CL406contig01883	1	11	11	8	1	10.25	8.25	10
	1884	CL406contig01884	0	4	10	0	0	3.25	7.75	0
	1885	CL406contig01885	0	4	7	0	0	3.25	5.5	0
	1886	CL407contig01886	1	13	8	0	1	12.25	6	0
	1887	CL407contig01887	2	21	13	4	2	20.5	9.75	4.75
	1888	CL407contig01888	1	11	10	0	1	10.25	7.75	0
	1889	CL407contig01889	2	19	15	4	2	18.25	11.25	4.75
	1890	CL408contig01890	33	9	11	1	34.5	8.25	8.25	1.25
	1891	CL408contig01891	56	23	18	5	57	22.25	13.5	6
	1892	CL408contig01892	29	6	11	1	30.5	5.5	8.25	1.25
	1893	CL408contig01893	52	20	18	5	53.5	19.25	13.5	6
	1894	CL409contig01894	3	4	4	7	3	3.25	2.75	8.75
	1895	CL409contig01895	3	4	4	7	3	3.25	2.75	8.75
	1896	CL410contig01896	12	14	19	6	13	13.5	14.5	7.5
	1897	CL410contig01897	5	6	10	5	5.5	5.5	7.75	6
	1898	CL410contig01898	6	6	3	4	6.5	5.5	1.75	4.75
	1899	CL410contig01899	13	14	12	5	13.75	13.5	9	6
	1900	CL411contig01900	23	26	29	9	24.25	25.25	22	11.5
	1901	CL411contig01901	23	25	29	9	24.25	24.25	22	11.5
	1902	CL411contig01902	23	26	28	9	24.25	25.25	21.25	11.5
	1903	CL411contig01903	23	25	28	9	24.25	24.25	21.25	11.5
	1904	CL412contig01904	3	10	21	0	3	9.25	16	0
	1905	CL412contig01905	2	10	20	0	2	9.25	15	0
	1906	CL412contig01906	1	2	1	0	1	1.5	1	0
	1907	CL413contig01907	5	4	30	2	5.5	3.25	22.5	2.5
	1908	CL413contig01908	5	4	24	1	5.5	3.25	18.25	1.25
	1909	CL413contig01909	5	4	14	2	5.5	3.25	10.5	2.5
	1910	CL413contig01910	5	4	8	1	5.5	3.25	6	1.25
	1911	CL414contig01911	9	3	4	6	9.75	2.25	2.75	7.5
	1912	CL414contig01912	3	3	4	5	3	2.25	2.75	6
	1913	CL414contig01913	13	6	7	7	13.75	5.5	5.5	8.75
	1914	CL414contig01914	7	6	7	6	7.75	5.5	5.5	7.5
	1915	CL415contig01915	1	3	5	5	1	2.25	3.75	6
	1916	CL415contig01916	1	1	3	2	1	1	1.75	2.5
	1917	CL415contig01917	0	4	4	6	0	3.25	2.75	7.75
	1918	CL416contig01918	38	11	10	5	39.25	10.25	7.75	6
	1919	CL416contig01919	38	15	14	7	39.25	14.5	10.5	8.75
	1920	CL416contig01920	8	17	13	12	8.75	16.25	9.75	16
	1921	CL416contig01921	8	13	9	10	8.75	12.25	6.75	13
	1922	CL417contig01922	23	25	67	39	24.25	24.25	49.25	57.75
	1923	CL417contig01923	22	24	66	38	23.5	23.25	48.5	56
	1924	CL417contig01924	41	43	118	90	42	42.75	84.75	165.25
	1925	CL418contig01925	2	44	41	31	2	43.25	30.25	45.75
	1926	CL418contig01926	1	25	29	17	1	24.25	22	23.25
	1927	CL418contig01927	1	41	51	34	1	41	37.5	50.25
	1928	CL419contig01928	9	22	22	6	9.75	21.5	16.5	7.75
	1929	CL419contig01929	25	30	46	24	26.5	29.75	34	34.5
	1930	CL419contig01930	21	24	41	22	22.25	23.5	30.25	31.25
	1931	CL419contig01931	5	16	17	4	5.5	15.25	12.75	4.75
	1932	CL420contig01932	71	102	172	19	72	103.75	121.75	26.5
	1933	CL420contig01933	58	75	145	18	59.25	77	101	24.5
	1934	CL420contig01934	66	66	114	5	66.75	67.75	82.5	6
	1935	CL421contig01935	56	13	15	5	57	12.25	11.25	6
	1936	CL421contig01936	48	9	12	5	49.25	8.25	9	6
	1937	CL421contig01937	13	29	13	3	13.75	28.5	9.75	3.5
	1938	CL421contig01938	5	25	10	3	5.5	24.25	7.75	3.5
	1939	CL422contig01939	70	25	28	39	71	24.25	21.25	57.75
	1940	CL422contig01940	73	24	26	33	73.5	23.5	19.5	48.75
	1941	CL422contig01941	33	13	9	4	34.5	12.25	6.75	4.75
	1942	CL423contig01942	28	21	60	15	29.75	20.5	44.5	20
	1943	CL423contig01943	31	23	61	15	32.75	22.25	45.25	20
	1944	CL423contig01944	25	22	56	12	26.5	21.5	41.25	16
	1945	CL424contig01945	12	7	3	5	13	6.5	1.75	6
	1946	CL424contig01946	10	8	3	5	10.75	7.25	1.75	6
	1947	CL424contig01947	59	67	39	21	60.75	69.25	28.75	29.75
	1948	CL424contig01948	57	68	39	21	58.25	70.25	28.75	29.75
	1949	CL425contig01949	6	13	11	12	6.5	12.25	8.25	16
	1950	CL425contig01950	5	12	9	12	5.5	11.25	6.75	16
	1951	CL425contig01951	4	7	3	9	4	6.5	1.75	11.5
	1952	CL426contig01952	98	75	141	10	102.5	77.25	98.5	13
	1953	CL426contig01953	89	68	122	8	92.75	70.5	87.75	10
	1954	CL426contig01954	77	68	124	9	77.25	70.5	89	11.5
	1955	CL426contig01955	68	61	105	7	69.5	62.75	75.75	8.75
	1956	CL427contig01956	1	4	8	0	1	3.25	6	0
	1957	CL427contig01957	1	6	11	0	1	5.5	8.25	0
	1958	CL427contig01958	1	4	12	0	1	3.25	9	0
	1959	CL427contig01959	1	6	15	0	1	5.5	11.25	0
	1960	CL428contig01960	18	13	61	30	19.25	12.25	45.25	44.5
	1961	CL428contig01961	18	11	57	30	19.25	10.25	42.5	44.5
	1962	CL428contig01962	4	4	17	12	4	3.25	12.75	16
	1963	CL429contig01963	5	8	21	5	5.5	7.25	16	6
	1964	CL429contig01964	5	8	22	5	5.5	7.25	16.5	6
	1965	CL429contig01965	5	7	15	5	5.5	6.5	11.25	6
	1966	CL429contig01966	5	7	14	5	5.5	6.5	10.5	6
	1967	CL430contig01967	79	255	487	88	79.75	228.5	375.25	161
	1968	CL431contig01968	9	12	11	20	9.75	11.25	8.25	27.75
	1969	CL431contig01969	8	17	10	16	8.75	16.25	7.75	21.5
	1970	CL431contig01970	10	12	6	16	10.75	11.25	4.5	21.5
	1971	CL431contig01971	9	17	5	12	9.75	16.25	3.75	16
	1972	CL432contig01972	0	3	7	11	0	2.25	5.5	14.5
	1973	CL432contig01973	0	3	5	1	0	2.25	3.75	1.25
	1974	CL432contig01974	0	0	5	10	0	0	3.75	13
	1975	CL433contig01975	13	21	15	30	13.75	20.5	11.25	44.5
	1976	CL433contig01976	11	21	17	34	12	20.5	12.75	50.25
	1977	CL433contig01977	13	26	18	29	13.75	25.25	13.5	42.75
	1978	CL434contig01978	6	17	33	27	6.5	16.25	25	39.25
	1979	CL434contig01979	1	4	6	4	1	3.25	4.5	4.75
	1980	CL434contig01980	13	14	17	13	13.75	13.5	12.75	17.5
	1981	CL435contig01981	6	62	36	20	6.5	64	26.75	27.75
	1982	CL435contig01982	0	49	26	17	0	48.75	19.5	23.25
	1983	CL435contig01983	6	60	34	20	6.5	61.25	25.5	27.75
	1984	CL435contig01984	0	47	24	17	0	46.25	18.25	23.25
	1985	CL436contig01985	6	8	14	11	6.5	7.25	10.5	14.5
	1986	CL436contig01986	6	8	14	11	6.5	7.25	10.5	14.5
	1987	CL436contig01987	7	8	21	9	7.75	7.25	16	11.5
	1988	CL436contig01988	7	8	21	9	7.75	7.25	16	11.5
	1989	CL437contig01989	8	41	36	12	8.75	41	26.75	16
	1990	CL437contig01990	6	25	20	8	6.5	24.25	15	10
	1991	CL437contig01991	8	41	36	12	8.75	41	27	16
	1992	CL437contig01992	6	25	20	8	6.5	24.25	15	10
	1993	CL438contig01993	11	10	12	21	12	9.25	9	29.75
	1994	CL438contig01994	5	8	14	17	5.5	7.25	10.5	23.25
	1995	CL438contig01995	12	11	47	22	13	10.25	34.75	31.25
	1996	CL438contig01996	6	9	49	18	6.5	8.25	36	24.5
	1997	CL439contig01997	5	5	7	2	5.5	4.25	5.5	2.5
[truncated: 14,554 more rows]
