# Supplementary material for: Transcriptomics and molecular evolutionary rate analysis of the bladderwort (Utricularia), a carnivorous plant with a minimal genome
Source: BMC Plant Biol. 2011 Jun 3;11:101. doi: 10.1186/1471-2229-11-101 (PMC3141634; doi:10.1186/1471-2229-11-101)
Supplement: Additional file 5 — Table S4 - Preferentially Expressed Genes (PEG) in U. gibba organ specific. [file 1471-2229-11-101-S5.XLS]

## Sheet: Hoja1
	Table S4 - Preferentially Expressed Genes (PEG) in U. gibba organ specific [Shoot (277 genes); Inflorescences (523 genes) and Traps (388 genes)]. Organ-specific genes shown in bold font.
		Cluster_ID	Annotation				Reads number obtained (Raw_DataSet)			Reads Number obtained (Normalized_DataSet)			Statistical Test (R)
			Locus ID	Description	e-value	bit score	FlwL	ShtL	TrpL	FlwL	ShtL	TrpL
	PEG in Shoot (ShtL)
	1	CL4contig00037	AT3G16240.1	DELTA-TIP; ammonia transporter/ methylammonium transmembrane transporter/ water channel	1e-109	392	1009	3465	530	750.75	3500	394.25	819.364
	2	CL4contig00036	AT3G16240.1	DELTA-TIP; ammonia transporter/ methylammonium transmembrane transporter/ water channel	6e-103	370	1024	3340	538	776.5	2951.75	398.75	571.843
	3	CL4contig00034	AT2G45960.1	PIP1B (NAMED PLASMA MEMBRANE INTRINSIC PROTEIN 1B); water channel	6e-109	390	1424	3337	608	940.75	2591.75	454.25	400.764
	4	CL4contig00033	AT3G16240.1	DELTA-TIP; ammonia transporter/ methylammonium transmembrane transporter/ water channel	6e-103	370	1063	3257	507	800.5	2341	386.5	392.388
	5	CL4contig00038	AT4G23400.1	PIP1;5 (PLASMA MEMBRANE INTRINSIC PROTEIN 1;5); water channel	9e-118	420	1439	3212	616	956.75	2294	458.5	333.623
	6	CL4contig00035	AT4G23400.1	PIP1;5 (PLASMA MEMBRANE INTRINSIC PROTEIN 1;5); water channel	9e-118	420	1478	3129	585	990.5	2142.25	445.25	309.227
	7	CL6contig00062	AT1G23760.1	JP630; polygalacturonase	2e-79	221	11	518	219	11.75	413.75	152.75	109.281
	8	CL6contig00061	AT1G23760.1	JP630; polygalacturonase	6e-85	311	11	510	174	11.75	411.5	123.5	112.183
	9	CL6contig00064	AT1G23760.1	JP630; polygalacturonase	2e-79	221	10	486	208	10.75	394.25	147.75	105.945
	10	CL6contig00063	AT1G23760.1	JP630; polygalacturonase	5e-85	311	10	478	163	10.75	385.5	115.5	106.329
	11	CL6contig00067	AT1G23760.1	JP630; polygalacturonase	3e-87	319	11	393	180	11.75	318	127	80.2564
	12	CL6contig00070	AT1G23760.1	JP630; polygalacturonase	1e-77	215	11	320	119	11.75	279.5	85.25	88.2371
	13	CL6contig00069	AT1G23760.1	JP630; polygalacturonase	3e-83	305	11	312	74	11.75	268	54	89.1715
	14	CL22contig00286	AT4G10340.1	LHCB5 (LIGHT HARVESTING COMPLEX OF PHOTOSYSTEM II 5); chlorophyll binding	4e-112	401	174	645	272	170.75	600.25	189.5	92.0598
	15	CL22contig00287	AT4G10340.1	LHCB5 (LIGHT HARVESTING COMPLEX OF PHOTOSYSTEM II 5); chlorophyll binding	2e-117	419	148	612	234	146.75	570.5	161	112.481
	16	CL23contig00290	AT5G38430.1	ribulose bisphosphate carboxylase small chain 1B / RuBisCO small subunit 1B (RBCS-1B) (ATS1B)	9e-64	240	323	2163	915	336.75	1672.5	800.5	436.204
	17	CL25contig00301	AT2G10940.2	protease inhibitor/seed storage/lipid transfer protein (LTP) family protein	2e-36	150	59	132	31	60.25	132	23.5	23.8793
	18	CL25contig00300	AT2G10940.2	protease inhibitor/seed storage/lipid transfer protein (LTP) family protein	1e-36	150	59	131	31	60.25	130	23.5	23.2217
	19	CL25contig00303	AT2G10940.2	protease inhibitor/seed storage/lipid transfer protein (LTP) family protein	1e-36	150	49	105	23	50.25	106.5	17.5	19.6815
	20	CL25contig00302	AT2G10940.2	protease inhibitor/seed storage/lipid transfer protein (LTP) family protein	1e-36	150	49	104	23	50.25	105.25	17.5	19.2725
	21	CL28contig00325	AT1G53510.1	ATMPK18; MAP kinase	2e-159	289	56	159	64	56.75	156.75	47.25	17.1982
	22	CL28contig00324	AT1G53510.1	ATMPK18; MAP kinase	2e-159	289	55	158	68	55.5	155.25	50	16.393
	23	CL33contig00350	AT5G17520.1	RCP1 (ROOT CAP 1); maltose transmembrane transporter	2e-114	409	8	40	6	8.5	40	4.5	9.7699
	24	CL33contig00349	AT5G17520.1	RCP1 (ROOT CAP 1); maltose transmembrane transporter	2e-114	409	7	39	6	7.75	38.75	4.5	9.4565
	25	CL33contig00348	AT5G17520.1	RCP1 (ROOT CAP 1); maltose transmembrane transporter	1e-102	363	7	36	5	7.75	35.5	3.75	8.5321
	26	CL33contig00347	AT5G17520.1	RCP1 (ROOT CAP 1); maltose transmembrane transporter	1e-102	363	6	35	5	6.5	34.5	3.75	8.4772
	27	CL49contig00458	AT5G37600.1	ATGSR1; copper ion binding / glutamate-ammonia ligase	0	666	75	322	163	75.5	282.75	116	36.1994
	28	CL49contig00457	AT5G37600.1	ATGSR1; copper ion binding / glutamate-ammonia ligase	0	666	75	322	163	75.5	281.75	115.75	35.7489
	29	CL49contig00460	AT5G37600.1	ATGSR1; copper ion binding / glutamate-ammonia ligase	1e-158	556	56	255	120	56.75	225.5	86.25	27.2183
	30	CL54contig00493	AT1G29930.1	CAB1 (CHLOROPHYLL A/B BINDING PROTEIN 1); chlorophyll binding	5e-112	400	1	44	28	1	43.25	20.75	13.5198
	31	CL71contig00598	AT3G54890.1	LHCA1; chlorophyll binding	3e-113	404	13	77	29	13.75	79	21.75	22.0462
	32	CL72contig00601	AT3G61470.1	LHCA2; chlorophyll binding	2e-115	413	202	910	573	199	956.75	438	194.758
	33	CL72contig00602	AT3G61470.1	LHCA2; chlorophyll binding	2e-115	413	207	909	550	201.25	940.75	405	202.557
	34	CL72contig00599	AT3G61470.1	LHCA2; chlorophyll binding	2e-115	413	205	909	573	200.5	923.75	428.25	183.069
	35	CL72contig00600	AT3G61470.1	LHCA2; chlorophyll binding	2e-115	413	210	908	550	205.75	895.75	403	185.577
	36	CL84contig00664	242068423	--	7e-13	70.9	0	35	16	0	34.5	12	13.4464
	37	CL91contig00697	--	--	--	--	16	247	122	16.75	221.25	87.5	53.9083
	38	CL91contig00695	--	--	--	--	17	137	27	17.75	135.75	20.5	32.9014
	39	CL91contig00696	--	--	--	--	14	127	27	14.75	127.5	20.5	34.2037
	40	CL94contig00711	AT3G61310.1	DNA-binding family protein	1e-38	157	5	54	29	5.25	54.75	21.75	16.6853
	41	CL94contig00712	AT3G61310.1	DNA-binding family protein	4e-37	152	5	53	31	5.5	53.25	23.5	15.9747
	42	CL121contig00852	AT4G19170.1	NCED4 (NINE-CIS-EPOXYCAROTENOID DIOXYGENASE 4)	1e-147	520	23	63	21	24.25	64.5	16	8.3212
	43	CL121contig00854	AT4G19170.1	NCED4 (NINE-CIS-EPOXYCAROTENOID DIOXYGENASE 4)	1e-150	530	23	62	19	24.25	63.75	14.5	8.5921
	44	CL143contig00948	AT1G24020.1	MLP423 (MLP-LIKE PROTEIN 423)	2e-11	66.2	120	721	211	120.25	682.5	149.75	332.639
	45	CL143contig00949	AT1G24020.1	MLP423 (MLP-LIKE PROTEIN 423)	2e-11	66.2	110	674	186	113.5	670.5	132.75	328.87
	46	CL147contig00965	AT1G70370.1	BURP domain-containing protein / polygalacturonase, putative	0	779	27	131	28	28.5	130	20.75	45.5036
	47	CL147contig00967	AT1G70370.1	BURP domain-containing protein / polygalacturonase, putative	0	778	27	131	36	28.5	130.5	26.75	44.0079
	48	CL147contig00964	AT1G70370.1	BURP domain-containing protein / polygalacturonase, putative	0	759	26	130	28	27.5	129.25	20.75	45.3625
	49	CL147contig00966	AT1G70370.1	BURP domain-containing protein / polygalacturonase, putative	0	758	26	130	36	27.5	129.5	26.75	43.7806
	50	CL158contig01014	AT5G05340.1	peroxidase, putative	4e-85	165	24	168	80	25.25	166.75	58.25	37.3581
	51	CL158contig01015	AT5G05340.1	peroxidase, putative	2e-89	183	23	148	73	24.25	145.75	53.5	30.9136
	52	CL175contig01077	AT5G05340.1	peroxidase, putative	1e-85	313	1	89	4	1	89.25	2.75	45.1983
	53	CL175contig01078	AT5G05340.1	peroxidase, putative	1e-85	313	1	89	5	1	89.5	3.75	44.2094
	54	CL175contig01075	AT5G05340.1	peroxidase, putative	1e-85	313	1	87	4	1	87	2.75	44.5105
	55	CL175contig01076	AT5G05340.1	peroxidase, putative	1e-85	313	1	87	5	1	87	3.75	43.3828
	56	CL181contig01098	AT3G61470.1	LHCA2; chlorophyll binding	2e-112	402	28	137	55	29.75	136.25	40.5	40.4123
	57	CL181contig01097	AT3G61470.1	LHCA2; chlorophyll binding	7e-108	353	28	137	54	29.75	136	40	40.366
	58	CL181contig01100	AT3G61470.1	LHCA2; chlorophyll binding	4e-112	401	27	135	55	28.5	134.75	40.5	40.1067
	59	CL181contig01099	AT3G61470.1	LHCA2; chlorophyll binding	1e-107	353	27	135	54	28.5	134.5	40	40.0573
	60	CL214contig01213	--	--	--	--	14	69	19	15	71.25	14.5	23.1462
	61	CL214contig01214	--	--	--	--	14	69	19	15	71.25	14.5	23.1462
	62	CL214contig01215	--	--	--	--	15	68	17	16	70.25	12.75	22.957
	63	CL214contig01216	--	--	--	--	15	68	17	16	70.25	12.75	22.957
	64	CL236contig01295	AT3G22740.1	HMT3; homocysteine S-methyltransferase	7e-41	159	20	81	2	21.5	82	1.3333	27.1961
	65	CL236contig01294	AT3G22740.1	HMT3; homocysteine S-methyltransferase	1e-36	99	24	80	3	25.25	81.5	1.75	25.4266
	66	CL264contig01393	AT1G64720.1	CP5	1e-119	426	37	120	64	38	122.25	47.25	15.4986
	67	CL264contig01394	AT1G64720.1	CP5	5e-121	431	37	118	59	38	119	43.75	14.9535
	68	CL264contig01395	AT1G64720.1	CP5	4e-120	428	38	111	62	39.25	110.75	45.75	14.8704
	69	CL264contig01396	AT1G64720.1	CP5	1e-121	433	38	109	57	39.25	110	42.25	14.9842
	70	CL274contig01432	AT5G43750.1	unknown protein	7e-61	230	7	28	7	7.75	27	5.25	9.0955
	71	CL274contig01431	AT5G43750.1	unknown protein	8e-61	230	8	28	7	8.75	27	5.25	8.712
	72	CL294contig01500	AT2G20580.1	RPN1A (26S PROTEASOME REGULATORY SUBUNIT S2 1A); binding / enzyme regulator	2e-58	224	12	160	100	13	157.75	71.25	34.6063
	73	CL294contig01501	AT2G20580.1	RPN1A (26S PROTEASOME REGULATORY SUBUNIT S2 1A); binding / enzyme regulator	2e-58	224	11	158	100	12	155.75	71.25	34.9227
	74	CL294contig01502	AT2G20580.1	RPN1A (26S PROTEASOME REGULATORY SUBUNIT S2 1A); binding / enzyme regulator	1e-58	224	12	131	87	13	131	62.75	26.2747
	75	CL294contig01503	AT2G20580.1	RPN1A (26S PROTEASOME REGULATORY SUBUNIT S2 1A); binding / enzyme regulator	1e-58	224	11	129	87	12	128.75	62.75	26.4838
	76	CL314contig01570	AT5G51190.1	AP2 domain-containing transcription factor, putative	5e-32	135	28	120	59	29.75	122.25	43.75	19.359
	77	CL321contig01593	--	--	--	--	1	10	2	1	9.25	1.3333	9.5482
	78	CL321contig01594	--	--	--	--	1	8	2	1	7	1.3333	8.7437
	79	CL321contig01591	--	--	--	--	2	6	2	2	5.5	1.3333	10.6978
	80	CL330contig01622	AT5G16250.1	unknown protein	1e-60	229	4	30	1	4	29.75	1	12.2385
	81	CL330contig01623	AT5G16250.1	unknown protein	1e-60	229	4	26	1	4	25.25	1	9.9157
	82	CL335contig01641	--	--	--	--	6	28	0	6.5	27	0	9.1784
	83	CL335contig01642	--	--	--	--	6	28	0	6.5	27	0	9.1784
	84	CL335contig01639	--	--	--	--	3	27	0	3	26.5	0	9.8992
	85	CL335contig01640	--	--	--	--	3	27	0	3	26.5	0	9.8992
	86	CL336contig01645	AT3G55800.1	SBPASE (sedoheptulose-bisphosphatase); phosphoric ester hydrolase/ sedoheptulose-bisphosphatase	6e-165	577	49	136	82	50.25	135.5	59.5	11.2709
	87	CL336contig01646	AT3G55800.1	SBPASE (sedoheptulose-bisphosphatase); phosphoric ester hydrolase/ sedoheptulose-bisphosphatase	3e-162	568	48	128	67	49.25	128	49.25	11.179
	88	CL336contig01643	AT3G55800.1	SBPASE (sedoheptulose-bisphosphatase); phosphoric ester hydrolase/ sedoheptulose-bisphosphatase	7e-169	590	34	105	67	35.5	106.5	49.25	11.7259
	89	CL336contig01644	AT3G55800.1	SBPASE (sedoheptulose-bisphosphatase); phosphoric ester hydrolase/ sedoheptulose-bisphosphatase	3e-166	581	33	97	52	34.5	99	38.25	11.0354
	90	CL365contig01742	AT2G22540.2	SVP (SHORT VEGETATIVE PHASE); transcription factor/ translation repressor, nucleic acid binding	2e-10	62	0	17	8	0	16.25	6	8.0148
	91	CL380contig01793	AT1G24020.1	MLP423 (MLP-LIKE PROTEIN 423)	7e-15	77.8	6	146	53	6.5	142.75	39.25	184.589
	92	CL380contig01792	AT1G24020.1	MLP423 (MLP-LIKE PROTEIN 423)	7e-15	77.8	6	141	50	6.5	139.75	36.75	211.247
	93	CL382contig01800	--	--	--	--	7	104	40	7.75	106	29.75	65.5199
	94	CL382contig01799	--	--	--	--	7	104	40	7.75	106	29.75	64.6739
	95	CL382contig01802	--	--	--	--	6	102	40	6.5	103.5	29.75	61.4415
	96	CL382contig01797	--	--	--	--	6	102	40	6.5	103.25	29.75	61.2345
	97	CL382contig01801	--	--	--	--	6	102	40	6.5	103.25	29.75	60.8657
	98	CL382contig01798	--	--	--	--	6	102	40	6.5	103.25	29.75	60.3141
	99	CL435contig01981	AT2G15890.1	MEE14 (maternal effect embryo arrest 14)	6e-40	160	6	62	36	6.5	64	26.75	12.2547
	100	CL435contig01983	AT2G15890.1	MEE14 (maternal effect embryo arrest 14)	6e-40	160	6	60	34	6.5	61.25	25.5	11.4937
	101	CL435contig01982	AT2G15890.1	MEE14 (maternal effect embryo arrest 14)	3e-23	105	0	49	26	0	48.75	19.5	13.0362
	102	CL435contig01984	AT2G15890.1	MEE14 (maternal effect embryo arrest 14)	3e-23	105	0	47	24	0	46.25	18.25	12.3317
	103	CL449contig02035	AT2G02130.1	LCR68 (LOW-MOLECULAR-WEIGHT CYSTEINE-RICH 68); peptidase inhibitor	2e-08	45.1	18	39	3	19.25	39.25	1.75	9.361
	104	CL449contig02033	AT2G02120.1	PDF2.1; peptidase inhibitor	2e-08	54.7	17	38	3	18.25	38.25	1.75	9.0487
	105	CL449contig02034	AT2G02130.1	LCR68 (LOW-MOLECULAR-WEIGHT CYSTEINE-RICH 68); peptidase inhibitor	2e-08	45.1	15	36	3	16	35.75	1.75	8.312
	106	CL466contig02088	AT4G03280.1	PETC (PHOTOSYNTHETIC ELECTRON TRANSFER C); electron transporter, transferring electrons from cytochrome b6/f complex of photosystem II	2e-84	309	65	180	88	66.25	180.25	63.75	18.3651
	107	CL466contig02089	AT4G03280.1	PETC (PHOTOSYNTHETIC ELECTRON TRANSFER C); electron transporter, transferring electrons from cytochrome b6/f complex of photosystem II	6e-85	310	64	163	77	65	162.75	56.25	20.3145
	108	CL466contig02090	AT4G03280.1	PETC (PHOTOSYNTHETIC ELECTRON TRANSFER C); electron transporter, transferring electrons from cytochrome b6/f complex of photosystem II	3e-67	187	58	163	68	59.25	164	50	19.5621
	109	CL466contig02091	AT4G03280.1	PETC (PHOTOSYNTHETIC ELECTRON TRANSFER C); electron transporter, transferring electrons from cytochrome b6/f complex of photosystem II	1e-67	188	57	146	57	58.25	143.25	42.5	21.6685
	110	CL472contig02112	AT5G04530.1	KCS19 (3-KETOACYL-COA SYNTHASE 19); acyltransferase/ catalytic/ transferase, transferring acyl groups other than amino-acyl groups	7e-108	387	4	38	12	4	38.25	9	39.735
	111	CL472contig02111	AT5G04530.1	KCS19 (3-KETOACYL-COA SYNTHASE 19); acyltransferase/ catalytic/ transferase, transferring acyl groups other than amino-acyl groups	4e-104	328	4	37	12	4	36.75	9	65.7279
	112	CL472contig02110	AT5G04530.1	KCS19 (3-KETOACYL-COA SYNTHASE 19); acyltransferase/ catalytic/ transferase, transferring acyl groups other than amino-acyl groups	3e-108	388	4	36	9	4	35.75	6.75	58.2149
	113	CL483contig02148	AT1G58290.1	HEMA1; glutamyl-tRNA reductase	0	716	29	83	22	30.5	83.5	16.5	14.5969
	114	CL483contig02145	AT1G58290.1	HEMA1; glutamyl-tRNA reductase	0	701	27	75	21	28.5	77.25	16	13.2788
	115	CL501contig02206	AT5G26742.2	emb1138 (embryo defective 1138); ATP binding / ATP-dependent helicase/ RNA binding / helicase/ nucleic acid binding / zinc ion binding	0	860	47	105	37	48.5	106.75	27.5	13.4883
	116	CL519contig02246	AT5G46110.1	APE2 (ACCLIMATION OF PHOTOSYNTHESIS TO ENVIRONMENT 2); antiporter/ triose-phosphate transmembrane transporter	4e-152	534	10	52	14	10.75	52.25	10.5	9.487
	117	CL519contig02247	AT5G46110.1	APE2 (ACCLIMATION OF PHOTOSYNTHESIS TO ENVIRONMENT 2); antiporter/ triose-phosphate transmembrane transporter	4e-152	534	10	50	15	10.75	50	11.25	8.4881
	118	CL521contig02251	AT4G32260.1	ATP synthase family	3e-47	185	56	123	76	57	123.75	55.5	11.4808
	119	CL521contig02250	AT4G32260.1	ATP synthase family	3e-47	185	56	123	76	57	123.5	55.5	11.4113
	120	CL543contig02294	AT1G52230.1	PSAH2 (PHOTOSYSTEM I SUBUNIT H2)	2e-45	169	161	550	282	160.5	428.25	201.25	33.9446
	121	CL584contig02378	242085910	---	5e-10	60.5	4	44	13	4	43.25	9.75	15.1701
	122	CL584contig02379	242085910	---	5e-10	60.5	4	42	16	4	41.75	12	13.0474
	123	CL611contig02431	AT4G38770.1	PRP4 (PROLINE-RICH PROTEIN 4)	4e-27	119	18	97	16	19.25	99.25	12	28.6919
	124	CL611contig02432	AT4G38770.1	PRP4 (PROLINE-RICH PROTEIN 4)	4e-27	119	27	89	16	28.5	90	12	21.6637
	125	CL626contig02466	AT5G33370.1	GDSL-motif lipase/hydrolase family protein	2e-124	319	0	30	0	0	29.75	0	13.9305
	126	CL647contig02506	AT5G53390.1	unknown protein	1e-72	270	0	85	0	0	85.5	0	44.4815
	127	CL647contig02505	AT5G53390.1	unknown protein	6e-73	271	0	73	0	0	75.25	0	38.5532
	128	CL685contig02583	AT4G12730.1	FLA2 (FASCICLIN-LIKE ARABINOGALACTAN 2)	1e-105	380	14	38	21	15	38.25	16	10.0108
	129	CL685contig02582	AT4G12730.1	FLA2 (FASCICLIN-LIKE ARABINOGALACTAN 2)	2e-107	386	13	32	14	14	31.25	10.5	8.1117
	130	CL704contig02621	AT1G30380.1	PSAK (photosystem I subunit K)	2e-37	106	120	311	126	121	266.75	90.25	42.6962
	131	CL704contig02622	AT1G30380.1	PSAK (photosystem I subunit K)	7e-42	167	91	242	91	95.75	219.75	65.75	38.4412
	132	CL730contig02675	AT2G20260.1	PSAE-2 (photosystem I subunit E-2); catalytic	3e-30	128	126	866	402	127.5	750.75	339.75	110.031
	133	CL738contig02690	AT4G09650.1	ATPD (ATP SYNTHASE DELTA-SUBUNIT GENE); hydrogen ion transporting ATP synthase, rotational mechanism / proton-transporting ATPase, rotational mechanism	1e-61	233	30	81	39	31.75	82.5	28.75	8.4114
	134	CL748contig02711	--	--	--	--	11	36	4	12	35.75	2.75	8.2726
	135	CL748contig02712	--	--	--	--	10	35	4	10.75	34.5	2.75	8.2225
	136	CL749contig02713	AT5G05740.1	EGY2; metalloendopeptidase	2e-100	362	5	21	10	5.5	20.5	7.75	14.0094
	137	CL759contig02737	AT5G54770.1	THI1; protein homodimerization	4e-141	498	89	771	286	93.25	714	205	159.286
	138	CL759contig02736	AT5G54770.1	THI1; protein homodimerization	4e-141	498	89	771	286	93	700	204.25	154.206
	139	CL892contig03008	AT1G31330.1	PSAF (photosystem I subunit F)	8e-76	280	112	386	220	115.5	312.5	153.25	23.622
	140	CL1019contig03259	AT3G01470.1	ATHB-1 (ARABIDOPSIS THALIANA HOMEOBOX 1); DNA binding / protein homodimerization/ sequence-specific DNA binding / transcription activator/ transcription factor	3e-29	125	7	47	30	7.75	46.75	22.75	9.4786
	141	CL1027contig03275	AT2G46820.2	PSI-P (PHOTOSYSTEM I P SUBUNIT); DNA binding	6e-29	124	42	146	71	43	143.5	52	54.3872
	142	CL1027contig03274	AT2G46820.2	PSI-P (PHOTOSYSTEM I P SUBUNIT); DNA binding	7e-29	124	37	142	74	38.25	140.25	54	53.0995
	143	CL1075contig03370	AT1G61520.1	LHCA3; chlorophyll binding	2e-114	409	334	947	566	347.25	990.5	413.75	206.397
	144	CL1183contig03584	AT4G21960.1	PRXR1; electron carrier/ heme binding / peroxidase	3e-156	548	269	606	97	256.5	568.75	69.25	104.58
	145	CL1389contig03995	AT1G49410.1	TOM6 (translocase of the outer mitochondrial membrane 6)	8e-17	85.5	24	90	45	25.5	92	33.5	10.7119
	146	CL1498contig04211	AT5G05280.1	zinc finger (C3HC4-type RING finger) family protein	2e-22	103	2	43	23	2	42.75	17.5	16.241
	147	CL1498contig04210	AT5G05280.1	zinc finger (C3HC4-type RING finger) family protein	1e-22	103	2	42	23	2	42	17.5	15.9179
	148	CL1552contig04317	AT5G64040.1	PSAN; calmodulin binding	3e-46	182	60	493	200	62.25	400.5	142.75	66.3512
	149	CL1552contig04318	AT5G64040.1	PSAN; calmodulin binding	4e-50	194	50	344	176	51.5	297.5	125.25	44.96
	150	CL1571contig04355	AT5G11840.1	unknown protein	2e-70	262	22	78	46	23.5	80	34.5	11.6649
	151	CL1571contig04354	AT5G11840.1	unknown protein	2e-70	262	22	78	46	23.5	79.75	34.5	11.0587
	152	CL1578contig04368	AT3G59400.1	GUN4; enzyme binding / tetrapyrrole binding	5e-55	211	4	53	18	4.25	54	13.5	13.5754
	153	CL1591contig04394	AT2G01670.1	atnudt17 (Arabidopsis thaliana Nudix hydrolase homolog 17); hydrolase	1e-40	163	6	42	25	6.5	42	18.75	9.2676
	154	CL1656contig04523	AT3G14680.1	CYP72A14; electron carrier/ heme binding / iron ion binding / monooxygenase/ oxygen binding	1e-117	420	3	32	9	3	31.25	6.75	9.3071
	155	CL1658contig04528	AT5G06290.1	2-Cys Prx B (2-Cysteine peroxiredoxin B); antioxidant/ peroxiredoxin	4e-105	378	20	77	23	21.5	79.25	17.5	12.6627
	156	CL1658contig04529	AT5G06290.1	2-Cys Prx B (2-Cysteine peroxiredoxin B); antioxidant/ peroxiredoxin	4e-105	378	14	76	22	15.25	78.25	16.75	14.7288
	157	CL1663contig04538	AT1G26910.1	60S ribosomal protein L10 (RPL10B)	2e-112	402	29	69	35	31.25	72	26.5	17.7158
	158	CL1663contig04539	AT1G26910.1	60S ribosomal protein L10 (RPL10B)	6e-113	403	23	65	39	24.5	66.75	28.75	25.6136
	159	CL1669contig04550	AT5G24930.1	zinc finger (B-box type) family protein	5e-70	261	32	138	54	33.75	137.75	40	20.6598
	160	CL1720contig04651	AT5G11450.1	oxygen-evolving complex-related	1e-62	236	11	30	2	12.25	29.75	1.3333	8.026
	161	CL1747contig04705	AT3G08940.2	LHCB4.2 (light harvesting complex PSII); chlorophyll binding	1e-127	452	64	244	143	65.5	220.5	99.5	61.3654
	162	CL1758contig04726	AT1G69230.2	SP1L2 (SPIRAL1-LIKE2)	4e-11	64.3	18	87	52	19.5	87.75	38.25	16.7215
	163	CL1758contig04725	AT1G69230.2	SP1L2 (SPIRAL1-LIKE2)	3e-11	64.7	17	84	40	18.25	84.75	29.75	15.4104
	164	CL1835contig04873	AT2G40140.2	CZF1; transcription factor	4e-145	512	8	90	51	9	92.25	37.75	19.8369
	165	CL1835contig04874	AT5G58620.1	zinc finger (CCCH-type) family protein	4e-117	418	5	48	29	5.5	48	22.25	15.6828
	166	CL1855contig04913	AT4G10340.1	LHCB5 (LIGHT HARVESTING COMPLEX OF PHOTOSYSTEM II 5); chlorophyll binding	9e-115	410	47	324	148	48.75	283.5	103.75	60.62
	167	CL1861contig04924	AT4G05180.1	PSBQ-2; calcium ion binding	1e-62	236	28	145	87	29.75	141.75	63	25.5296
	168	CL1861contig04925	AT4G05180.1	PSBQ-2; calcium ion binding	1e-62	236	28	142	88	29.75	140.5	64	24.6569
	169	CL1891contig04985	AT1G01490.2	heavy-metal-associated domain-containing protein	5e-08	54.7	11	40	26	12.25	40	19.5	8.4143
	170	CL1907contig05016	AT2G25737.1	unknown protein	5e-132	468	6	61	42	6.5	63	31.25	13.1945
	171	CL1939contig05079	--	--	--	--	0	50	1	0	50.25	1	20.7246
	172	CL1939contig05080	--	--	--	--	0	50	1	0	50.25	1	20.7246
	173	CL1941contig05082	AT5G25280.2	serine-rich protein-related	1e-37	154	24	59	31	25.5	60.5	23.5	10.0797
	174	CL1942contig05084	AT5G01870.1	lipid transfer protein, putative	2e-19	92	0	54	0	0	55	0	24.7586
	175	CL1942contig05085	AT5G59320.1	LTP3 (LIPID TRANSFER PROTEIN 3); lipid binding	2e-19	91.7	0	48	0	0	48	0	20.631
	176	CL1984contig05169	AT5G19780.1	TUA5; structural constituent of cytoskeleton	8e-140	494	8	98	49	9	100.75	36.25	27.6279
	177	CL1984contig05168	AT5G19780.1	TUA5; structural constituent of cytoskeleton	5e-140	494	8	89	40	9	90.25	29.75	26.8888
	178	CL2003contig05207	AT2G41850.1	PGAZAT (POLYGALACTURONASE ABSCISSION ZONE A. THALIANA); polygalacturonase	3e-98	355	4	17	0	4.25	16.5	0	44.8766
	179	CL2003contig05206	AT3G07970.1	QRT2 (QUARTET 2); polygalacturonase	1e-96	350	4	16	0	4.25	15.5	0	44.1261
	180	CL2253contig05671	AT3G61470.1	LHCA2; chlorophyll binding	3e-109	178	77	208	57	77.25	196.75	42.75	53.0275
	181	CL2253contig05672	AT3G61470.1	LHCA2; chlorophyll binding	5e-120	427	77	208	57	77.25	196.75	42.75	53.0275
	182	CL2286contig05725	AT1G60470.1	AtGolS4 (Arabidopsis thaliana galactinol synthase 4); transferase, transferring glycosyl groups / transferase, transferring hexosyl groups	4e-146	514	113	274	58	116.5	242.5	43.25	37.219
	183	CL2286contig05724	AT1G60470.1	AtGolS4 (Arabidopsis thaliana galactinol synthase 4); transferase, transferring glycosyl groups / transferase, transferring hexosyl groups	1e-145	513	113	274	58	116.5	242.25	43.25	37.1448
	184	CL2455contig05896	AT5G22620.2	phosphoglycerate/bisphosphoglycerate mutase family protein	1e-44	177	3	39	26	3.25	39.25	19.5	8.8364
	185	CL2557contig05998	AT2G36870.1	xyloglucan:xyloglucosyl transferase, putative / xyloglucan endotransglycosylase, putative / endo-xyloglucan transferase, putative	1e-110	396	16	61	14	17.5	63	10.75	15.719
	186	CL3183contig06624	AT1G51060.1	HTA10; DNA binding	1e-44	176	25	65	38	26.75	66.75	28.5	8.3903
	187	CL3243contig06684	AT2G34700.1	pollen Ole e 1 allergen and extensin family protein	7e-23	103	0	52	0	0	52.25	0	26.2458
	188	CL3326contig06767	AT2G36000.1	mitochondrial transcription termination factor-related / mTERF-related	1e-69	214	3	28	14	3.25	27.75	10.75	8.3486
	189	CL3475contig06916	AT3G56940.1	CRD1 (COPPER RESPONSE DEFECT 1); DNA binding / magnesium-protoporphyrin IX monomethyl ester (oxidative) cyclase	0	675	12	53	15	13.5	54	11.5	12.5838
	190	CL3560contig07001	AT5G20720.2	CPN20 (CHAPERONIN 20); calmodulin binding	7e-96	347	11	33	8	12.25	32.75	6	14.025
	191	CL3614contig07055	AT2G44300.1	lipid transfer protein-related	5e-31	131	4	34	3	4.5	33.75	2	10.2364
	192	CL3678contig07119	AT4G09010.1	APX4 (ASCORBATE PEROXIDASE 4); heme binding / peroxidase	3e-108	389	7	42	12	7.75	42	9	8.3178
	193	CL3767contig07208	AT4G14890.1	ferredoxin family protein	5e-47	183	5	25	15	5.5	24.5	11.5	8.6757
	194	CL3896contig07337	AT5G12250.1	TUB6 (BETA-6 TUBULIN); structural constituent of cytoskeleton	0	767	15	55	8	16.25	56.25	6	15.2481
	195	CL3933contig07374	AT1G17050.1	SPS2 (Solanesyl diphosphate synthase 2); trans-octaprenyltranstransferase	1e-150	530	26	98	44	27.75	101	33	13.2949
	196	CL3967contig07408	AT4G35220.1	cyclase family protein	9e-89	323	3	12	4	3.25	11.5	2.75	9.0506
	197	CL3968contig07409	AT3G16370.1	GDSL-motif lipase/hydrolase family protein	3e-123	438	31	131	41	33	131.25	30.5	23.5846
	198	CL4083contig07524	AT2G23180.1	CYP96A1; electron carrier/ heme binding / iron ion binding / monooxygenase/ oxygen binding	1e-76	283	3	26	4	3.25	25.5	2.75	9.1693
	199	CL4116contig07557	AT4G28780.1	GDSL-motif lipase/hydrolase family protein	9e-140	493	10	51	7	11.25	51.5	5.5	13.3127
	200	CL4125contig07566	AT3G12120.2	FAD2 (FATTY ACID DESATURASE 2); delta12-fatty acid dehydrogenase/ omega-6 fatty acid desaturase	2e-179	625	50	176	72	51.5	173.25	53	21.8361
	201	CL4238contig07679	AT4G39730.1	lipid-associated family protein	3e-40	161	6	51	17	6.75	51.5	13	14.0407
	202	CL4596contig08037	145348043	--	2e-07	52	0	12	7	0	11.5	5.5	22.2144
	203	CL4813contig08254	AT3G15840.1	PIFI (post-illumination chlorophyll fluorescence increase)	5e-90	328	11	75	43	12.25	77.25	32.25	14.3307
	204	CL5028contig08469	AT1G03630.2	POR C (PROTOCHLOROPHYLLIDE OXIDOREDUCTASE); NADPH dehydrogenase/ oxidoreductase/ protochlorophyllide reductase	1e-148	523	22	165	68	23.5	165.25	50.25	29.8517
	205	CL5235contig08676	AT1G08380.1	PSAO (photosystem I subunit O)	2e-40	161	17	101	53	18.5	102.5	39.25	26.2863
	206	CL5280contig08721	AT1G62510.1	protease inhibitor/seed storage/lipid transfer protein (LTP) family protein	3e-28	121	31	190	91	33	187.5	65.75	45.1601
	207	CL5313contig08754	AT3G08770.1	LTP6; lipid binding	6e-12	67.4	50	126	10	51.75	126.75	7.75	28.6679
	208	CL5332contig08773	AT5G19140.1	AILP1	7e-99	357	42	208	125	43.25	197.25	89.75	38.8036
	209	CL5347contig08788	AT1G02560.1	CLPP5 (NUCLEAR ENCODED CLP PROTEASE 5); serine-type endopeptidase	5e-111	397	21	74	44	22.5	76.25	33	23.1306
	210	CL5353contig08794	AT3G15670.1	late embryogenesis abundant protein, putative / LEA protein, putative	1e-08	56.2	0	5	3	0	4.5	2	64.9557
	211	CL5385contig08826	AT3G46230.1	ATHSP17.4	3e-48	187	0	4	2	0	3.75	1.5	143.248
	212	CL5386contig08827	AT1G01490.2	heavy-metal-associated domain-containing protein	2e-11	65.5	0	39	10	0	39.25	7.75	13.1883
	213	CL5611contig09052	--	--	--	--	10	58	0	11.5	59.5	0	19.6057
	214	CL5671contig09112	AT4G01150.1	unknown protein	2e-37	153	76	178	84	76.5	176.5	61	20.431
	215	CL5770contig09211	AT1G15820.1	LHCB6 (LIGHT HARVESTING COMPLEX PSII SUBUNIT 6); chlorophyll binding	1e-109	392	65	441	147	66.5	332	103.25	90.3664
	216	CL5917contig09358	--	--	--	--	9	296	68	10.25	257.25	50.25	72.688
	217	CL6068contig09509	AT5G52450.1	MATE efflux protein-related	6e-140	481	80	380	133	81.5	309.25	93	41.0786
	218	CL6215contig09656	--	--	--	--	1	23	2	1.5	22.5	1.5	8.8253
	219	CL6227contig09668	AT2G06925.1	PLA2-ALPHA; phospholipase A2	2e-41	164	0	25	0	0	24.5	0	11.0096
	220	CL6636contig10077	AT4G25810.1	XTR6 (XYLOGLUCAN ENDOTRANSGLYCOSYLASE 6); hydrolase, acting on glycosyl bonds / hydrolase, hydrolyzing O-glycosyl compounds / xyloglucan:xyloglucosyl transferase	2e-108	388	34	113	14	35.75	114	10.75	27.3771
	221	CL7237contig10678	AT1G43670.1	fructose-1,6-bisphosphatase, putative / D-fructose-1,6-bisphosphate 1-phosphohydrolase, putative / FBPase, putative	9e-178	619	29	62	33	31.25	64	25.25	18.9075
	222	CL7384contig10825	AT4G30380.1	EXLB2 (EXPANSIN-LIKE B2 PRECURSOR)	9e-22	99.8	3	40	1	3.75	40	1	20.7056
	223	CL7793contig11234	AT4G29060.1	emb2726 (embryo defective 2726); RNA binding / translation elongation factor	1e-113	406	5	19	8	5.5	18.75	6.5	8.4219
	224	CL7912contig11353	AT5G53190.1	nodulin MtN3 family protein	2e-62	236	9	40	4	10.25	40	3.25	9.802
	225	CL7933contig11374	AT3G25805.1	unknown protein	1e-54	210	15	45	20	16.25	44.75	15.5	12.8486
	226	CL8101contig11542	AT2G36830.1	GAMMA-TIP (GAMMA TONOPLAST INTRINSIC PROTEIN); water channel	2e-80	295	20	71	44	21.75	73.75	33	10.3732
	227	CL8334contig11775	AT2G46210.1	delta-8 sphingolipid desaturase, putative	6e-132	467	8	40	12	9.25	40	9.25	9.6057
	228	CL8705contig12146	--	--	--	--	0	24	6	1	23.5	4.75	8.1368
	229	CL8785contig12226	AT2G38110.1	GPAT6 (GLYCEROL-3-PHOSPHATE ACYLTRANSFERASE 6); 1-acylglycerol-3-phosphate O-acyltransferase/ acyltransferase	0	756	9	56	29	10.5	57.25	22.25	17.8479
	230	CL8792contig12233	AT1G01180.1	unknown protein	1e-65	247	0	42	1	1	42	1	20.8746
	231	CL8950contig12391	AT2G42990.1	GDSL-motif lipase/hydrolase family protein	6e-93	337	6	41	7	6.75	41.25	5.5	10.5416
	232	CL8981contig12422	AT4G35840.1	zinc finger (C3HC4-type RING finger) family protein	2e-24	54.7	3	44	15	3.75	44	11.5	10.3026
	233	CL8987contig12428	AT1G18650.1	PDCB3 (PLASMODESMATA CALLOSE-BINDING PROTEIN 3); callose binding / polysaccharide binding	2e-34	142	7	27	1	8	26.75	1	10.0081
	234	CL8999contig12440	AT5G23940.1	EMB3009 (embryo defective 3009); transferase/ transferase, transferring acyl groups other than amino-acyl groups	2e-135	478	8	38	3	9.25	38.25	2.5	10.0444
	235	CL9009contig12450	AT1G28140.1	unknown protein	3e-73	273	2	54	21	2.5	55.25	16.25	17.4896
	236	CL9015contig12456	AT3G54400.1	aspartyl protease family protein	5e-64	241	53	118	39	54	119.75	29.25	17.7549
	237	CL9023contig12464	AT5G07020.1	proline-rich family protein	4e-37	151	23	59	29	24.75	60.75	22.25	8.1065
	238	CL9028contig12469	ATCG01050.1	Represents a plastid-encoded subunit of a NAD(P)H dehydrogenase complex. Its mRNA is edited at four positions. Translation data is not available for this gene.	0	738	44	140	51	45.75	139.25	38	22.1046
	239	CL9081contig12522	AT1G63710.1	CYP86A7; fatty acid (omega-1)-hydroxylase/ oxygen binding	3e-103	365	2	23	1	2.5	22.75	1	8.4852
	240	CL9134contig12575	--	--	--	--	2	94	3	2.5	95.75	2.5	45.1511
	241	CL9147contig12588	AT5G04660.1	CYP77A4; electron carrier/ heme binding / iron ion binding / monooxygenase/ oxygen binding	2e-177	619	19	53	2	20.75	54	1.5	18.6956
	242	CL9172contig12613	AT1G32990.1	PRPL11 (PLASTID RIBOSOMAL PROTEIN L11); structural constituent of ribosome	2e-68	255	7	42	14	8	42.25	10.75	8.1338
	243	CL9217contig12658	--	--	--	--	12	29	0	13.5	28.75	0	9.4606
	244	CL9235contig12676	AT4G37800.1	xyloglucan:xyloglucosyl transferase, putative / xyloglucan endotransglycosylase, putative / endo-xyloglucan transferase, putative	7e-95	343	13	118	35	14.5	120.25	26.5	34.8171
	245	CL9245contig12686	AT4G04640.1	ATPC1; enzyme regulator	3e-157	551	47	155	60	49	153.25	45	21.0206
	246	CL9249contig12690	AT2G46150.1	FUNCTIONS IN: molecular_function unknown; INVOLVED IN: biological_process unknown; LOCATED IN: plasma membrane; EXPRESSED IN: 15 plant structures; EXPRESSED DURING: 7 growth stages; CONTAINS InterPro DOMAIN/s: Harpin-induced 1 (InterPro:IPR010847); BEST Arabidopsis thaliana protein match is: unknown protein (TAIR:AT3G54200.1); Has 137 Blast hits to 136 proteins in 12 species: Archae - 0; Bacteria…	6e-16	81.3	5	49	25	6	49.25	19.25	12.7348
	247	CL9273contig12714	AT3G08940.2	LHCB4.2 (light harvesting complex PSII); chlorophyll binding	8e-131	463	85	312	147	88.25	269.25	103.25	64.0474
	248	CL9571contig13012	AT2G18020.1	EMB2296 (embryo defective 2296); structural constituent of ribosome	2e-118	421	1	8	2	1.5	7.75	1.5	8.0293
	249	CL9700contig13141	AT2G23180.1	CYP96A1; electron carrier/ heme binding / iron ion binding / monooxygenase/ oxygen binding	3e-15	77	0	26	2	1	25.75	1.5	10.1233
	250	CL9873contig13314	AT5G22250.1	CCR4-NOT transcription complex protein, putative	9e-100	360	8	37	23	9.25	37.5	17.75	9.5577
	251	CL9915contig13356	AT1G28590.1	lipase, putative	3e-50	196	10	52	13	11.5	52.75	10.25	11.1535
	252	CL10085contig13526	AT1G22900.1	FUNCTIONS IN: molecular_function unknown; INVOLVED IN: defense response; LOCATED IN: endomembrane system; EXPRESSED IN: stamen; EXPRESSED DURING: 4 anthesis; CONTAINS InterPro DOMAIN/s: Plant disease resistance response protein (InterPro:IPR004265); BEST Arabidopsis thaliana protein match is: disease resistance-responsive family protein (TAIR:AT5G42500.1); Has 560 Blast hits to 559 proteins in 35…	7e-25	110	4	32	1	4.75	31.75	1	10.7533
	253	CL10145contig13586	AT2G37220.1	29 kDa ribonucleoprotein, chloroplast, putative / RNA-binding protein cp29, putative	7e-75	277	7	65	29	8.25	67	22.25	14.3147
	254	CL10202contig13643	AT5G45670.1	GDSL-motif lipase/hydrolase family protein	2e-92	336	1	34	2	1.5	34	1.5	14.6294
	255	CL10225contig13666	AT1G08380.1	PSAO (photosystem I subunit O)	3e-39	158	35	154	51	36.75	151.75	38	27.3948
	256	CL10230contig13671	AT5G01600.1	ATFER1; ferric iron binding / iron ion binding	9e-81	297	27	161	61	29	161	45.25	33.3884
	257	CL10314contig13755	AT2G24570.1	WRKY17; calmodulin binding / transcription factor	2e-66	114	7	47	30	8.25	47.25	23.25	9.6474
	258	CL10351contig13792	--	--	--	--	0	47	3	1	47.25	2.5	20.7359
	259	CL10359contig13800	AT5G36110.1	CYP716A1; electron carrier/ heme binding / iron ion binding / monooxygenase/ oxygen binding	1e-177	619	8	51	9	9.25	51.5	7	14.546
	260	CL10373contig13814	AT1G55670.1	PSAG (PHOTOSYSTEM I SUBUNIT G)	1e-53	206	64	296	68	65.75	258.5	50.25	44.0085
	261	CL10437contig13878	AT5G02120.1	OHP (ONE HELIX PROTEIN)	2e-28	122	6	23	2	7	22.75	1.5	9.3792
	262	CL10539contig13980	AT1G74470.1	geranylgeranyl reductase	0	684	121	287	100	121.75	248.5	71.25	35.9968
	263	CL10575contig14016	AT5G57660.1	zinc finger (B-box type) family protein	7e-17	85.1	0	23	3	1	22.75	2.5	8.4852
	264	CL10715contig14156	AT4G22890.2	PGR5-LIKE A	3e-74	275	22	77	32	23.5	79.25	24.5	10.6554
	265	CL10751contig14192	AT2G36830.1	GAMMA-TIP (GAMMA TONOPLAST INTRINSIC PROTEIN); water channel	2e-60	229	8	241	37	9.25	219	27.75	89.5988
	266	CL10765contig14206	AT4G16563.1	aspartyl protease family protein	2e-138	489	13	46	15	14.5	46	11.75	9.7798
	267	CL10774contig14215	AT5G45910.1	GDSL-motif lipase/hydrolase family protein	2e-108	389	3	25	0	3.75	24.75	0	8.4015
	268	CL10859contig14300	--	--	--	--	0	231	0	1	214.75	0	102.344
	269	CL11111contig14552	AT2G42840.1	PDF1 (PROTODERMAL FACTOR 1)	2e-20	97.1	18	54	0	19.75	55.5	0	19.3402
	270	CL11412contig14853	AT4G27280.1	calcium-binding EF hand family protein	2e-32	135	6	63	40	7.25	65.25	30	15.0119
	271	CL11425contig14866	AT1G22630.1	unknown protein	5e-18	88.2	2	7	1	2.75	6.75	1	9.2341
	272	CL11432contig14873	AT5G08280.1	HEMC (HYDROXYMETHYLBILANE SYNTHASE); hydroxymethylbilane synthase	5e-146	514	20	67	26	22	69.75	20	10.4269
	273	CL11493contig14934	AT2G41010.1	ATCAMBP25 (ARABIDOPSIS THALIANA CALMODULIN (CAM)-BINDING PROTEIN OF 25 KDA); calmodulin binding	1e-10	63.9	13	66	44	14.5	68.25	33.25	11.2098
	274	CL11976contig15417	AT3G12080.2	emb2738 (embryo defective 2738); GTP binding	4e-147	517	1	25	1	1.5	24.75	1	9.1296
	275	CL12720contig16161	AT2G20890.1	PSB29	1e-102	370	31	115	65	33	115.75	48	12.6736
	276	CL9984contig13425	AT1G08090.1	ATNRT2:1 (NITRATE TRANSPORTER 2:1); nitrate transmembrane transporter	1e-103	373	1	47	33	1.5	47.25	25.25	8.0037
	277	CL12805contig16246	AT3G54540.1	ATGCN4; transporter	2e-17	86.7	0	5	2	1	5	1.5	17.7218
	PEG in Inflorescences (FlwL)
	278	CL6contig00065	AT1G70370.1	BURP domain-containing protein / polygalacturonase, putative	5e-99	358	2119	126	367	1672.5	126.25	290.25	584.303
	279	CL6contig00060	AT1G70370.1	BURP domain-containing protein / polygalacturonase, putative	5e-99	358	2119	126	367	1644.5	126	289	571.57
	280	CL6contig00072	AT1G23760.1	JP630; polygalacturonase	5e-91	331	1604	87	280	1453	86.75	198.5	530.401
	281	CL6contig00068	AT1G23760.1	JP630; polygalacturonase	5e-91	331	1604	87	280	1438.25	86.75	198.25	523.792
	282	CL6contig00073	AT1G23760.1	JP630; polygalacturonase	5e-91	331	1595	87	278	1216.25	86.75	196.75	414.045
	283	CL6contig00071	AT1G23760.1	JP630; polygalacturonase	5e-91	331	1595	87	278	1168.5	86.75	195.75	391.736
	284	CL17contig00256	--	--	--	--	81	23	18	82.5	22	13.5	16.9263
	285	CL17contig00257	--	--	--	--	81	23	18	82.5	22	13.5	16.7008
	286	CL17contig00249	--	--	--	--	80	28	21	80.5	27	16	82.9402
	287	CL17contig00250	--	--	--	--	69	25	19	70.25	24.25	14.5	71.3342
	288	CL17contig00253	--	--	--	--	66	21	20	66.75	20.5	15	65.7645
	289	CL17contig00251	--	--	--	--	57	17	21	58	16.25	16	51.2077
	290	CL17contig00252	--	--	--	--	55	18	18	55.5	17.25	13.5	50.9118
	291	CL17contig00255	--	--	--	--	51	14	16	52	13.25	12	27.999
	292	CL17contig00254	--	--	--	--	43	10	20	43.75	9.25	15	27.9563
	293	CL18contig00259	AT1G13440.1	GAPC2 (GLYCERALDEHYDE-3-PHOSPHATE DEHYDROGENASE C2); NAD or NADH binding / binding / catalytic/ glyceraldehyde-3-phosphate dehydrogenase (phosphorylating)/ glyceraldehyde-3-phosphate dehydrogenase	2e-165	579	276	35	115	266.75	34.5	83	67.84
	294	CL18contig00258	AT1G13440.1	GAPC2 (GLYCERALDEHYDE-3-PHOSPHATE DEHYDROGENASE C2); NAD or NADH binding / binding / catalytic/ glyceraldehyde-3-phosphate dehydrogenase (phosphorylating)/ glyceraldehyde-3-phosphate dehydrogenase	2e-165	579	274	36	119	264.5	35.25	85.5	65.5868
	295	CL29contig00327	AT5G14740.5	CA2 (CARBONIC ANHYDRASE 2); carbonate dehydratase/ zinc ion binding	3e-47	185	44	7	22	44.75	6.25	16.5	14.136
	296	CL29contig00328	AT5G14740.5	CA2 (CARBONIC ANHYDRASE 2); carbonate dehydratase/ zinc ion binding	3e-47	185	43	7	22	43.75	6.25	16.5	13.7221
	297	CL35contig00365	AT1G51200.2	zinc finger (AN1-like) family protein	2e-41	166	93	31	26	96.75	30	19.5	15.3526
	298	CL35contig00366	AT1G51200.2	zinc finger (AN1-like) family protein	2e-41	166	89	29	31	92.75	28.5	23.5	13.0589
	299	CL35contig00369	AT1G51200.2	zinc finger (AN1-like) family protein	2e-41	166	84	20	14	86.75	19.25	10.5	19.7774
	300	CL38contig00386	AT2G10940.2	protease inhibitor/seed storage/lipid transfer protein (LTP) family protein	8e-37	150	149	50	22	149.25	49.75	16.5	38.2804
	301	CL38contig00385	AT2G10940.2	protease inhibitor/seed storage/lipid transfer protein (LTP) family protein	8e-37	150	148	49	22	147.25	48.75	16.5	37.5461
	302	CL38contig00388	AT2G10940.2	protease inhibitor/seed storage/lipid transfer protein (LTP) family protein	8e-37	150	137	50	23	136.25	50	17.5	32.5893
	303	CL38contig00387	AT2G10940.2	protease inhibitor/seed storage/lipid transfer protein (LTP) family protein	8e-37	150	136	49	23	134.75	48.75	17.5	32.072
	304	CL38contig00384	AT1G30970.2	SUF4 (suppressor of FRIGIDA4); DNA binding / protein heterodimerization/ protein homodimerization/ transcription factor	4e-33	139	69	28	23	70.25	27	17.5	13.0545
	305	CL38contig00389	AT1G30970.2	SUF4 (suppressor of FRIGIDA4); DNA binding / protein heterodimerization/ protein homodimerization/ transcription factor	2e-43	173	59	22	19	60.5	21.25	14.5	13.5839
	306	CL40contig00396	AT5G63470.2	NF-YC4 (NUCLEAR FACTOR Y, SUBUNIT C4); DNA binding / transcription factor	2e-52	201	57	28	33	58	27	24.75	9.2677
	307	CL40contig00397	AT5G63470.2	NF-YC4 (NUCLEAR FACTOR Y, SUBUNIT C4); DNA binding / transcription factor	2e-52	201	57	26	28	58	25	20.75	9.1753
	308	CL43contig00423	AT1G72060.1	serine-type endopeptidase inhibitor	2e-06	47.8	16	4	1	16.75	3.25	1	9.8215
	309	CL74contig00613	AT3G22840.1	ELIP1 (EARLY LIGHT-INDUCABLE PROTEIN); chlorophyll binding	1e-36	149	82	1	19	83.75	1	14.5	266.772
	310	CL74contig00612	AT3G22840.1	ELIP1 (EARLY LIGHT-INDUCABLE PROTEIN); chlorophyll binding	1e-36	149	82	1	19	83.75	1	14.5	260.908
	311	CL74contig00611	AT3G22840.1	ELIP1 (EARLY LIGHT-INDUCABLE PROTEIN); chlorophyll binding	1e-36	149	82	1	19	83.5	1	14.5	260.052
	312	CL74contig00610	AT3G22840.1	ELIP1 (EARLY LIGHT-INDUCABLE PROTEIN); chlorophyll binding	1e-36	149	82	1	19	83.5	1	14.5	255.398
	313	CL74contig00615	AT3G22840.1	ELIP1 (EARLY LIGHT-INDUCABLE PROTEIN); chlorophyll binding	2e-37	152	82	1	19	84.25	1	14.5	229.577
	314	CL74contig00614	AT3G22840.1	ELIP1 (EARLY LIGHT-INDUCABLE PROTEIN); chlorophyll binding	2e-37	152	82	1	19	83.75	1	14.5	228.263
	315	CL86contig00670	AT5G20240.1	PI (PISTILLATA); DNA binding / transcription factor	3e-59	225	81	0	11	82.5	0	8	39.1546
	316	CL86contig00672	AT5G20240.1	PI (PISTILLATA); DNA binding / transcription factor	3e-59	225	79	0	10	79	0	7.5	37.4533
	317	CL86contig00671	AT5G20240.1	PI (PISTILLATA); DNA binding / transcription factor	2e-19	92.8	73	0	10	73.25	0	7.5	34.2853
	318	CL86contig00673	AT5G20240.1	PI (PISTILLATA); DNA binding / transcription factor	2e-19	92.8	71	0	9	72	0	6.75	33.9403
	319	CL86contig00674	AT5G20240.1	PI (PISTILLATA); DNA binding / transcription factor	2e-50	194	19	0	2	20.25	0	1.3333	8.4497
	320	CL99contig00740	AT4G33790.1	CER4 (ECERIFERUM 4); fatty acyl-CoA reductase (alcohol-forming)/ oxidoreductase, acting on the CH-CH group of donors	4e-83	269	65	3	5	66.25	2.25	3.75	31.1023
	321	CL99contig00738	AT4G33790.1	CER4 (ECERIFERUM 4); fatty acyl-CoA reductase (alcohol-forming)/ oxidoreductase, acting on the CH-CH group of donors	4e-87	180	63	5	6	64	4.25	4.5	27.8601
	322	CL99contig00742	AT4G33790.1	CER4 (ECERIFERUM 4); fatty acyl-CoA reductase (alcohol-forming)/ oxidoreductase, acting on the CH-CH group of donors	3e-83	269	60	3	5	62	2.25	3.75	28.7349
	323	CL99contig00741	AT4G33790.1	CER4 (ECERIFERUM 4); fatty acyl-CoA reductase (alcohol-forming)/ oxidoreductase, acting on the CH-CH group of donors	3e-87	180	58	5	6	59.25	4.25	4.5	25.3034
	324	CL99contig00739	AT4G33790.1	CER4 (ECERIFERUM 4); fatty acyl-CoA reductase (alcohol-forming)/ oxidoreductase, acting on the CH-CH group of donors	6e-87	180	56	5	5	57	4.25	3.75	24.5542
	325	CL99contig00743	AT4G33790.1	CER4 (ECERIFERUM 4); fatty acyl-CoA reductase (alcohol-forming)/ oxidoreductase, acting on the CH-CH group of donors	4e-87	180	51	5	5	52.25	4.25	3.75	22.0092
	326	CL102contig00758	AT2G16760.1	FUNCTIONS IN: molecular_function unknown; LOCATED IN: endoplasmic reticulum; EXPRESSED IN: 10 plant structures; EXPRESSED DURING: 6 growth stages; CONTAINS InterPro DOMAIN/s: Six-bladed beta-propeller, TolB-like (InterPro:IPR011042); BEST Arabidopsis thaliana protein match is: unknown protein (TAIR:AT2G47370.1); Has 78 Blast hits to 78 proteins in 24 species: Archae - 0; Bacteria - 32; Metazoa - …	4e-82	302	80	35	25	81	34.5	18.75	14.7541
	327	CL102contig00761	AT3G07340.1	basic helix-loop-helix (bHLH) family protein	4e-39	158	54	8	5	54.5	7	3.75	21.9348
	328	CL103contig00765	AT3G12580.1	HSP70 (heat shock protein 70); ATP binding	0	632	319	6	18	330.5	5.5	13.5	136.821
	329	CL103contig00764	AT3G12580.1	HSP70 (heat shock protein 70); ATP binding	0	632	319	6	18	328.75	5.5	13.5	135.637
	330	CL103contig00763	AT3G12580.1	HSP70 (heat shock protein 70); ATP binding	0	632	318	6	18	318	5.5	13.5	130.106
	331	CL103contig00762	AT3G12580.1	HSP70 (heat shock protein 70); ATP binding	0	632	318	6	18	317.5	5.5	13.5	129.65
	332	CL103contig00766	AT3G12580.1	HSP70 (heat shock protein 70); ATP binding	0	821	30	2	10	31.5	1.5	7.5	38.119
	333	CL114contig00821	AT5G56030.1	HSP81-2 (HEAT SHOCK PROTEIN 81-2); ATP binding	3e-105	378	28	9	8	29.75	8.25	5.75	29.404
	334	CL114contig00822	AT5G56030.1	HSP81-2 (HEAT SHOCK PROTEIN 81-2); ATP binding	3e-105	378	28	9	8	29.75	8.25	5.75	27.2444
	335	CL114contig00823	AT5G56030.1	HSP81-2 (HEAT SHOCK PROTEIN 81-2); ATP binding	8e-104	373	17	4	7	17.75	3.25	5	12.0346
	336	CL125contig00873	AT3G54420.1	ATEP3; chitinase	4e-109	392	88	25	22	91	24.25	16.5	16.1112
	337	CL125contig00872	AT2G43840.1	UDP-glucoronosyl/UDP-glucosyl transferase family protein	8e-36	147	61	9	10	62.5	8.25	7.5	15.9271
	338	CL125contig00874	AT2G43840.1	UDP-glucoronosyl/UDP-glucosyl transferase family protein	1e-35	145	57	7	4	58.25	6.25	2.75	18.3734
	339	CL139contig00935	224159224	--	9e-44	176	450	122	124	460.5	123	89	137.378
	340	CL145contig00957	AT5G38430.1	ribulose bisphosphate carboxylase small chain 1B / RuBisCO small subunit 1B (RBCS-1B) (ATS1B)	7e-66	247	922	24	176	700	23.25	124.75	243.184
	341	CL145contig00956	AT5G38430.1	ribulose bisphosphate carboxylase small chain 1B / RuBisCO small subunit 1B (RBCS-1B) (ATS1B)	2e-67	252	921	24	173	682.5	23.25	123	236.196
	342	CL145contig00955	AT5G38430.1	ribulose bisphosphate carboxylase small chain 1B / RuBisCO small subunit 1B (RBCS-1B) (ATS1B)	7e-66	247	920	24	176	670.5	23.25	124.75	229.065
	343	CL145contig00954	AT5G38430.1	ribulose bisphosphate carboxylase small chain 1B / RuBisCO small subunit 1B (RBCS-1B) (ATS1B)	1e-67	252	919	24	173	655	23.25	122.75	223.235
	344	CL145contig00959	AT5G38430.1	ribulose bisphosphate carboxylase small chain 1B / RuBisCO small subunit 1B (RBCS-1B) (ATS1B)	2e-66	249	745	34	165	570.5	33	117	153.165
	345	CL145contig00958	AT5G38430.1	ribulose bisphosphate carboxylase small chain 1B / RuBisCO small subunit 1B (RBCS-1B) (ATS1B)	5e-68	254	744	34	162	568.75	33	114.5	153.914
	346	CL152contig00984	AT1G44170.2	ALDH3H1 (ALDEHYDE DEHYDROGENASE 3H1); 3-chloroallyl aldehyde dehydrogenase/ aldehyde dehydrogenase (NAD)	4e-139	228	50	14	6	51	13.25	4.5	14.5154
	347	CL152contig00985	AT1G44170.2	ALDH3H1 (ALDEHYDE DEHYDROGENASE 3H1); 3-chloroallyl aldehyde dehydrogenase/ aldehyde dehydrogenase (NAD)	2e-139	229	44	14	6	45	13.25	4.5	12.5787
	348	CL152contig00986	AT1G44170.2	ALDH3H1 (ALDEHYDE DEHYDROGENASE 3H1); 3-chloroallyl aldehyde dehydrogenase/ aldehyde dehydrogenase (NAD)	2e-84	228	39	8	6	40	7	4.5	11.044
	349	CL152contig00987	AT1G44170.2	ALDH3H1 (ALDEHYDE DEHYDROGENASE 3H1); 3-chloroallyl aldehyde dehydrogenase/ aldehyde dehydrogenase (NAD)	9e-85	229	33	8	6	34.5	7	4.5	9.1279
	350	CL165contig01041	AT1G47530.1	ripening-responsive protein, putative	4e-179	624	71	10	38	72	9.25	28.5	16.5708
	351	CL165contig01040	AT1G47530.1	ripening-responsive protein, putative	2e-179	625	69	9	36	70.5	8.25	26.75	17.3474
	352	CL165contig01043	AT1G47530.1	ripening-responsive protein, putative	4e-179	624	68	10	38	69	9.25	28.5	14.8164
	353	CL165contig01042	AT1G47530.1	ripening-responsive protein, putative	2e-179	625	66	9	36	66.75	8.25	26.75	15.3241
	354	CL187contig01120	AT1G65930.1	isocitrate dehydrogenase, putative / NADP+ isocitrate dehydrogenase, putative	0	723	419	42	74	440.5	41.5	54	137.125
	355	CL187contig01119	AT1G65930.1	isocitrate dehydrogenase, putative / NADP+ isocitrate dehydrogenase, putative	0	723	419	39	75	438	39.25	55	135.715
	356	CL202contig01176	AT5G42020.1	BIP2; ATP binding	0	392	47	8	15	48.25	7	11.25	9.4833
	357	CL202contig01174	AT5G42020.1	BIP2; ATP binding	0	392	44	9	13	45	8.25	9.75	8.3212
	358	CL227contig01264	--	--	--	--	198	20	16	196.75	19.25	12	71.2708
	359	CL227contig01266	--	--	--	--	176	24	14	172.5	23.25	10.5	61.7271
	360	CL227contig01265	--	--	--	--	172	22	14	170.25	21.25	10.5	60.3306
	361	CL227contig01267	--	--	--	--	150	26	12	150.5	25.25	9	53.9829
	362	CL258contig01372	AT3G18830.1	ATPLT5 (POLYOL TRANSPORTER 5); D-ribose transmembrane transporter/ D-xylose transmembrane transporter/ carbohydrate transmembrane transporter/ galactose transmembrane transporter/ glucose transmembrane transporter/ glycerol transmembrane transporter/ mann	0	680	137	47	94	136.75	46.25	68	12.0254
	363	CL263contig01392	AT4G14360.2	dehydration-responsive protein-related	4e-179	512	64	19	33	65	18.25	24.75	12.5292
	364	CL263contig01390	AT4G14360.2	dehydration-responsive protein-related	5e-179	512	64	23	35	65	22.25	26.5	9.2291
	365	CL263contig01391	AT4G14360.2	dehydration-responsive protein-related	5e-179	511	57	19	32	58.25	18.25	24.25	10.2781
	366	CL280contig01453	AT1G02065.1	SPL8 (SQUAMOSA PROMOTER BINDING PROTEIN-LIKE 8); DNA binding	3e-52	201	30	5	2	31.75	4.25	1.3333	12.6597
	367	CL280contig01452	AT1G02065.1	SPL8 (SQUAMOSA PROMOTER BINDING PROTEIN-LIKE 8); DNA binding	3e-52	201	29	3	3	30.5	2.25	1.75	11.7365
	368	CL280contig01451	AT1G02065.1	SPL8 (SQUAMOSA PROMOTER BINDING PROTEIN-LIKE 8); DNA binding	5e-54	207	26	4	2	27.5	3.25	1.3333	10.8391
	369	CL314contig01569	AT4G36810.1	GGPS1 (GERANYLGERANYL PYROPHOSPHATE SYNTHASE 1); farnesyltranstransferase	4e-123	438	93	48	48	96.75	47.5	35.75	14.1304
	370	CL317contig01579	224085878	--	3e-41	166	55	4	21	56	3.25	16	17.2412
	371	CL318contig01583	AT2G25625.1	unknown protein	4e-12	67.4	68	14	15	69.25	13.25	11.25	15.2254
	372	CL328contig01614	AT3G06580.1	GALK; ATP binding / galactokinase	0	688	99	32	31	103.25	31.25	23.5	27.0407
	373	CL328contig01615	AT3G06580.1	GALK; ATP binding / galactokinase	0	739	68	29	29	69.25	28.5	22	8.448
	374	CL333contig01631	AT5G11850.1	protein kinase family protein	1e-123	440	47	9	17	48.5	8.25	12.75	13.2465
	375	CL333contig01632	AT5G11850.1	protein kinase family protein	4e-106	381	47	9	17	48.5	8.25	12.75	13.2465
	376	CL333contig01633	AT5G11850.1	protein kinase family protein	9e-124	440	46	10	17	47.25	9.25	12.75	12.4033
	377	CL333contig01634	AT5G11850.1	protein kinase family protein	4e-106	381	46	10	17	47.25	9.25	12.75	12.4033
	378	CL338contig01653	AT1G02500.2	SAM1 (S-ADENOSYLMETHIONINE SYNTHETASE 1); methionine adenosyltransferase	0	733	375	178	101	416.75	175.75	71.75	76.4235
	379	CL338contig01651	AT1G02500.2	SAM1 (S-ADENOSYLMETHIONINE SYNTHETASE 1); methionine adenosyltransferase	0	733	373	175	101	411.5	172.5	71.75	74.7653
	380	CL340contig01659	--	--	--	--	207	58	50	202.25	59.25	36.75	65.665
	381	CL340contig01658	--	--	--	--	187	66	48	179.75	67.5	35.75	58.0767
	382	CL343contig01668	AT2G40610.1	ATEXPA8 (ARABIDOPSIS THALIANA EXPANSIN A8)	1e-98	356	100	41	42	103.75	41	31.25	19.2092
	383	CL343contig01669	AT2G40610.1	ATEXPA8 (ARABIDOPSIS THALIANA EXPANSIN A8)	1e-98	356	99	42	39	103.25	41.5	28.75	19.5044
	384	CL343contig01670	AT2G40610.1	ATEXPA8 (ARABIDOPSIS THALIANA EXPANSIN A8)	3e-105	378	44	23	15	45.25	22.25	11.25	12.759
	385	CL347contig01681	AT1G10940.1	SNRK2.4 (SNF1-RELATED PROTEIN KINASE 2.4); kinase	4e-165	578	40	14	9	41	13.25	6.75	8.3011
	386	CL367contig01747	AT5G19440.1	cinnamyl-alcohol dehydrogenase, putative (CAD)	5e-86	314	83	8	23	85.5	7.25	17.5	88.6451
	387	CL367contig01748	AT5G19440.1	cinnamyl-alcohol dehydrogenase, putative (CAD)	7e-86	314	80	8	22	81.5	7.25	16.5	83.2449
	388	CL370contig01759	AT4G35250.1	vestitone reductase-related	4e-177	617	70	23	13	70.75	22.25	9.75	12.9046
	389	CL408contig01891	AT3G11410.1	PP2CA (ARABIDOPSIS THALIANA PROTEIN PHOSPHATASE 2CA); protein binding / protein serine/threonine phosphatase	2e-111	399	56	23	18	57	22.25	13.5	12.4843
	390	CL408contig01893	AT3G11410.1	PP2CA (ARABIDOPSIS THALIANA PROTEIN PHOSPHATASE 2CA); protein binding / protein serine/threonine phosphatase	3e-110	384	52	20	18	53.5	19.25	13.5	11.3925
	391	CL408contig01890	AT3G11410.1	PP2CA (ARABIDOPSIS THALIANA PROTEIN PHOSPHATASE 2CA); protein binding / protein serine/threonine phosphatase	4e-74	275	33	9	11	34.5	8.25	8.25	9.985
	392	CL408contig01892	AT3G11410.1	PP2CA (ARABIDOPSIS THALIANA PROTEIN PHOSPHATASE 2CA); protein binding / protein serine/threonine phosphatase	4e-73	260	29	6	11	30.5	5.5	8.25	8.9792
	393	CL416contig01918	AT2G16800.1	high-affinity nickel-transport family protein	1e-64	243	38	11	10	39.25	10.25	7.75	8.6423
	394	CL421contig01935	AT3G49220.1	pectinesterase family protein	5e-170	594	56	13	15	57	12.25	11.25	14.4352
	395	CL421contig01936	AT3G49220.1	pectinesterase family protein	9e-123	406	48	9	12	49.25	8.25	9	12.9437
	396	CL422contig01940	AT5G62680.1	proton-dependent oligopeptide transport (POT) family protein	1e-171	599	73	24	26	73.5	23.5	19.5	9.7792
	397	CL422contig01939	AT5G62680.1	proton-dependent oligopeptide transport (POT) family protein	4e-171	598	70	25	28	71	24.25	21.25	9.3392
	398	CL469contig02100	AT1G06870.1	signal peptidase, putative	8e-72	268	122	46	55	122.75	45.25	40.75	13.7234
	399	CL469contig02099	AT1G06870.1	signal peptidase, putative	8e-72	268	122	48	56	122.25	47.5	41.25	12.9384
	400	CL474contig02119	AT1G22540.1	proton-dependent oligopeptide transport (POT) family protein	5e-117	418	53	7	29	54	6.5	22	16.5358
	401	CL510contig02228	AT3G49220.1	pectinesterase family protein	7e-146	513	54	7	24	54.75	6.5	18.25	12.1912
	402	CL510contig02229	AT3G49220.1	pectinesterase family protein	2e-145	512	53	8	24	54	7.25	18.25	11.5175
	403	CL529contig02268	AT1G22380.1	AtUGT85A3 (UDP-glucosyl transferase 85A3); glucuronosyltransferase/ transcription factor/ transferase, transferring glycosyl groups	3e-60	229	22	5	8	23.5	4.25	6	12.3071
	404	CL529contig02267	AT1G22380.1	AtUGT85A3 (UDP-glucosyl transferase 85A3); glucuronosyltransferase/ transcription factor/ transferase, transferring glycosyl groups	4e-60	228	22	7	8	23.5	6.5	6	11.5379
	405	CL536contig02280	--	--	--	--	74	0	11	75	0	8.25	34.9243
	406	CL536contig02281	--	--	--	--	67	0	11	67.5	0	8.25	30.847
	407	CL550contig02308	AT5G62390.1	ATBAG7 (ARABIDOPSIS THALIANA BCL-2-ASSOCIATED ATHANOGENE 7); calmodulin binding	9e-69	257	61	27	16	62.75	26.5	12	11.1422
	408	CL550contig02307	AT5G62390.1	ATBAG7 (ARABIDOPSIS THALIANA BCL-2-ASSOCIATED ATHANOGENE 7); calmodulin binding	9e-69	257	61	27	16	62.5	26.5	12	11.0582
	409	CL570contig02346	AT4G36530.2	hydrolase, alpha/beta fold family protein	1e-130	463	35	16	15	36.25	15.25	11.25	19.898
	410	CL577contig02362	AT5G64260.1	EXL2 (EXORDIUM LIKE 2)	4e-113	404	122	48	15	123	47.75	11.25	40.5459
	411	CL577contig02363	AT5G64260.1	EXL2 (EXORDIUM LIKE 2)	2e-113	405	122	49	17	123.25	48.75	12.75	39.7712
	412	CL597contig02405	AT1G55740.1	AtSIP1 (Arabidopsis thaliana seed imbibition 1); hydrolase, hydrolyzing O-glycosyl compounds	5e-08	54.7	28	4	6	29.75	3.25	4.5	8.0235
	413	CL602contig02414	AT1G65480.1	FT (FLOWERING LOCUS T); phosphatidylethanolamine binding / protein binding	1e-60	229	44	0	10	45.25	0	7.75	19.2022
	414	CL602contig02415	AT1G65480.1	FT (FLOWERING LOCUS T); phosphatidylethanolamine binding / protein binding	1e-60	229	44	0	10	45.25	0	7.75	19.2022
	415	CL606contig02421	AT4G26850.1	VTC2 (vitamin c defective 2); GDP-D-glucose phosphorylase/ GDP-galactose:glucose-1-phosphate guanyltransferase/ GDP-galactose:mannose-1-phosphate guanyltransferase/ GDP-galactose:myoinositol-1-phosphate guanyltransferase/ galactose-1-phosphate guanylyltra	2e-167	586	74	21	50	75	20.5	36.75	30.769
	416	CL620contig02451	AT5G54160.1	ATOMT1 (O-METHYLTRANSFERASE 1); caffeate O-methyltransferase/ myricetin 3'-O-methyltransferase/ quercetin 3-O-methyltransferase	6e-97	351	195	5	30	193	4.25	22.5	81.0151
	417	CL620contig02450	AT5G54160.1	ATOMT1 (O-METHYLTRANSFERASE 1); caffeate O-methyltransferase/ myricetin 3'-O-methyltransferase/ quercetin 3-O-methyltransferase	5e-97	351	193	5	30	185	4.25	22.5	76.7967
	418	CL640contig02492	AT1G56140.1	leucine-rich repeat family protein / protein kinase family protein	5e-75	277	5181	15	6	2951.75	14.5	4.5	1705.64
	419	CL644contig02500	AT4G39490.1	CYP96A10; electron carrier/ heme binding / iron ion binding / monooxygenase	5e-84	308	114	7	28	117	6.5	21.25	43.5815
	420	CL644contig02499	AT4G39490.1	CYP96A10; electron carrier/ heme binding / iron ion binding / monooxygenase	4e-84	308	110	7	28	113.75	6.5	21.25	46.2297
	421	CL649contig02509	AT1G23760.1	JP630; polygalacturonase	3e-88	322	104	0	26	107.75	0	19.5	44.9646
	422	CL649contig02510	AT1G23760.1	JP630; polygalacturonase	8e-88	321	103	0	25	106.5	0	18.75	44.5031
	423	CL698contig02609	AT5G53870.1	plastocyanin-like domain-containing protein	2e-18	90.1	40	5	15	41	4.25	11.25	13.7807
	424	CL698contig02608	AT5G53870.1	plastocyanin-like domain-containing protein	1e-15	80.5	38	9	22	39.25	8.25	16.5	11.2116
	425	CL724contig02664	AT3G22142.1	structural constituent of cell wall	2e-20	95.9	75	13	20	75.75	12.25	15	23.2285
	426	CL724contig02663	AT3G22142.1	structural constituent of cell wall	2e-20	96.3	72	13	20	72.75	12.25	15	21.877
	427	CL764contig02748	AT3G17040.1	HCF107 (HIGH CHLOROPHYLL FLUORESCENT 107); binding	9e-15	79	68	8	20	69.75	7.5	15	18.2945
	428	CL764contig02747	AT3G17040.1	HCF107 (HIGH CHLOROPHYLL FLUORESCENT 107); binding	9e-172	382	67	8	19	67.75	7.5	14.5	17.5573
	429	CL782contig02787	AT5G64260.1	EXL2 (EXORDIUM LIKE 2)	1e-115	413	214	42	60	211.25	41.75	44.75	51.4298
	430	CL828contig02880	AT3G14640.1	CYP72A10; electron carrier/ heme binding / iron ion binding / monooxygenase/ oxygen binding	2e-115	413	180	16	22	174.5	15.25	16.75	57.986
	431	CL828contig02881	AT3G14640.1	CYP72A10; electron carrier/ heme binding / iron ion binding / monooxygenase/ oxygen binding	2e-115	413	177	16	21	173	15.25	16	55.7143
	432	CL852contig02928	AT1G47530.1	ripening-responsive protein, putative	2e-175	612	46	3	18	47.5	2.25	13.5	12.1609
	433	CL854contig02933	AT4G31530.1	binding / catalytic	2e-102	369	557	19	1	498	18.25	1	258.212
	434	CL854contig02932	AT4G31530.1	binding / catalytic	5e-97	254	557	20	1	490.25	19.5	1	252.694
	435	CL865contig02955	AT1G80920.1	J8; heat shock protein binding / unfolded protein binding	3e-23	91.7	131	43	37	131.25	42.75	27.5	21.4468
	436	CL865contig02954	AT1G80920.1	J8; heat shock protein binding / unfolded protein binding	3e-23	91.7	129	42	36	130	42	27	21.3068
	437	CL885contig02993	AT1G22380.1	AtUGT85A3 (UDP-glucosyl transferase 85A3); glucuronosyltransferase/ transcription factor/ transferase, transferring glycosyl groups	3e-147	259	163	15	37	162	14.5	27.5	40.5311
	438	CL885contig02994	AT1G22380.1	AtUGT85A3 (UDP-glucosyl transferase 85A3); glucuronosyltransferase/ transcription factor/ transferase, transferring glycosyl groups	3e-147	259	161	15	37	161	14.5	27.5	40.1647
	439	CL894contig03012	AT3G52750.1	FTSZ2-2; GTP binding / GTPase/ structural molecule	5e-18	87.8	24	6	1	25.5	5.5	1	9.6958
	440	CL894contig03011	AT3G52750.1	FTSZ2-2; GTP binding / GTPase/ structural molecule	6e-18	87.8	23	7	2	24.5	6.5	1.3333	8.7912
	441	CL897contig03017	AT4G29260.1	acid phosphatase class B family protein	6e-45	177	96	1	10	100.25	1	7.75	44.4264
	442	CL897contig03018	AT4G29260.1	acid phosphatase class B family protein	6e-45	177	96	1	10	100.25	1	7.75	44.4264
	443	CL909contig03042	AT3G26590.1	MATE efflux family protein	2e-167	585	88	20	14	92	19.5	10.5	28.5564
	444	CL909contig03041	AT3G26590.1	MATE efflux family protein	7e-168	587	88	21	14	91.25	20.5	10.5	28.0094
	445	CL911contig03045	AT3G13920.1	EIF4A1 (EUKARYOTIC TRANSLATION INITIATION FACTOR 4A1); ATP-dependent helicase/ translation initiation factor	0	763	151	34	33	151.25	33.5	25.25	29.48
	446	CL911contig03046	AT3G13920.1	EIF4A1 (EUKARYOTIC TRANSLATION INITIATION FACTOR 4A1); ATP-dependent helicase/ translation initiation factor	0	763	148	34	33	148	33.5	25.25	28.494
	447	CL922contig03066	AT5G17990.1	TRP1 (tryptophan biosynthesis 1); anthranilate phosphoribosyltransferase	5e-68	254	39	20	10	40	19.5	7.75	9.5897
	448	CL926contig03073	AT1G54570.1	esterase/lipase/thioesterase family protein	5e-98	354	40	9	12	41	8.25	9	8.1293
	449	CL931contig03084	AT4G33580.1	carbonic anhydrase family protein / carbonate dehydratase family protein	5e-81	298	857	152	119	630.25	147.75	85.5	178.187
	450	CL931contig03083	AT4G33580.1	carbonic anhydrase family protein / carbonate dehydratase family protein	5e-81	298	857	153	122	629.25	148.75	87.75	177.404
	451	CL944contig03110	AT3G27810.1	ATMYB21 (ARABIDOPSIS THALIANA MYB DOMAIN PROTEIN 21); DNA binding / transcription factor	1e-65	246	38	0	4	39.25	0	2.75	17.9451
	452	CL944contig03109	AT5G40350.1	MYB24 (myb domain protein 24); DNA binding / transcription factor	2e-41	164	20	0	3	21.5	0	1.75	8.8677
	453	CL964contig03148	AT1G70680.1	caleosin-related family protein	2e-55	212	70	33	21	71.25	32.25	16	12.4108
	454	CL997contig03215	AT5G13870.1	EXGT-A4 (ENDOXYLOGLUCAN TRANSFERASE A4); hydrolase, acting on glycosyl bonds / hydrolase, hydrolyzing O-glycosyl compounds / xyloglucan:xyloglucosyl transferase	1e-135	479	252	23	144	242.25	22.25	100.25	90.4157
	455	CL997contig03214	AT5G13870.1	EXGT-A4 (ENDOXYLOGLUCAN TRANSFERASE A4); hydrolase, acting on glycosyl bonds / hydrolase, hydrolyzing O-glycosyl compounds / xyloglucan:xyloglucosyl transferase	3e-143	504	200	18	120	198.5	17.5	86.75	72.336
	456	CL1028contig03277	AT4G08150.1	KNAT1 (KNOTTED-LIKE FROM ARABIDOPSIS THALIANA); transcription factor	1e-91	333	63	5	6	64.5	4.25	4.5	22.1395
	457	CL1028contig03276	AT4G08150.1	KNAT1 (KNOTTED-LIKE FROM ARABIDOPSIS THALIANA); transcription factor	2e-91	332	46	6	1	47.5	5.5	1	18.371
	458	CL1251contig03719	AT4G15550.1	IAGLU (INDOLE-3-ACETATE BETA-D-GLUCOSYLTRANSFERASE); UDP-glycosyltransferase/ transferase, transferring glycosyl groups	2e-84	213	47	0	11	48.75	0	8.25	15.6202
	459	CL1251contig03720	AT4G15550.1	IAGLU (INDOLE-3-ACETATE BETA-D-GLUCOSYLTRANSFERASE); UDP-glycosyltransferase/ transferase, transferring glycosyl groups	6e-37	150	16	0	4	17.25	0	2.75	8.2025
	460	CL1264contig03745	AT2G45550.1	CYP76C4; electron carrier/ heme binding / iron ion binding / monooxygenase/ oxygen binding	1e-105	380	44	13	9	45.25	12.25	6.75	8.5226
	461	CL1273contig03763	AT5G02230.2	haloacid dehalogenase-like hydrolase family protein	4e-94	341	52	13	14	53.5	12.25	10.5	11.4053
	462	CL1284contig03785	AT5G20070.1	ATNUDX19 (ARABIDOPSIS THALIANA NUDIX HYDROLASE HOMOLOG 19); hydrolase/ metal ion binding	3e-42	167	25	1	3	26.5	1	1.75	10.5712
	463	CL1312contig03841	AT3G46230.1	ATHSP17.4	3e-55	211	4	0	2	4.25	0	1.3333	22.9537
	464	CL1314contig03845	AT3G43790.1	ZIFL2 (ZINC INDUCED FACILITATOR-like 2); carbohydrate transmembrane transporter/ sugar:hydrogen symporter	5e-43	171	5	3	3	5.5	2.25	1.75	10.925
	465	CL1330contig03877	AT3G55120.1	TT5 (TRANSPARENT TESTA 5); chalcone isomerase	2e-73	272	113	24	44	116.25	23.5	33	18.4078
	466	CL1330contig03876	AT3G55120.1	TT5 (TRANSPARENT TESTA 5); chalcone isomerase	2e-73	272	113	24	44	116.25	23.5	33	18.4013
	467	CL1378contig03972	AT5G20020.1	RAN2; GTP binding / GTPase/ protein binding	5e-126	447	302	37	89	291.75	37	64.5	77.3502
	468	CL1382contig03981	AT3G52940.1	FK (FACKEL); delta14-sterol reductase	1e-98	355	54	5	12	54.75	4.5	9	20.3748
	469	CL1382contig03980	AT3G52940.1	FK (FACKEL); delta14-sterol reductase	2e-94	342	51	7	12	52.25	6.5	9	18.1498
	470	CL1384contig03985	AT5G48485.1	DIR1 (DEFECTIVE IN INDUCED RESISTANCE 1); lipid binding / lipid transporter	6e-13	70.5	168	54	28	165.25	55	21.5	51.3764
	471	CL1384contig03984	AT5G48485.1	DIR1 (DEFECTIVE IN INDUCED RESISTANCE 1); lipid binding / lipid transporter	5e-13	70.5	152	51	29	153	51.5	22.25	46.0543
	472	CL1392contig04000	AT2G30520.3	RPT2 (ROOT PHOTOTROPISM 2); protein binding	3e-176	615	152	14	46	153.25	13.5	34.5	35.6215
	473	CL1392contig04001	AT2G30520.3	RPT2 (ROOT PHOTOTROPISM 2); protein binding	9e-176	613	148	19	46	148.75	18.25	34.5	31.0791
	474	CL1430contig04076	AT5G44020.1	acid phosphatase class B family protein	4e-77	140	154	21	23	155.25	20.5	17.5	60.4414
	475	CL1448contig04113	AT5G34850.1	PAP26 (PURPLE ACID PHOSPHATASE 26); acid phosphatase/ protein serine/threonine phosphatase	2e-95	346	210	13	45	206.5	12.25	33.5	75.8289
	476	CL1458contig04132	AT5G18670.1	BMY3; beta-amylase/ catalytic/ cation binding	6e-136	481	46	9	18	47.5	8.75	13.5	9.0265
	477	CL1462contig04139	AT2G25810.1	TIP4;1 (tonoplast intrinsic protein 4;1); water channel	6e-72	267	32	6	4	33.75	5.5	2.75	12.5088
	478	CL1468contig04152	--	--	--	--	29	2	4	31	1.5	2.75	12.5711
	479	CL1468contig04151	--	--	--	--	28	2	4	29.75	1.5	2.75	11.9127
	480	CL1513contig04241	AT5G15950.2	adenosylmethionine decarboxylase family protein	2e-129	459	754	86	114	581.5	86.25	82.75	182.46
	481	CL1513contig04240	AT3G25570.1	adenosylmethionine decarboxylase family protein	3e-129	459	741	85	127	560	85.5	90.75	169.911
	482	CL1526contig04267	AT3G50685.1	unknown protein	3e-36	148	36	13	4	37.5	12.25	2.75	9.4878
	483	CL1536contig04286	AT3G14610.1	CYP72A7; electron carrier/ heme binding / iron ion binding / monooxygenase/ oxygen binding	7e-107	385	241	63	56	234.5	64.75	41.5	40.4546
	484	CL1536contig04287	AT3G14610.1	CYP72A7; electron carrier/ heme binding / iron ion binding / monooxygenase/ oxygen binding	4e-111	399	220	55	52	224.5	56	38.25	40.6217
	485	CL1558contig04329	AT1G19180.2	JAZ1 (JASMONATE-ZIM-DOMAIN PROTEIN 1); protein binding	2e-08	55.8	55	9	21	56	8.75	16	12.1962
	486	CL1558contig04330	AT1G19180.2	JAZ1 (JASMONATE-ZIM-DOMAIN PROTEIN 1); protein binding	2e-08	55.8	54	9	20	54.75	8.75	15.25	12.363
	487	CL1568contig04348	AT2G23010.1	serine carboxypeptidase S10 family protein	2e-78	290	44	10	21	45.25	9.25	16	13.004
	488	CL1568contig04349	AT2G23010.1	serine carboxypeptidase S10 family protein	2e-91	333	40	10	16	41.25	9.25	12.25	11.6934
	489	CL1569contig04350	AT2G45570.1	CYP76C2; electron carrier/ heme binding / iron ion binding / monooxygenase/ oxygen binding	3e-96	318	141	0	8	141.5	0	6	73.9001
	490	CL1569contig04351	AT2G45570.1	CYP76C2; electron carrier/ heme binding / iron ion binding / monooxygenase/ oxygen binding	1e-72	269	116	0	6	117.75	0	4.5	61.3847
	491	CL1593contig04399	224113325	---	2e-29	107	92	9	23	96.25	8.75	17.5	28.6251
	492	CL1598contig04409	AT3G07630.2	ADT2 (arogenate dehydratase 2); arogenate dehydratase/ prephenate dehydratase	5e-28	119	21	0	1	22.5	0	1	9.0278
	493	CL1641contig04494	AT4G34720.1	AVA-P1; ATPase/ proton-transporting ATPase, rotational mechanism	2e-55	211	76	22	24	76.25	21.5	18.25	13.0158
	494	CL1641contig04493	AT4G34720.1	AVA-P1; ATPase/ proton-transporting ATPase, rotational mechanism	2e-55	211	76	24	23	76.25	23.5	17.5	12.9756
	495	CL1669contig04551	AT5G24930.1	zinc finger (B-box type) family protein	5e-70	114	1496	32	25	1062.75	31.25	18.75	545.708
	496	CL1674contig04560	AT1G14710.2	hydroxyproline-rich glycoprotein family protein	2e-48	163	51	5	3	52.5	4.5	2	22.7424
	497	CL1681contig04575	AT3G48990.1	AMP-dependent synthetase and ligase family protein	3e-159	559	76	12	15	76.25	11.5	11.5	20.781
	498	CL1719contig04650	AT4G19840.1	ATPP2-A1; carbohydrate binding	8e-16	80.9	51	7	17	52.5	6.5	13	12.3585
	499	CL1719contig04649	AT4G19840.1	ATPP2-A1; carbohydrate binding	2e-13	72.8	51	9	17	52.5	8.75	13	10.4049
	500	CL1723contig04657	AT4G22240.1	plastid-lipid associated protein PAP, putative	6e-96	348	210	69	92	207.5	72	66.75	28.9676
	501	CL1729contig04669	--	--	--	--	91	10	13	95.75	9.25	9.75	31.0927
	502	CL1729contig04670	--	--	--	--	91	10	13	95.75	9.25	9.75	30.9863
	503	CL1756contig04722	AT2G44490.1	PEN2 (PENETRATION 2); hydrolase, hydrolyzing O-glycosyl compounds / thioglucosidase	2e-100	301	429	230	127	445.25	213.5	91	91.7496
	504	CL1756contig04721	AT2G44490.1	PEN2 (PENETRATION 2); hydrolase, hydrolyzing O-glycosyl compounds / thioglucosidase	2e-47	186	110	40	20	113.75	40	15.25	33.0666
	505	CL1799contig04805	AT2G23610.1	MES3 (METHYL ESTERASE 3); hydrolase, acting on ester bonds / methyl indole-3-acetate esterase/ methyl jasmonate esterase	4e-55	211	93	32	17	97.25	31.25	13	17.7355
	506	CL1799contig04806	AT2G23610.1	MES3 (METHYL ESTERASE 3); hydrolase, acting on ester bonds / methyl indole-3-acetate esterase/ methyl jasmonate esterase	4e-55	211	93	32	17	97.25	31.5	13	17.6893
	507	CL1803contig04814	AT4G31870.1	ATGPX7 (glutathione peroxidase 7); glutathione peroxidase	5e-86	314	198	34	46	196.75	33.5	34.5	52.2317
	508	CL1803contig04813	AT4G31870.1	ATGPX7 (glutathione peroxidase 7); glutathione peroxidase	7e-83	303	198	34	46	196.75	33.5	34.5	52.1246
	509	CL1807contig04820	AT1G23760.1	JP630; polygalacturonase	7e-79	291	374	9	54	413.75	8.75	40	180.028
	510	CL1807contig04821	AT1G23760.1	JP630; polygalacturonase	6e-79	291	371	9	55	405	8.75	41	173.584
	511	CL1818contig04839	AT3G14650.1	CYP72A11; electron carrier/ heme binding / iron ion binding / monooxygenase/ oxygen binding	3e-57	165	123	1	20	123.75	1	15.25	45.0156
	512	CL1818contig04840	AT3G14650.1	CYP72A11; electron carrier/ heme binding / iron ion binding / monooxygenase/ oxygen binding	2e-61	232	102	1	18	106	1	13.5	37.5796
	513	CL1839contig04881	AT1G65060.1	4CL3; 4-coumarate-CoA ligase	0	620	76	19	19	76.25	18.5	14.5	14.3305
	514	CL1839contig04882	AT1G65060.1	4CL3; 4-coumarate-CoA ligase	0	658	71	16	18	72	15.5	13.5	13.3706
	515	CL1866contig04934	AT3G55700.1	UDP-glucoronosyl/UDP-glucosyl transferase family protein	8e-95	224	155	10	43	156.75	9.25	32	49.0187
	516	CL1866contig04935	AT3G55700.1	UDP-glucoronosyl/UDP-glucosyl transferase family protein	9e-100	361	143	10	39	142.75	9.25	29	44.0687
	517	CL1902contig05007	AT3G22840.1	ELIP1 (EARLY LIGHT-INDUCABLE PROTEIN); chlorophyll binding	1e-45	179	320	1	22	332	1	16.75	160.671
	518	CL1902contig05006	AT3G22840.1	ELIP1 (EARLY LIGHT-INDUCABLE PROTEIN); chlorophyll binding	3e-44	175	134	0	19	133.75	0	14.5	56.1335
	519	CL1917contig05037	AT3G11500.1	small nuclear ribonucleoprotein G, putative / snRNP-G, putative / Sm protein G, putative	1e-35	145	42	10	8	43.25	9.25	6	8.9447
	520	CL1918contig05038	AT5G16880.2	VHS domain-containing protein / GAT domain-containing protein	2e-156	549	148	14	22	148.75	13.5	16.75	44.9998
	521	CL1926contig05054	AT2G31410.1	unknown protein	9e-25	110	207	10	23	203	9.25	17.5	77.0963
	522	CL1926contig05055	AT2G31410.1	unknown protein	9e-25	110	207	11	23	204.25	10.5	17.5	76.7343
	523	CL1944contig05089	AT5G06900.1	CYP93D1; electron carrier/ heme binding / iron ion binding / monooxygenase/ oxygen binding	1e-93	340	81	25	32	83	24.5	24.5	10.4608
	524	CL1944contig05088	AT5G06900.1	CYP93D1; electron carrier/ heme binding / iron ion binding / monooxygenase/ oxygen binding	5e-94	342	62	17	26	63.5	16.5	19.5	9.5775
	525	CL1965contig05130	AT3G51860.1	CAX3 (CATION EXCHANGER 3); calcium:cation antiporter/ calcium:hydrogen antiporter/ cation:cation antiporter	4e-99	327	91	2	62	95.75	1.5	46	34.4025
	526	CL1969contig05138	AT3G01980.4	short-chain dehydrogenase/reductase (SDR) family protein	4e-77	285	77	9	9	77.25	8.75	6.75	25.2617
	527	CL1969contig05139	AT3G01980.4	short-chain dehydrogenase/reductase (SDR) family protein	7e-77	284	32	7	5	33.75	6.5	3.75	9.2918
	528	CL2002contig05204	AT2G46270.1	GBF3 (G-BOX BINDING FACTOR 3); sequence-specific DNA binding / transcription factor	1e-44	167	50	6	7	51.5	5.5	5.5	13.8805
	529	CL2002contig05205	AT2G46270.1	GBF3 (G-BOX BINDING FACTOR 3); sequence-specific DNA binding / transcription factor	2e-47	177	48	5	7	49.5	4.5	5.5	13.9635
	530	CL2036contig05273	AT1G08250.1	ADT6 (arogenate dehydratase 6); arogenate dehydratase/ prephenate dehydratase	3e-135	386	40	15	18	41.25	14.5	13.5	8.1792
	531	CL2043contig05286	AT1G60470.1	AtGolS4 (Arabidopsis thaliana galactinol synthase 4); transferase, transferring glycosyl groups / transferase, transferring hexosyl groups	8e-149	523	359	107	81	375.25	108.5	59.25	69.6528
	532	CL2046contig05291	AT3G12580.1	HSP70 (heat shock protein 70); ATP binding	0	760	161	56	71	161	57	52.25	18.0388
	533	CL2046contig05292	AT3G12580.1	HSP70 (heat shock protein 70); ATP binding	0	760	151	53	70	151.75	54	51.5	16.9865
	534	CL2074contig05348	AT1G27680.1	APL2 (ADPGLC-PPASE LARGE SUBUNIT); glucose-1-phosphate adenylyltransferase	0	369	53	9	13	54	8.75	10	11.2382
	535	CL2092contig05383	--	--	--	--	43	7	16	44.25	6.5	12.25	9.6538
	536	CL2097contig05394	AT1G22440.1	alcohol dehydrogenase, putative	1e-69	260	50	19	12	51.5	18.5	9	11.5529
	537	CL2097contig05393	AT1G22430.2	alcohol dehydrogenase, putative	9e-69	257	44	19	8	45.25	18.5	6	14.899
	538	CL2137contig05474	AT5G12020.1	HSP17.6II (17.6 KDA CLASS II HEAT SHOCK PROTEIN)	2e-36	149	2	0	0	2	0	0	19.5648
	539	CL2219contig05627	AT1G53540.1	17.6 kDa class I small heat shock protein (HSP17.6C-CI) (AA 1-156)	4e-44	174	16	6	7	17.5	5.5	5.5	127.449
	540	CL2219contig05628	AT1G53540.1	17.6 kDa class I small heat shock protein (HSP17.6C-CI) (AA 1-156)	3e-44	174	16	6	7	17.5	5.5	5.5	127.449
	541	CL2259contig05682	AT3G49645.1	unknown protein	7e-09	57.4	58	1	13	59.5	1	10	20.4858
	542	CL2329contig05770	AT3G18820.1	ATRAB7B (ARABIDOPSIS RAB GTPASE HOMOLOG G3F); GTP binding	8e-68	253	44	3	17	45.25	2.5	13	13.253
	543	CL2358contig05799	AT3G45740.1	hydrolase family protein / HAD-superfamily protein	2e-39	160	242	9	13	236	8.75	10	108.161
	544	CL2453contig05894	AT4G16730.1	lyase/ magnesium ion binding	2e-78	290	252	18	19	242.25	17.5	14.5	79.5962
	545	CL2498contig05939	AT3G52580.1	40S ribosomal protein S14 (RPS14C)	1e-59	225	288	16	20	279.5	15.5	15.25	110.287
	546	CL2514contig05955	AT5G27760.1	hypoxia-responsive family protein	3e-17	84.3	39	7	16	40	6.5	12.25	32.5839
	547	CL2523contig05964	AT2G23620.1	MES1 (METHYL ESTERASE 1); hydrolase, acting on ester bonds / methyl indole-3-acetate esterase/ methyl jasmonate esterase/ methyl salicylate esterase	4e-67	251	129	40	18	130.5	40	13.5	27.3377
	548	CL2541contig05982	AT3G17100.2	transcription factor	2e-24	110	37	11	9	38.25	10.5	6.75	9.6488
	549	CL2632contig06073	AT4G34450.1	coatomer gamma-2 subunit, putative / gamma-2 coat protein, putative / gamma-2 COP, putative	1e-59	226	69	9	7	70.5	8.75	5.5	19.6473
	550	CL2743contig06184	AT3G14070.1	CAX9 (CATION EXCHANGER 9); cation transmembrane transporter/ cation:cation antiporter/ manganese ion transmembrane transporter/ potassium ion transmembrane transporter/ sodium ion transmembrane transporter	9e-57	216	45	0	4	46.25	0	2.75	20.5142
	551	CL2754contig06195	--	--	--	--	36	0	0	37.5	0	0	18.3077
	552	CL2800contig06241	AT3G12120.2	FAD2 (FATTY ACID DESATURASE 2); delta12-fatty acid dehydrogenase/ omega-6 fatty acid desaturase	1e-148	522	27	3	4	28.5	2.5	2.75	9.9607
	553	CL2814contig06255	AT4G24230.6	ACBP3 (ACYL-COA-BINDING DOMAIN 3); acyl-CoA binding	1e-32	137	39	12	23	40	11.5	17.5	10.4456
	554	CL2982contig06423	AT5G09660.2	PMDH2 (peroxisomal NAD-malate dehydrogenase 2); malate dehydrogenase	8e-157	550	316	65	51	314.75	66.75	38	71.3963
	555	CL2986contig06427	AT2G21060.1	ATGRP2B (GLYCINE-RICH PROTEIN 2B); DNA binding / nucleic acid binding / zinc ion binding	7e-08	52.8	42	16	4	43.25	15.5	2.75	14.3459
	556	CL3039contig06480	AT3G52970.1	CYP76G1; electron carrier/ heme binding / iron ion binding / monooxygenase/ oxygen binding	5e-103	372	329	96	75	339.75	97.25	55	59.463
	557	CL3045contig06486	AT1G13270.1	MAP1C (METHIONINE AMINOPEPTIDASE 1B); aminopeptidase/ metalloexopeptidase	2e-143	505	79	12	5	80	11.5	3.75	26.3588
	558	CL3071contig06512	AT4G12780.1	heat shock protein binding	9e-60	226	56	3	13	57.25	2.5	10	18.7584
	559	CL3094contig06535	AT5G56320.1	ATEXPA14 (ARABIDOPSIS THALIANA EXPANSIN A14)	5e-39	157	48	4	4	49.5	3.25	2.75	18.2381
	560	CL3235contig06676	AT3G57520.1	AtSIP2 (Arabidopsis thaliana seed imbibition 2); hydrolase, hydrolyzing O-glycosyl compounds	0	1197	284	111	84	277	112.25	61	45.778
	561	CL3251contig06692	AT5G17380.1	pyruvate decarboxylase family protein	2e-76	282	1368	5	5	923.75	4.5	3.75	500.981
	562	CL3294contig06735	AT3G54860.2	vacuolar protein sorting protein, putative	6e-55	210	40	1	5	41.25	1	3.75	16.0068
	563	CL3342contig06783	AT1G02205.2	CER1 (ECERIFERUM 1); octadecanal decarbonylase	6e-91	330	29	0	0	31.25	0	0	14.7725
	564	CL3343contig06784	AT1G02205.2	CER1 (ECERIFERUM 1); octadecanal decarbonylase	2e-119	426	63	0	3	64.5	0	2	32.2444
	565	CL3432contig06873	AT2G40610.1	ATEXPA8 (ARABIDOPSIS THALIANA EXPANSIN A8)	2e-97	352	60	19	18	62.25	18.5	13.5	10.5291
	566	CL3437contig06878	AT4G28400.1	protein phosphatase 2C, putative / PP2C, putative	1e-93	339	31	3	10	32.75	2.5	7.75	8.7131
	567	CL3471contig06912	AT2G24270.1	ALDH11A3; 3-chloroallyl aldehyde dehydrogenase/ glyceraldehyde-3-phosphate dehydrogenase (NADP+)	0	561	95	23	41	99	22.5	30.5	22.3586
	568	CL3473contig06914	AT4G03560.1	ATTPC1 (TWO-PORE CHANNEL 1); calcium channel/ voltage-gated calcium channel	2e-24	100	38	2	0	39.25	1.5	0	18.8379
	569	CL3514contig06955	AT1G74850.1	PTAC2 (PLASTID TRANSCRIPTIONALLY ACTIVE2)	6e-46	114	271	5	6	261.5	4.5	4.5	127.55
	570	CL3551contig06992	AT2G22475.1	GEM (GL2-EXPRESSION MODULATOR)	8e-92	333	55	12	14	56	11.5	10.75	14.0829
	571	CL3564contig07005	AT1G50590.1	pirin, putative	2e-24	107	23	2	3	24.5	1.5	2	9.951
	572	CL3623contig07064	AT1G21460.1	nodulin MtN3 family protein	1e-82	303	127	0	20	128.75	0	15.25	60.8455
	573	CL3631contig07072	AT1G62750.1	SCO1 (SNOWY COTYLEDON 1); ATP binding / translation elongation factor/ translation factor, nucleic acid binding	4e-46	180	30	8	6	32	7.75	4.5	10.3228
	574	CL3645contig07086	AT3G29240.2	unknown protein	7e-62	234	63	0	9	64.5	0	6.75	24.6468
	575	CL3726contig07167	AT4G38360.2	unknown protein	2e-164	540	51	12	18	53	11.5	13.5	8.57
	576	CL3733contig07174	AT3G09920.2	PIP5K9 (PHOSPHATIDYL INOSITOL MONOPHOSPHATE 5 KINASE); 1-phosphatidylinositol-4-phosphate 5-kinase/ ATP binding / phosphatidylinositol phosphate kinase	3e-65	244	33	17	6	34.75	16.5	4.5	8.4188
	577	CL3761contig07202	AT3G21670.1	nitrate transporter (NTP3)	2e-65	245	30	2	3	32	1.5	2	33.2536
	578	CL3790contig07231	--	--	--	--	28	0	0	30	0	0	12.1304
	579	CL3897contig07338	AT4G33650.1	DRP3A (DYNAMIN-RELATED PROTEIN 3A); GTP binding / GTPase/ phosphoinositide binding	1e-47	135	27	4	6	28.75	3.5	4.5	8.2137
	580	CL3931contig07372	AT1G79920.2	ATP binding	7e-81	297	39	3	12	40.25	2.5	9	25.4147
	581	CL3995contig07436	AT4G14880.2	OASA1 (O-ACETYLSERINE (THIOL) LYASE (OAS-TL) ISOFORM A1); cysteine synthase	6e-139	490	7244	51	94	3500	51.5	68	1759.84
	582	CL4106contig07547	AT1G09760.1	U2A' (U2 small nuclear ribonucleoprotein A); protein binding	6e-12	65.9	61	2	2	62.75	1.5	1.25	27.1515
	583	CL4199contig07640	AT4G24220.1	VEP1 (VEIN PATTERNING 1); binding / catalytic	7e-130	438	163	27	12	162.75	26.5	9.25	45.2103
	584	CL4231contig07672	AT2G30490.1	C4H (CINNAMATE-4-HYDROXYLASE); trans-cinnamate 4-monooxygenase	0	769	56	20	29	57.75	19.5	22.25	8.1578
	585	CL4414contig07855	AT1G21000.2	zinc-binding family protein	4e-76	281	782	14	36	600.25	13.5	27	298.902
	586	CL4429contig07870	AT3G20630.1	UBP14 (UBIQUITIN-SPECIFIC PROTEASE 14); ubiquitin-specific protease	4e-24	107	40	3	4	41.25	2.5	2.75	16.3479
	587	CL4494contig07935	AT3G22400.1	LOX5; electron carrier/ iron ion binding / lipoxygenase/ metal ion binding / oxidoreductase, acting on single donors with incorporation of molecular oxygen, incorporation of two atoms of oxygen	2e-172	602	44	16	25	45.5	16	19.25	20.8928
	588	CL4539contig07980	--	--	--	--	282	0	3	274.5	0	2	152.657
	589	CL4605contig08046	AT4G31950.1	CYP82C3; electron carrier/ heme binding / iron ion binding / monooxygenase/ oxygen binding	2e-13	70.5	23	0	2	24.5	0	1.25	10.8123
	590	CL4746contig08187	--	--	--	--	23	2	1	24.5	1.5	1	8.5723
	591	CL4783contig08224	AT1G53300.1	TTL1 (TETRATRICOPETIDE-REPEAT THIOREDOXIN-LIKE 1); binding	5e-23	103	188	7	1	180.5	6.75	1	95.112
	592	CL4808contig08249	AT5G02500.1	HSC70-1 (HEAT SHOCK COGNATE PROTEIN 70-1); ATP binding	1e-73	272	15	1	1	16.25	1	1	8.0312
	593	CL4916contig08357	AT3G14090.1	ATEXO70D3 (exocyst subunit EXO70 family protein D3); protein binding	1e-19	91.3	141	2	0	141.75	1.5	0	78.6444
	594	CL4924contig08365	AT1G67650.1	7S RNA binding	5e-34	107	20	2	2	21.5	1.5	1.5	8.3041
	595	CL4946contig08387	AT4G01070.1	GT72B1; UDP-glucosyltransferase/ UDP-glycosyltransferase/ transferase, transferring glycosyl groups	1e-16	81.6	76	2	1	76.5	1.5	1	39.6776
	596	CL5031contig08472	AT2G28680.1	cupin family protein	3e-42	166	87	0	1	90.25	0	1	48.9515
	597	CL5040contig08481	AT4G27630.2	GTG2 (GPCR-TYPE G PROTEIN 2)	4e-13	69.7	445	2	1	458.5	1.5	1	266.591
	598	CL5048contig08489	AT3G62300.1	agenet domain-containing protein	2e-08	54.3	276	0	1	268.5	0	1	153.993
	599	CL5117contig08558	AT3G01500.2	CA1 (CARBONIC ANHYDRASE 1); carbonate dehydratase/ zinc ion binding	5e-88	314	36	1	12	37.5	1	9.25	15.0246
	600	CL5133contig08574	224146194	--	8e-06	45.4	34	1	0	35.75	1	0	16.8664
	601	CL5168contig08609	AT1G79230.3	MST1 (MERCAPTOPYRUVATE SULFURTRANSFERASE 1); 3-mercaptopyruvate sulfurtransferase/ sulfurtransferase/ thiosulfate sulfurtransferase	3e-09	57	29	2	2	31.25	1.5	1.5	13.9276
	602	CL5177contig08618	AT1G62640.2	KAS III (3-KETOACYL-ACYL CARRIER PROTEIN SYNTHASE III); 3-oxoacyl-[acyl-carrier-protein] synthase/ catalytic/ transferase, transferring acyl groups other than amino-acyl groups	4e-44	134	31	1	2	33	1	1.5	15.3266
	603	CL5186contig08627	AT5G62460.1	zinc finger (C3HC4-type RING finger) family protein	8e-08	52.8	25	1	7	26.75	1	5.5	10.3113
	604	CL5191contig08632	AT5G62350.1	invertase/pectin methylesterase inhibitor family protein / DC 1.2 homolog (FL5-2I22)	1e-40	163	82	16	45	84.75	16	33.5	16.8069
	605	CL5304contig08745	AT5G59310.1	LTP4 (LIPID TRANSFER PROTEIN 4); lipid binding	4e-23	103	139	0	14	139.25	0	10.75	69.484
	606	CL5307contig08748	AT3G14660.1	CYP72A13; electron carrier/ heme binding / iron ion binding / monooxygenase/ oxygen binding	3e-101	365	120	1	16	121	1	12.25	57.821
	607	CL5318contig08759	AT1G36980.1	unknown protein	4e-65	244	73	20	29	74.25	19.5	22.25	14.2185
	608	CL5325contig08766	AT1G14270.1	CAAX amino terminal protease family protein	8e-21	95.9	57	3	0	58.75	2.5	0	29.0873
	609	CL5333contig08774	AT2G39730.3	RCA (RUBISCO ACTIVASE); ADP binding / ATP binding / enzyme regulator/ ribulose-1,5-bisphosphate carboxylase/oxygenase activator	0	652	380	153	104	419	148.75	75	87.1115
	610	CL5334contig08775	AT4G00570.1	malate oxidoreductase, putative	2e-160	562	157	17	23	158.75	16.5	17.5	57.2361
	611	CL5365contig08806	--	--	--	--	51	5	5	53	4.5	3.75	22.2718
	612	CL5369contig08810	--	--	--	--	106	17	27	109	16.5	20.5	25.8167
	613	CL5398contig08839	--	--	--	--	143	0	1	143.5	0	1	80.4148
	614	CL5476contig08917	--	--	--	--	20	1	5	21.75	1	3.75	8.2174
	615	CL5526contig08967	AT1G17330.1	metal-dependent phosphohydrolase HD domain-containing protein-related	3e-16	80.9	20	0	2	21.75	0	1.5	9.1488
	616	CL5530contig08971	--	--	--	--	19	0	0	20.5	0	0	8.8193
	617	CL5560contig09001	AT2G25520.1	phosphate translocator-related	5e-29	122	23	3	3	24.5	2.5	2	8.2747
	618	CL5593contig09034	AT1G77180.2	---	5e-16	79.3	23	1	0	24.5	1	0	11.0096
	619	CL5609contig09050	224137326	--	3e-07	50.4	28	4	1	30	3.75	1	9.7394
	620	CL5641contig09082	AT3G04400.1	emb2171 (embryo defective 2171); structural constituent of ribosome	5e-70	260	156	16	31	157.75	16	23.5	44.2623
	621	CL5643contig09084	AT4G03415.1	catalytic/ protein serine/threonine phosphatase	1e-07	51.2	105	2	0	108.25	1.5	0	58.8795
	622	CL5648contig09089	AT3G25800.2	PP2AA2 (PROTEIN PHOSPHATASE 2A SUBUNIT A2); protein phosphatase type 2A regulator	6e-38	152	18	0	0	19.5	0	0	8.2779
	623	CL5702contig09143	AT2G14120.3	dynamin-like protein 2b (ADL2b)	3e-11	63.5	23	0	1	24.75	0	1	9.7353
	624	CL5759contig09200	--	--	--	--	29	0	0	31.25	0	0	14.7725
	625	CL5813contig09254	AT4G14360.2	dehydration-responsive protein-related	2e-60	228	2891	9	9	2341	9	6.75	1359.6
	626	CL5871contig09312	AT1G54730.2	sugar transporter, putative	1e-62	235	33	6	1	34.75	5.5	1	14.366
	627	CL5926contig09367	AT5G49480.1	ATCP1 (Ca2+-binding protein 1); calcium ion binding	7e-28	120	15	1	2	16.25	1	1.5	11.4138
	628	CL5928contig09369	255538608	--	1e-07	52	44	1	0	45.75	1	0	20.9635
	629	CL5980contig09421	AT4G16160.2	mitochondrial import inner membrane translocase subunit Tim17/Tim22/Tim23 family protein	2e-25	112	4	0	2	4.5	0	1.5	9.377
	630	CL6010contig09451	AT3G24350.1	SYP32 (SYNTAXIN OF PLANTS 32); SNAP receptor	1e-86	317	83	6	20	85.75	5.5	15.25	28.4591
	631	CL6086contig09527	--	--	--	--	85	3	0	88	2.5	0	45.9318
	632	CL6113contig09554	AT1G22410.1	2-dehydro-3-deoxyphosphoheptonate aldolase, putative / 3-deoxy-D-arabino-heptulosonate 7-phosphate synthase, putative / DAHP synthetase, putative	4e-57	216	199	2	1	198.25	1.5	1	106.59
	633	CL6162contig09603	AT5G35630.3	GS2 (GLUTAMINE SYNTHETASE 2); glutamate-ammonia ligase	0	660	58	12	22	59.75	11.75	17	9.5746
	634	CL6176contig09617	AT1G73380.1	unknown protein	1e-25	111	21	0	0	22.75	0	0	8.653
	635	CL6200contig09641	AT5G60930.1	---	3e-15	77	62	3	1	63.75	2.5	1	31.3737
	636	CL6283contig09724	255551549	--	2e-06	48.1	55	2	1	56	1.5	1	26.7868
	637	CL6306contig09747	AT1G56000.1	amine oxidase-related	4e-26	114	30	4	3	32	3.75	2.25	10.6281
	638	CL6328contig09769	AT5G54650.2	Fh5 (FORMIN HOMOLOGY5); actin binding	2e-45	178	19	1	2	20.5	1	1.5	8.4795
	639	CL6350contig09791	AT3G07090.1	unknown protein	1e-89	326	45	9	12	46.75	9	9.25	8.7852
	640	CL6429contig09870	AT5G38895.1	zinc finger (C3HC4-type RING finger) family protein	5e-49	191	23	2	11	24.75	1.5	8.75	8.2133
	641	CL6445contig09886	AT2G40820.1	FUNCTIONS IN: molecular_function unknown; INVOLVED IN: biological_process unknown; LOCATED IN: plasma membrane; EXPRESSED IN: 21 plant structures; EXPRESSED DURING: 13 growth stages; BEST Arabidopsis thaliana protein match is: myosin heavy chain-related (TAIR:AT3G56480.1); Has 2697 Blast hits to 2260 proteins in 261 species: Archae - 3; Bacteria - 96; Metazoa - 995; Fungi - 432; Plants - 786; Vir…	3e-61	231	49	7	7	50.5	6.75	5.5	16.4996
	642	CL6501contig09942	AT3G28210.1	PMZ; zinc ion binding	2e-07	50.4	592	0	0	511.5	0	0	300.327
	643	CL6507contig09948	--	--	--	--	27	3	8	28.75	2.75	6.5	9.4079
	644	CL6546contig09987	--	--	--	--	36	1	0	37.5	1	0	18.3077
	645	CL6582contig10023	AT4G38970.1	fructose-bisphosphate aldolase, putative	0	672	3799	216	111	2591.75	203	80.5	1007.71
	646	CL6592contig10033	AT1G24260.1	SEP3 (SEPALLATA3); DNA binding / protein binding / transcription factor	9e-84	306	27	0	1	28.75	0	1	13.3709
	647	CL6597contig10038	AT5G42080.1	ADL1 (ARABIDOPSIS DYNAMIN-LIKE PROTEIN); GTP binding / GTPase/ protein binding	4e-59	224	216	6	32	216.25	5.5	24.5	94.2374
	648	CL6604contig10045	--	--	--	--	35	0	1	36.75	0	1	17.4284
	649	CL6645contig10086	AT5G47870.1	unknown protein	2e-10	60.5	30	4	5	32	3.75	3.75	11.2945
	650	CL6674contig10115	AT3G10740.1	ASD1 (ALPHA-L-ARABINOFURANOSIDASE 1); alpha-N-arabinofuranosidase/ hydrolase, acting on glycosyl bonds / xylan 1,4-beta-xylosidase	2e-11	65.5	61	4	1	62.75	3.75	1	26.9527
	651	CL6705contig10146	AT5G22950.1	VPS24.1	5e-72	268	48	5	19	50	4.75	14.5	12.0079
	652	CL6912contig10353	AT3G53840.1	protein kinase family protein	2e-37	150	36	0	1	37.5	0	1	18.3077
	653	CL6926contig10367	AT2G39570.1	ACT domain-containing protein	1e-06	48.1	47	3	3	49	2.75	2.25	20.6577
	654	CL7008contig10449	AT5G48485.1	DIR1 (DEFECTIVE IN INDUCED RESISTANCE 1); lipid binding / lipid transporter	6e-11	63.5	110	0	11	114	0	8.75	56.3556
	655	CL7020contig10461	AT4G24730.3	calcineurin-like phosphoesterase family protein	9e-18	85.1	56	1	1	57.75	1	1	29.9543
	656	CL7064contig10505	AT2G23180.1	CYP96A1; electron carrier/ heme binding / iron ion binding / monooxygenase/ oxygen binding	5e-39	157	29	0	7	31.25	0	5.5	12.5704
	657	CL7091contig10532	--	--	--	--	20	1	1	21.75	1	1	9.4997
	658	CL7094contig10535	AT5G50200.1	WR3 (WOUND-RESPONSIVE 3); nitrate transmembrane transporter	3e-31	132	439	6	54	455	5.5	40	206.029
	659	CL7344contig10785	AT3G51895.1	SULTR3;1 (SULFATE TRANSPORTER 3;1); secondary active sulfate transmembrane transporter/ sulfate transmembrane transporter/ transporter	7e-116	414	41	0	4	42.25	0	3	19.4544
	660	CL7399contig10840	AT5G51290.1	ceramide kinase-related	7e-36	145	39	1	2	40.5	1	1.5	17.3686
	661	CL7420contig10861	AT5G22740.1	ATCSLA02; mannan synthase/ transferase, transferring glycosyl groups	1e-38	154	21	0	0	22.75	0	0	10.0469
	662	CL7579contig11020	AT1G76860.1	small nuclear ribonucleoprotein, putative / snRNP, putative / Sm protein, putative	2e-29	125	34	3	2	35.75	2.75	1.5	12.0047
	663	CL7719contig11160	AT3G58760.1	ankyrin protein kinase, putative	2e-31	130	21	1	8	22.75	1	6.5	8.2556
	664	CL7769contig11210	AT4G12690.1	unknown protein	5e-61	231	68	11	9	69.75	10.75	6.75	23.5618
	665	CL7939contig11380	AT1G14980.1	CPN10 (CHAPERONIN 10); chaperone binding	1e-28	121	26	2	0	27.75	1.75	0	9.7709
	666	CL7967contig11408	AT1G53210.1	sodium/calcium exchanger family protein / calcium-binding EF hand family protein	0	643	97	16	63	101.5	16	47	16.5718
	667	CL8109contig11550	AT5G65380.1	ripening-responsive protein, putative	0	671	79	13	48	80.25	13	35.75	14.568
	668	CL8110contig11551	AT5G48485.1	DIR1 (DEFECTIVE IN INDUCED RESISTANCE 1); lipid binding / lipid transporter	1e-10	61.6	26	0	1	27.75	0	1	12.8127
	669	CL8118contig11559	AT5G45990.1	crooked neck protein, putative / cell cycle protein, putative	6e-33	135	26	0	0	27.75	0	0	12.244
	670	CL8401contig11842	AT5G65360.1	histone H3	5e-60	226	2837	11	0	2294	10.75	0	1346.53
	671	CL8464contig11905	--	--	--	--	29	0	8	31.25	0	6.5	12.3562
	672	CL8523contig11964	AT3G23920.1	BAM1 (BETA-AMYLASE 1); beta-amylase	0	803	82	22	30	84.75	21.5	23	15.5995
	673	CL8568contig12009	AT1G79650.1	RAD23; damaged DNA binding	6e-85	310	25	3	6	27	2.75	4.75	8.6228
	674	CL8617contig12058	AT2G40840.1	DPE2 (DISPROPORTIONATING ENZYME 2); 4-alpha-glucanotransferase/ heteroglycan binding	7e-45	113	25	1	0	27	1.3333	0	12.1243
	675	CL8667contig12108	AT5G38200.1	hydrolase	6e-111	397	9	1	6	10.5	1.3333	4.75	29.0452
	676	CL8749contig12190	AT1G65980.1	TPX1 (thioredoxin-dependent peroxidase 1); antioxidant/ oxidoreductase	5e-75	277	55	16	10	56.25	16	7.75	11.8836
	677	CL8771contig12212	AT5G59310.1	LTP4 (LIPID TRANSFER PROTEIN 4); lipid binding	2e-22	101	74	0	3	75.25	0	2.5	38.5532
	678	CL8773contig12214	AT3G20250.1	APUM5 (Arabidopsis Pumilio 5); RNA binding / binding	3e-25	112	588	4	10	508.75	3.75	7.75	276.134
	679	CL8797contig12238	AT2G22240.1	MIPS2 (MYO-INOSITOL-1-PHOSTPATE SYNTHASE 2); binding / catalytic/ inositol-3-phosphate synthase	0	895	151	30	30	152.75	29.75	23	168.983
	680	CL8832contig12273	AT5G07680.2	ANAC080 (ARABIDOPSIS NAC DOMAIN CONTAINING PROTEIN 80); transcription factor	8e-66	247	22	0	0	23.5	0	0	10.4587
	681	CL8847contig12288	AT4G02610.1	tryptophan synthase, alpha subunit, putative	4e-107	385	54	13	18	55	13	13.75	11.8276
	682	CL8850contig12291	AT5G19440.1	cinnamyl-alcohol dehydrogenase, putative (CAD)	1e-109	393	149	25	51	149.75	24.5	38	29.3219
	683	CL8899contig12340	AT1G63380.1	binding / catalytic/ oxidoreductase	1e-63	239	34	2	9	36	2	6.75	11.5787
	684	CL8934contig12375	AT3G54400.1	aspartyl protease family protein	1e-101	366	36	8	5	37.75	7.75	4	11.5601
	685	CL8939contig12380	AT3G16565.2	ATP binding / alanine-tRNA ligase/ ligase, forming aminoacyl-tRNA and related compounds / nucleic acid binding / nucleotide binding	2e-74	275	46	14	23	47.5	13.75	17.75	11.0718
	686	CL8945contig12386	AT5G17330.1	GAD; calmodulin binding / glutamate decarboxylase	0	853	54	17	14	55	16.75	10.75	11.9443
	687	CL8958contig12399	AT4G12790.5	ATP-binding family protein	1e-73	273	117	5	12	118.5	4.75	9.25	50.801
	688	CL8994contig12435	AT5G59310.1	LTP4 (LIPID TRANSFER PROTEIN 4); lipid binding	4e-19	90.9	171	0	22	169.25	0	17.25	83.1052
	689	CL9010contig12451	AT2G15320.1	leucine-rich repeat family protein	1e-40	162	29	3	3	31.25	2.75	2.5	11.6582
	690	CL9014contig12455	AT5G52300.2	LTI65 (LOW-TEMPERATURE-INDUCED 65)	5e-16	81.6	3	0	0	3.75	0	0	16.867
	691	CL9018contig12459	AT1G05010.1	EFE (ETHYLENE-FORMING ENZYME); 1-aminocyclopropane-1-carboxylate oxidase	2e-86	315	34	0	3	36	0	2.5	16.3032
	692	CL9040contig12481	AT5G38030.1	MATE efflux family protein	1e-138	489	46	14	18	47.5	13.75	13.75	8.8585
	693	CL9050contig12491	AT3G14610.1	CYP72A7; electron carrier/ heme binding / iron ion binding / monooxygenase/ oxygen binding	3e-43	172	34	3	7	36	2.75	5.5	9.9871
	694	CL9071contig12512	AT5G65520.1	binding	3e-29	124	24	1	5	25.75	1.3333	4	9.1488
	695	CL9096contig12537	AT2G46910.1	plastid-lipid associated protein PAP / fibrillin family protein	1e-57	219	89	6	6	94	5.75	4.75	36.6131
	696	CL9097contig12538	AT1G26665.1	FUNCTIONS IN: molecular_function unknown; INVOLVED IN: biological_process unknown; LOCATED IN: cellular_component unknown; EXPRESSED IN: 24 plant structures; EXPRESSED DURING: 15 growth stages; BEST Arabidopsis thaliana protein match is: RNA polymerase II mediator complex protein-related (TAIR:AT5G41910.1); Has 223 Blast hits to 223 proteins in 105 species: Archae - 0; Bacteria - 0; Metazoa - 112…	3e-47	186	62	21	15	63.75	20.5	11.5	10.4729
	697	CL9109contig12550	AT5G60540.1	PDX2 (PYRIDOXINE BIOSYNTHESIS 2); glutaminase/ glutaminyl-tRNA synthase (glutamine-hydrolyzing)/ protein heterodimerization	2e-93	339	21	4	9	22.75	3.75	6.75	9.1323
	698	CL9114contig12555	AT4G02715.1	unknown protein	2e-17	88.2	100	38	57	104.75	38.25	42.75	10.8108
	699	CL9143contig12584	AT3G21175.2	ZML1 (ZIM-LIKE 1); sequence-specific DNA binding / transcription factor/ zinc ion binding	2e-48	190	54	7	15	55	6.75	11.5	13.537
	700	CL9156contig12597	ATCG00520.1	Encodes a protein required for photosystem I assembly and stability. In cyanobacteria, loss of function mutation in this gene increases PSII/PSI ratio without any influence on photoautotrophic growth.	9e-76	280	153	21	6	154.5	20.5	4.75	63.7961
	701	CL9175contig12616	AT5G03980.1	GDSL-motif lipase/hydrolase family protein	5e-51	198	81	0	20	83	0	15.5	35.7885
	702	CL9196contig12637	AT2G30490.1	C4H (CINNAMATE-4-HYDROXYLASE); trans-cinnamate 4-monooxygenase	0	733	78	5	11	78.25	4.75	8.75	24.9432
	703	CL9247contig12688	AT5G58375.1	unknown protein	3e-13	70.9	32	4	2	34	3.75	1.5	11.0436
	704	CL9283contig12724	--	--	--	--	1302	22	61	895.75	21.5	45.25	402.999
	705	CL9308contig12749	AT5G19210.1	DEAD/DEAH box helicase, putative	4e-33	135	33	2	0	34.75	2	0	15.1105
	706	CL9382contig12823	AT1G78780.2	pathogenesis-related family protein	3e-51	198	54	14	6	55	13.75	4.75	12.8149
	707	CL9393contig12834	AT5G25100.1	endomembrane protein 70, putative	3e-173	605	105	48	58	108.5	48.5	43.25	8.0202
	708	CL9408contig12849	AT3G48690.1	CXE12; carboxylesterase	1e-57	220	48	5	19	50	4.75	14.5	15.6318
	709	CL9422contig12863	AT1G30040.1	ATGA2OX2 (GIBBERELLIN 2-OXIDASE); gibberellin 2-beta-dioxygenase	3e-77	285	28	2	4	30.25	2	3.25	9.6899
	710	CL9426contig12867	AT4G29040.1	RPT2a (regulatory particle AAA-ATPase 2a); ATPase	0	564	128	33	67	129.25	32.75	49.5	15.975
	711	CL9435contig12876	AT1G03220.1	extracellular dermal glycoprotein, putative / EDGP, putative	2e-74	276	42	4	6	43.25	3.75	4.75	14.4842
	712	CL9459contig12900	AT4G24220.2	VEP1 (VEIN PATTERNING 1); binding / catalytic	1e-112	403	45	15	3	46.75	15	2.5	13.0341
	713	CL9460contig12901	AT2G24100.1	unknown protein	1e-29	124	23	0	11	24.75	0	8.75	9.0736
	714	CL9616contig13057	AT1G67360.1	rubber elongation factor (REF) family protein	9e-46	180	182	22	18	176.5	21.75	13.75	52.2468
	715	CL9786contig13227	AT3G55010.2	PUR5; ATP binding / phosphoribosylformylglycinamidine cyclo-ligase	1e-34	141	2337	7	3	2142.25	6.75	2.5	1259.02
	716	CL9870contig13311	AT4G36600.1	FUNCTIONS IN: molecular_function unknown; INVOLVED IN: embryonic development ending in seed dormancy; EXPRESSED IN: 6 plant structures; EXPRESSED DURING: M germinated pollen stage, 4 anthesis, petal differentiation and expansion stage; CONTAINS InterPro DOMAIN/s: Late embryogenesis abundant protein (InterPro:IPR004238); BEST Arabidopsis thaliana protein match is: late embryogenesis abundant domai…	1e-08	57.4	29	2	3	31.25	2	2.5	30.5142
	717	CL9908contig13349	AT4G39490.1	CYP96A10; electron carrier/ heme binding / iron ion binding / monooxygenase	2e-23	103	19	0	0	20.75	0	0	8.955
	718	CL9940contig13381	AT1G20430.1	unknown protein	5e-23	103	25	0	5	27	0	4	9.4039
	719	CL9942contig13383	AT3G12750.1	ZIP1 (ZINC TRANSPORTER 1 PRECURSOR); zinc ion transmembrane transporter	5e-36	145	81	3	4	83.25	2.75	3.25	40.6006
	720	CL10010contig13451	AT1G51410.1	cinnamyl-alcohol dehydrogenase, putative (CAD)	6e-121	431	305	19	45	293.25	18.75	33.75	99.5554
	721	CL10083contig13524	AT5G48440.2	oxidoreductase	3e-23	103	35	2	0	36.75	2	0	17.0465
	722	CL10091contig13532	AT1G59740.1	proton-dependent oligopeptide transport (POT) family protein	7e-28	118	33	1	0	34.75	1.3333	0	16.4436
	723	CL10096contig13537	AT1G28220.1	ATPUP3; purine transmembrane transporter	4e-84	308	40	9	3	41.25	9	2.5	13.6997
	724	CL10128contig13569	AT4G37990.1	ELI3-2 (ELICITOR-ACTIVATED GENE 3-2); aryl-alcohol dehydrogenase/ mannitol dehydrogenase	9e-78	286	39	19	4	40.75	18.75	3.25	10.0128
	725	CL10147contig13588	AT2G22540.1	SVP (SHORT VEGETATIVE PHASE); transcription factor/ translation repressor, nucleic acid binding	2e-62	236	1628	10	47	1498.25	10	35.5	815.118
	726	CL10160contig13601	AT1G23760.1	JP630; polygalacturonase	2e-80	295	37	0	1	38.25	0	1	17.8836
	727	CL10267contig13708	AT5G56030.1	HSP81-2 (HEAT SHOCK PROTEIN 81-2); ATP binding	5e-126	162	29	5	6	31.25	4.75	4.75	8.4086
	728	CL10290contig13731	AT2G19070.1	SHT (SPERMIDINE HYDROXYCINNAMOYL TRANSFERASE); N-acyltransferase/ hydroxycinnamoyltransferase/ spermidine:caffeoyl CoA N-acyltransferase/ spermidine:coumaroyl CoA N-acyltransferase/ spermidine:feruloyl CoA N-acyltransferase/ spermidine:sinapoyl CoA N-acyl	2e-65	211	4	1	0	4.75	1.3333	0	8.9498
	729	CL10302contig13743	AT3G26300.1	CYP71B34; electron carrier/ heme binding / iron ion binding / monooxygenase/ oxygen binding	4e-100	362	123	1	8	124.75	1.3333	6.5	60.6417
	730	CL10326contig13767	AT2G05920.1	subtilase family protein	1e-116	339	40	14	9	41.5	13.75	7	10.0612
	731	CL10339contig13780	AT2G39730.3	RCA (RUBISCO ACTIVASE); ADP binding / ATP binding / enzyme regulator/ ribulose-1,5-bisphosphate carboxylase/oxygenase activator	0	664	456	63	107	462.75	65	77.25	104.383
	732	CL10345contig13786	AT4G33790.1	CER4 (ECERIFERUM 4); fatty acyl-CoA reductase (alcohol-forming)/ oxidoreductase, acting on the CH-CH group of donors	2e-44	175	49	0	1	50.75	0	1	25.9038
	733	CL10355contig13796	AT1G04550.2	IAA12 (AUXIN-INDUCED PROTEIN 12); transcription factor/ transcription repressor	8e-37	150	37	10	15	38.25	10	11.75	8.1643
	734	CL10372contig13813	AT5G64260.1	EXL2 (EXORDIUM LIKE 2)	1e-107	386	52	5	9	53.5	4.75	7	16.8151
	735	CL10394contig13835	AT3G46550.1	SOS5 (salt overly sensitive 5); polysaccharide binding / protein binding	5e-21	95.9	39	2	0	40.75	2	0	19.284
	736	CL10453contig13894	AT1G78110.1	unknown protein	2e-17	84.7	35	2	0	36.75	2	0	16.2009
	737	CL10495contig13936	AT5G42680.1	unknown protein	2e-66	248	39	9	8	40.75	9	6.5	10.1622
	738	CL10528contig13969	AT2G22760.1	basic helix-loop-helix (bHLH) family protein	1e-09	60.1	41	1	7	42.5	1.3333	5.5	17.1524
	739	CL10559contig14000	AT1G11910.1	aspartyl protease family protein	0	739	140	10	18	140.25	10	14	41.6201
	740	CL10581contig14022	AT3G27530.1	GC6 (golgin candidate 6); binding / protein transporter	3e-12	67	27	0	1	29	0	1	13.5107
	741	CL10604contig14045	AT4G25315.1	Expressed protein	3e-06	47	21	1	0	22.75	1.3333	0	9.7982
	742	CL10617contig14058	AT2G32850.2	protein kinase family protein	7e-29	117	95	1	2	99.25	1.3333	1.5	53.1424
	743	CL10643contig14084	AT4G27090.1	60S ribosomal protein L14 (RPL14B)	4e-59	223	35	5	4	36.75	4.75	3.25	10.0681
	744	CL10673contig14114	AT2G44480.2	BGLU17 (BETA GLUCOSIDASE 17); catalytic/ cation binding / hydrolase, hydrolyzing O-glycosyl compounds	5e-07	49.3	27	2	0	29.25	2	0	12.9052
	745	CL10677contig14118	--	--	--	--	27	0	0	29.25	1	0	13.6505
	746	CL10760contig14201	AT1G12240.1	ATBETAFRUCT4; beta-fructofuranosidase/ hydrolase, hydrolyzing O-glycosyl compounds	1e-171	600	80	6	18	82	6	14	24.5534
	747	CL10792contig14233	AT1G77220.1	unknown protein	2e-17	84	25	1	2	27	1.3333	1.5	11.0035
	748	CL10806contig14247	AT4G15480.1	UGT84A1; UDP-glycosyltransferase/ sinapate 1-glucosyltransferase/ transferase, transferring glycosyl groups	6e-78	287	25	9	4	27	9	3.25	8.5397
	749	CL10827contig14268	AT1G61930.1	unknown protein	4e-28	121	33	3	6	34.75	3	4.75	10.4651
	750	CL10854contig14295	AT4G39610.1	unknown protein	8e-14	72	68	0	2	69.75	1	1.5	35.2571
	751	CL10890contig14331	AT5G37070.1	unknown protein	2e-46	180	24	1	2	25.75	1.3333	1.5	9.7457
	752	CL10903contig14344	--	--	--	--	66	0	0	67.25	1	0	35.4801
	753	CL10908contig14349	--	--	--	--	41	0	1	42.5	1	1	21.1607
	754	CL10910contig14351	--	--	--	--	55	0	0	56.25	1	0	29.0847
	755	CL10921contig14362	AT5G13140.1	FUNCTIONS IN: molecular_function unknown; INVOLVED IN: biological_process unknown; EXPRESSED IN: 22 plant structures; EXPRESSED DURING: 13 growth stages; CONTAINS InterPro DOMAIN/s: Pollen Ole e 1 allergen and extensin (InterPro:IPR006041); BEST Arabidopsis thaliana protein match is: unknown protein (TAIR:AT3G26960.1); Has 90 Blast hits to 85 proteins in 14 species: Archae - 0; Bacteria - 0; Meta…	4e-06	46.6	28	3	0	30.25	3	0	12.1251
	756	CL10923contig14364	AT3G26560.1	ATP-dependent RNA helicase, putative	4e-19	89.7	20	1	0	22	1.3333	0	9.3919
	757	CL10927contig14368	AT5G24660.1	LSU2 (RESPONSE TO LOW SULFUR 2)	2e-15	77.4	42	3	0	43.25	3	0	15.6769
	758	CL10966contig14407	AT1G55460.1	Kin17 DNA-binding protein-related	3e-98	349	2314	13	9	1741.75	13	7	989.678
	759	CL11076contig14517	AT3G19900.1	unknown protein	7e-62	233	47	9	11	49	9	8.75	9.7443
	760	CL11110contig14551	AT2G47420.1	dimethyladenosine transferase, putative	3e-97	351	40	7	10	41.5	6.75	7.75	9.0406
	761	CL11142contig14583	--	--	--	--	73	5	3	74.25	4.75	2.5	32.3867
	762	CL11207contig14648	AT1G68570.1	proton-dependent oligopeptide transport (POT) family protein	0	533	54	11	4	55.25	10.75	3.25	18.0387
	763	CL11255contig14696	AT1G59750.3	ARF1 (AUXIN RESPONSE FACTOR 1); DNA binding / transcription factor	6e-77	283	63	2	5	64.5	2	4.25	30.0319
	764	CL11346contig14787	AT5G40940.1	FLA20 (PUTATIVE FASCICLIN-LIKE ARABINOGALACTAN PROTEIN 20)	5e-25	111	24	2	2	26	2	1.5	10.0257
	765	CL11366contig14807	AT4G25700.1	BETA-OHASE 1 (BETA-HYDROXYLASE 1); carotene beta-ring hydroxylase	4e-84	308	59	8	23	61.25	8	17.75	13.7669
	766	CL11387contig14828	AT5G13710.2	SMT1 (STEROL METHYLTRANSFERASE 1); sterol 24-C-methyltransferase	7e-91	303	30	5	4	32.25	4.75	3.25	10.1069
	767	CL11395contig14836	AT3G16170.1	acyl-activating enzyme 13 (AAE13)	8e-158	553	46	11	7	47.75	10.75	5.5	12.3028
	768	CL11424contig14865	AT3G20820.1	leucine-rich repeat family protein	7e-134	474	110	25	30	114	24.75	23.25	36.853
	769	CL11429contig14870	AT1G63970.1	ISPF; 2-C-methyl-D-erythritol 2,4-cyclodiphosphate synthase	6e-84	307	44	5	11	45.75	4.75	8.75	11.0852
	770	CL11436contig14877	AT5G56670.1	40S ribosomal protein S30 (RPS30C)	4e-23	102	67	2	3	68.25	2	2.5	31.2528
	771	CL11470contig14911	AT1G17620.1	FUNCTIONS IN: molecular_function unknown; INVOLVED IN: biological_process unknown; LOCATED IN: plasma membrane; EXPRESSED IN: 23 plant structures; EXPRESSED DURING: 13 growth stages; CONTAINS InterPro DOMAIN/s: Harpin-induced 1 (InterPro:IPR010847); BEST Arabidopsis thaliana protein match is: unknown protein (TAIR:AT5G11890.1); Has 539 Blast hits to 538 proteins in 22 species: Archae - 0; Bacteri…	2e-36	149	43	8	20	44.5	8	15.5	12.6163
	772	CL11513contig14954	AT3G21670.1	nitrate transporter (NTP3)	3e-76	281	32	0	4	34.25	1	3.25	14.9415
	773	CL11546contig14987	AT1G32750.1	HAF01; DNA binding / histone acetyltransferase	1e-30	129	45	0	2	46.75	1	1.5	20.1847
	774	CL11631contig15072	AT1G13280.1	AOC4 (ALLENE OXIDE CYCLASE 4); allene-oxide cyclase	7e-64	240	75	17	15	75.75	17	11.75	14.808
	775	CL11650contig15091	AT4G36820.1	unknown protein	4e-28	123	83	23	41	86.25	22.75	30.75	18.1237
	776	CL11653contig15094	AT5G20910.1	zinc finger (C3HC4-type RING finger) family protein	1e-47	186	969	3	10	714	3	7.75	390.784
	777	CL11709contig15150	AT3G29575.4	AFP3 (ABI FIVE BINDING PROTEIN 3)	2e-30	128	30	1	4	32.25	1.25	3.25	10.948
	778	CL11934contig15375	AT5G65700.1	BAM1 (BARELY ANY MERISTEM 1); ATP binding / kinase/ protein serine/threonine kinase	2e-46	180	35	0	0	36.75	1	0	17.8814
	779	CL11984contig15425	AT4G39510.1	CYP96A12; electron carrier/ heme binding / iron ion binding / monooxygenase/ oxygen binding	4e-48	92	27	0	10	29.25	1	7.75	10.8967
	780	CL12029contig15470	AT2G26140.1	ftsh4 (FtsH protease 4); ATP-dependent peptidase/ ATPase/ metallopeptidase	3e-69	258	117	4	13	119.25	4	10.25	51.1062
	781	CL12048contig15489	AT3G57090.1	BIGYIN; binding	6e-50	193	86	3	18	89.5	3	14.25	32.3788
	782	CL12066contig15507	AT4G18810.1	binding / catalytic/ transcription repressor	4e-103	371	74	10	8	75.25	10	6.5	20.4321
	783	CL12133contig15574	AT1G65900.1	unknown protein	8e-22	98.6	24	0	5	26	1	4.25	9.3324
	784	CL12170contig15611	AT5G01470.1	unknown protein	5e-77	284	55	6	10	56.5	6	7.75	18.4427
	785	CL12403contig15844	--	--	--	--	23	0	2	25	1	1.5	10.645
	786	CL12454contig15895	--	--	--	--	19	0	1	20.75	1	1	8.2235
	787	CL12528contig15969	--	--	--	--	29	0	0	31.25	1	0	13.8465
	788	CL12541contig15982	AT5G09430.1	hydrolase	3e-93	338	96	18	12	100.75	18	9.25	26.9658
	789	CL12567contig16008	AT5G60910.1	AGL8 (agamous-like 8); transcription factor	4e-59	225	37	5	3	38.25	4.75	2.5	11.1138
	790	CL12663contig16104	255537533	--	7e-08	52	1018	1	1	760.75	1.25	1	448.578
	791	CL12670contig16111	AT3G25230.1	ROF1 (ROTAMASE FKBP 1); FK506 binding / calmodulin binding / peptidyl-prolyl cis-trans isomerase	4e-68	254	12	4	2	13.5	4	1.5	19.6448
	792	CL12679contig16120	AT1G19180.2	JAZ1 (JASMONATE-ZIM-DOMAIN PROTEIN 1); protein binding	2e-06	48.9	34	3	4	36	3	3.5	13.9536
	793	CL12685contig16126	--	--	--	--	65	0	0	66.5	1	0	34.6511
	794	CL12843contig16284	AT1G52340.1	ABA2 (ABA DEFICIENT 2); alcohol dehydrogenase/ oxidoreductase/ xanthoxin dehydrogenase	1e-73	273	40	3	20	41.5	3	15.5	12.8573
	795	CL12922contig16363	AT1G69120.1	AP1 (APETALA1); DNA binding / protein binding / protein heterodimerization/ transcription activator/ transcription factor	9e-76	280	36	0	4	37.75	1	3.5	16.3922
	796	CL12925contig16366	AT3G17700.1	CNBT1 (CYCLIC NUCLEOTIDE-BINDING TRANSPORTER 1); calmodulin binding / cyclic nucleotide binding / ion channel	9e-89	323	387	9	5	428.25	9	4.25	229.964
	797	CL12937contig16378	AT3G51990.1	protein kinase family protein	3e-22	93.6	26	2	1	28.25	2	1	11.4658
	798	CL13023contig16464	--	--	--	--	62	30	9	63.75	29.75	7.25	11.4067
	799	CL7066contig10507	AT3G54340.1	AP3 (APETALA 3); DNA binding / transcription factor	4e-49	189	7	0	3	7.75	1	1	8.95904
	800	CL4467contig07908	AT4G18960.1	AG (AGAMOUS); DNA binding / transcription factor	2e-15	77.4	6	0	1	6.75	1	1	8.02509
	PEG in Traps (TrpL)
	801	CL3contig00003	AT1G68530.1	KCS6 (3-KETOACYL-COA SYNTHASE 6); catalytic/ transferase, transferring acyl groups other than amino-acyl groups	0	733	10	64	211	10.75	65.5	149.25	55.1635
	802	CL3contig00002	AT1G68530.1	KCS6 (3-KETOACYL-COA SYNTHASE 6); catalytic/ transferase, transferring acyl groups other than amino-acyl groups	0	724	10	64	208	10.75	65.5	147.75	51.8308
	803	CL3contig00011	AT1G68530.1	KCS6 (3-KETOACYL-COA SYNTHASE 6); catalytic/ transferase, transferring acyl groups other than amino-acyl groups	0	637	10	47	202	10.75	46.25	143.5	52.3986
	804	CL3contig00010	AT1G68530.1	KCS6 (3-KETOACYL-COA SYNTHASE 6); catalytic/ transferase, transferring acyl groups other than amino-acyl groups	0	628	10	47	199	10.75	46.25	141.75	49.0181
	805	CL3contig00006	AT1G68530.1	KCS6 (3-KETOACYL-COA SYNTHASE 6); catalytic/ transferase, transferring acyl groups other than amino-acyl groups	0	735	10	58	193	10.75	58.5	136.75	49.5451
	806	CL3contig00013	AT1G68530.1	KCS6 (3-KETOACYL-COA SYNTHASE 6); catalytic/ transferase, transferring acyl groups other than amino-acyl groups	0	732	10	61	191	10.75	62.25	136.25	49.5641
	807	CL3contig00007	AT1G68530.1	KCS6 (3-KETOACYL-COA SYNTHASE 6); catalytic/ transferase, transferring acyl groups other than amino-acyl groups	0	726	10	58	190	10.75	58.5	135.5	46.4018
	808	CL3contig00014	AT1G68530.1	KCS6 (3-KETOACYL-COA SYNTHASE 6); catalytic/ transferase, transferring acyl groups other than amino-acyl groups	0	723	10	61	188	10.75	62.25	133.75	45.9114
	809	CL3contig00005	AT1G68530.1	KCS6 (3-KETOACYL-COA SYNTHASE 6); catalytic/ transferase, transferring acyl groups other than amino-acyl groups	0	548	2	46	181	2	45	128.5	55.7038
	810	CL3contig00004	AT1G68530.1	KCS6 (3-KETOACYL-COA SYNTHASE 6); catalytic/ transferase, transferring acyl groups other than amino-acyl groups	0	548	2	46	181	2	45	128	55.4718
	811	CL3contig00012	AT1G68530.1	KCS6 (3-KETOACYL-COA SYNTHASE 6); catalytic/ transferase, transferring acyl groups other than amino-acyl groups	2e-121	432	10	47	176	10.75	46.25	124.5	43.9951
	812	CL3contig00009	AT1G68530.1	KCS6 (3-KETOACYL-COA SYNTHASE 6); catalytic/ transferase, transferring acyl groups other than amino-acyl groups	9e-119	423	10	47	173	10.75	46.25	122.25	40.5321
	813	CL3contig00019	AT1G68530.1	KCS6 (3-KETOACYL-COA SYNTHASE 6); catalytic/ transferase, transferring acyl groups other than amino-acyl groups	0	451	2	29	172	2	28.25	121.75	53.3566
	814	CL3contig00016	AT1G68530.1	KCS6 (3-KETOACYL-COA SYNTHASE 6); catalytic/ transferase, transferring acyl groups other than amino-acyl groups	0	451	2	29	172	2	28.25	121.5	53.2309
	815	CL3contig00017	AT1G68530.1	KCS6 (3-KETOACYL-COA SYNTHASE 6); catalytic/ transferase, transferring acyl groups other than amino-acyl groups	0	550	2	40	163	2	40	115.5	49.6345
	816	CL3contig00008	AT1G68530.1	KCS6 (3-KETOACYL-COA SYNTHASE 6); catalytic/ transferase, transferring acyl groups other than amino-acyl groups	0	550	2	40	163	2	40	115	49.4024
	817	CL3contig00021	AT1G68530.1	KCS6 (3-KETOACYL-COA SYNTHASE 6); catalytic/ transferase, transferring acyl groups other than amino-acyl groups	0	546	2	43	161	2	42.5	113.5	48.756
	818	CL3contig00018	AT1G68530.1	KCS6 (3-KETOACYL-COA SYNTHASE 6); catalytic/ transferase, transferring acyl groups other than amino-acyl groups	0	546	2	43	161	2	42.5	113.25	48.6421
	819	CL3contig00015	AT1G68530.1	KCS6 (3-KETOACYL-COA SYNTHASE 6); catalytic/ transferase, transferring acyl groups other than amino-acyl groups	4e-116	246	2	29	146	2	28	101.75	43.4797
	820	CL3contig00020	AT1G68530.1	KCS6 (3-KETOACYL-COA SYNTHASE 6); catalytic/ transferase, transferring acyl groups other than amino-acyl groups	4e-116	246	2	29	146	2	28.25	101.75	43.4617
	821	CL3contig00022	AT1G68530.1	KCS6 (3-KETOACYL-COA SYNTHASE 6); catalytic/ transferase, transferring acyl groups other than amino-acyl groups	0	727	0	22	108	0	21	77.5	33.1392
	822	CL3contig00024	AT1G68530.1	KCS6 (3-KETOACYL-COA SYNTHASE 6); catalytic/ transferase, transferring acyl groups other than amino-acyl groups	0	630	0	5	99	0	4.25	70.5	34.188
	823	CL3contig00023	AT1G68530.1	KCS6 (3-KETOACYL-COA SYNTHASE 6); catalytic/ transferase, transferring acyl groups other than amino-acyl groups	1e-119	426	0	5	73	0	4.25	53.5	24.6932
	824	CL3contig00025	AT1G68530.2	KCS6 (3-KETOACYL-COA SYNTHASE 6); catalytic/ transferase, transferring acyl groups other than amino-acyl groups	5e-107	384	0	13	38	0	12.25	28.25	10.702
	825	CL7contig00075	--	--	--	--	86	38	715	88.5	37.75	581.5	195.958
	826	CL7contig00076	--	--	--	--	77	34	669	77	33	560	195.648
	827	CL7contig00079	--	--	--	--	52	15	478	53.25	14.25	372.25	138.752
	828	CL7contig00074	AT1G12820.1	AFB3 (AUXIN SIGNALING F-BOX 3); auxin binding / ubiquitin-protein ligase	7e-75	202	130	120	349	131	121.75	271.75	129.861
	829	CL7contig00077	AT1G12820.1	AFB3 (AUXIN SIGNALING F-BOX 3); auxin binding / ubiquitin-protein ligase	6e-75	202	127	120	346	128.5	121.75	270.25	135.078
	830	CL9contig00121	AT4G23990.1	ATCSLG3; cellulose synthase/ transferase/ transferase, transferring glycosyl groups	1e-83	306	3	0	48	3	0	35.75	13.6149
	831	CL10contig00124	AT1G06260.1	cysteine proteinase, putative	9e-84	307	0	2	1804	0	1.5	3500	1883.66
	832	CL10contig00125	AT1G06260.1	cysteine proteinase, putative	9e-84	307	0	2	1798	0	1.5	2951.75	1571.84
	833	CL10contig00128	AT5G43060.1	cysteine proteinase, putative / thiol protease, putative	2e-83	306	0	2	1789	0	1.5	2591.75	1371.22
	834	CL10contig00129	AT5G43060.1	cysteine proteinase, putative / thiol protease, putative	2e-83	306	0	2	1783	0	1.5	2341	1229.28
	835	CL10contig00131	AT1G06260.1	cysteine proteinase, putative	1e-83	307	2	3	1773	2	2.25	2294	1190.27
	836	CL10contig00133	AT5G43060.1	cysteine proteinase, putative / thiol protease, putative	3e-83	306	2	3	1758	2	2.25	2142.25	1111.09
	837	CL10contig00122	AT1G06260.1	cysteine proteinase, putative	1e-82	303	0	2	1687	0	1.5	1741.75	893.238
	838	CL10contig00123	AT1G06260.1	cysteine proteinase, putative	1e-82	303	0	2	1681	0	1.5	1672.5	856.539
	839	CL10contig00130	AT1G06260.1	cysteine proteinase, putative	2e-82	303	2	3	1656	2	2.25	1644.5	835.944
	840	CL10contig00126	AT1G06260.1	cysteine proteinase, putative	5e-82	301	0	2	1580	0	1.5	1498.25	776.478
	841	CL10contig00127	AT1G06260.1	cysteine proteinase, putative	5e-82	301	0	2	1574	0	1.5	1453	752.141
	842	CL10contig00132	AT1G06260.1	cysteine proteinase, putative	7e-82	301	2	3	1549	2	2.25	1438.25	739.519
	843	CL15contig00231	AT5G43060.1	cysteine proteinase, putative / thiol protease, putative	1e-95	346	0	3	533	0	2.25	397.25	215.245
	844	CL15contig00234	AT5G43060.1	cysteine proteinase, putative / thiol protease, putative	4e-95	345	0	3	504	0	2.25	380.75	205.372
	845	CL15contig00232	AT5G43060.1	cysteine proteinase, putative / thiol protease, putative	1e-94	343	0	3	490	0	2.25	376.75	204.171
	846	CL15contig00235	AT5G43060.1	cysteine proteinase, putative / thiol protease, putative	3e-94	342	0	3	461	0	2.25	364.75	197.149
	847	CL15contig00233	AT5G45890.1	SAG12 (SENESCENCE-ASSOCIATED GENE 12); cysteine-type peptidase	6e-53	204	0	5	419	0	4.25	349.25	190.808
	848	CL15contig00236	AT5G45890.1	SAG12 (SENESCENCE-ASSOCIATED GENE 12); cysteine-type peptidase	1e-52	203	0	5	390	0	4.25	330.5	179.785
	849	CL15contig00237	AT5G43060.1	cysteine proteinase, putative / thiol protease, putative	6e-96	347	0	2	379	0	1.5	312.5	171.891
	850	CL18contig00261	AT3G04120.1	GAPC1 (GLYCERALDEHYDE-3-PHOSPHATE DEHYDROGENASE C SUBUNIT 1); glyceraldehyde-3-phosphate dehydrogenase (phosphorylating)/ glyceraldehyde-3-phosphate dehydrogenase	5e-164	574	59	53	209	60	53	148	18.7369
	851	CL18contig00260	AT3G04120.1	GAPC1 (GLYCERALDEHYDE-3-PHOSPHATE DEHYDROGENASE C SUBUNIT 1); glyceraldehyde-3-phosphate dehydrogenase (phosphorylating)/ glyceraldehyde-3-phosphate dehydrogenase	5e-164	574	61	56	201	62.5	56.75	143.25	14.0922
	852	CL43contig00421	AT1G68410.2	protein phosphatase 2C-related / PP2C-related	5e-162	567	10	20	106	10.75	19.25	76.25	17.647
	853	CL43contig00420	AT1G68410.2	protein phosphatase 2C-related / PP2C-related	1e-160	563	9	23	105	9.75	22	75.25	17.2612
	854	CL45contig00434	--	--	--	--	195	183	649	190.25	185	550.5	75.8708
	855	CL45contig00433	--	--	--	--	192	182	648	184.5	184.5	511.5	64.9476
	856	CL49contig00461	AT1G70700.2	TIFY7	4e-19	92.8	31	16	197	32.75	15.25	140.25	37.9714
	857	CL59contig00521	AT4G36760.1	ATAPP1; N-1-naphthylphthalamic acid binding / aminopeptidase	0	751	6	19	68	6.5	18.25	50	9.8292
	858	CL59contig00522	AT4G36760.1	ATAPP1; N-1-naphthylphthalamic acid binding / aminopeptidase	0	749	6	20	68	6.5	19.25	50	9.0685
	859	CL59contig00519	AT4G36760.1	ATAPP1; N-1-naphthylphthalamic acid binding / aminopeptidase	0	753	6	19	66	6.5	18.25	48.5	9.566
	860	CL59contig00520	AT4G36760.1	ATAPP1; N-1-naphthylphthalamic acid binding / aminopeptidase	0	751	6	20	66	6.5	19.25	48.5	8.7521
	861	CL60contig00531	AT1G75210.1	5' nucleotidase family protein	1e-80	243	5	4	36	5.25	3.25	26.75	8.698
	862	CL66contig00571	AT1G53310.3	ATPPC1 (PHOSPHOENOLPYRUVATE CARBOXYLASE 1); catalytic/ phosphoenolpyruvate carboxylase	0	868	5	24	145	5.25	23	100.75	31.417
	863	CL95contig00718	AT3G47340.1	ASN1 (GLUTAMINE-DEPENDENT ASPARAGINE SYNTHASE 1); asparagine synthase (glutamine-hydrolyzing)	0	937	24	97	370	25.25	98	297.5	81.9351
	864	CL95contig00717	AT3G47340.1	ASN1 (GLUTAMINE-DEPENDENT ASPARAGINE SYNTHASE 1); asparagine synthase (glutamine-hydrolyzing)	0	937	24	97	368	25.25	97.75	291	80.4057
	865	CL95contig00720	AT3G47340.1	ASN1 (GLUTAMINE-DEPENDENT ASPARAGINE SYNTHASE 1); asparagine synthase (glutamine-hydrolyzing)	0	947	24	92	345	25.25	93.75	269.25	76.4187
	866	CL95contig00719	AT3G47340.1	ASN1 (GLUTAMINE-DEPENDENT ASPARAGINE SYNTHASE 1); asparagine synthase (glutamine-hydrolyzing)	0	947	24	92	343	25.25	93.25	268	76.1795
	867	CL106contig00779	AT1G10370.1	ERD9 (EARLY-RESPONSIVE TO DEHYDRATION 9); glutathione transferase	3e-67	251	1	3	69	1	2.25	50.5	20.4374
	868	CL106contig00777	AT1G10370.1	ERD9 (EARLY-RESPONSIVE TO DEHYDRATION 9); glutathione transferase	5e-68	254	3	5	65	3	4.25	47.75	14.8054
	869	CL106contig00778	AT1G10370.1	ERD9 (EARLY-RESPONSIVE TO DEHYDRATION 9); glutathione transferase	2e-68	256	3	11	61	3	10.25	45.25	11.727
	870	CL128contig00886	AT5G43060.1	cysteine proteinase, putative / thiol protease, putative	2e-70	263	0	1	376	0	1	302.25	146.911
	871	CL128contig00887	AT5G43060.1	cysteine proteinase, putative / thiol protease, putative	2e-66	249	0	1	340	0	1	266.75	128.254
	872	CL132contig00907	AT3G61060.1	AtPP2-A13 (Arabidopsis thaliana phloem protein 2-A13); carbohydrate binding	7e-85	310	0	2	59	0	1.5	43.75	18.4135
	873	CL132contig00905	AT3G61060.1	AtPP2-A13 (Arabidopsis thaliana phloem protein 2-A13); carbohydrate binding	3e-88	322	0	3	57	0	2.25	42.25	18.6777
	874	CL132contig00908	AT3G61060.1	AtPP2-A13 (Arabidopsis thaliana phloem protein 2-A13); carbohydrate binding	2e-84	309	0	2	49	0	1.5	36	14.1098
	875	CL132contig00906	AT3G61060.1	AtPP2-A13 (Arabidopsis thaliana phloem protein 2-A13); carbohydrate binding	1e-87	320	0	3	47	0	2.25	34.75	14.0813
	876	CL160contig01024	AT2G02990.1	RNS1 (RIBONUCLEASE 1); endoribonuclease/ ribonuclease	7e-78	287	0	0	1262	0	0	1216.25	686.954
	877	CL162contig01030	AT1G28230.1	PUP1 (PURINE PERMEASE 1); purine nucleoside transmembrane transporter/ purine transmembrane transporter	9e-84	307	0	1	151	0	1	106	50.5812
	878	CL162contig01031	AT1G28230.1	PUP1 (PURINE PERMEASE 1); purine nucleoside transmembrane transporter/ purine transmembrane transporter	4e-85	311	0	1	151	0	1	106	50.5812
	879	CL162contig01033	AT1G28230.1	PUP1 (PURINE PERMEASE 1); purine nucleoside transmembrane transporter/ purine transmembrane transporter	3e-84	308	0	1	135	0	1	94.25	44.153
	880	CL162contig01032	AT1G28230.1	PUP1 (PURINE PERMEASE 1); purine nucleoside transmembrane transporter/ purine transmembrane transporter	8e-83	304	0	1	135	0	1	94	44.0171
	881	CL174contig01073	AT2G45400.1	BEN1; binding / catalytic/ coenzyme binding / oxidoreductase, acting on CH-OH group of donors	4e-59	225	4	11	90	4	10.25	65	19.0182
	882	CL174contig01071	AT2G45400.1	BEN1; binding / catalytic/ coenzyme binding / oxidoreductase, acting on CH-OH group of donors	3e-60	229	4	12	85	4	11	61.25	17.126
	883	CL174contig01074	AT2G45400.1	BEN1; binding / catalytic/ coenzyme binding / oxidoreductase, acting on CH-OH group of donors	2e-55	213	4	13	84	4	12.25	60.75	16.5466
	884	CL174contig01072	AT2G45400.1	BEN1; binding / catalytic/ coenzyme binding / oxidoreductase, acting on CH-OH group of donors	2e-56	216	4	14	79	4	13.25	57.75	15.0433
	885	CL176contig01080	AT5G45890.1	SAG12 (SENESCENCE-ASSOCIATED GENE 12); cysteine-type peptidase	1e-83	306	0	3	858	0	2.25	760.75	399.398
	886	CL176contig01079	AT5G59320.1	LTP3 (LIPID TRANSFER PROTEIN 3); lipid binding	8e-14	73.6	5	8	524	5.5	7	391.75	182.278
	887	CL176contig01081	AT5G59320.1	LTP3 (LIPID TRANSFER PROTEIN 3); lipid binding	8e-14	73.6	6	9	480	6.5	8.25	372.75	167.761
	888	CL194contig01146	AT5G45890.1	SAG12 (SENESCENCE-ASSOCIATED GENE 12); cysteine-type peptidase	4e-81	298	0	0	200	0	0	142.25	63.6955
	889	CL194contig01145	AT5G45890.1	SAG12 (SENESCENCE-ASSOCIATED GENE 12); cysteine-type peptidase	7e-81	297	0	0	195	0	0	138.75	62.066
	890	CL194contig01144	AT5G45890.1	SAG12 (SENESCENCE-ASSOCIATED GENE 12); cysteine-type peptidase	4e-81	298	0	0	179	0	0	126.75	56.3547
	891	CL194contig01143	AT5G45890.1	SAG12 (SENESCENCE-ASSOCIATED GENE 12); cysteine-type peptidase	7e-81	297	0	0	174	0	0	123.75	54.9387
	892	CL198contig01159	AT4G30580.1	ATS2; 1-acylglycerol-3-phosphate O-acyltransferase/ acyltransferase	6e-13	71.6	1	10	44	1	9.25	32.75	12.4906
	893	CL198contig01160	AT4G30580.1	ATS2; 1-acylglycerol-3-phosphate O-acyltransferase/ acyltransferase	7e-11	64.7	1	13	41	1	12.25	30.25	11.3119
	894	CL205contig01187	AT5G10450.1	GRF6 (G-box regulating factor 6); protein binding / protein phosphorylated amino acid binding	1e-112	403	48	62	198	49.25	63.75	141	12.3973
	895	CL205contig01186	AT5G10450.1	GRF6 (G-box regulating factor 6); protein binding / protein phosphorylated amino acid binding	1e-112	403	46	61	193	47.25	62.75	137.25	12.3323
	896	CL221contig01243	AT2G15490.1	UGT73B4 (UDP-GLYCOSYLTRANSFERASE 73B4); UDP-glucosyltransferase/ UDP-glycosyltransferase/ quercetin 3-O-glucosyltransferase/ quercetin 7-O-glucosyltransferase/ transferase, transferring glycosyl groups	3e-108	389	6	3	108	6.5	2.25	77.75	28.2897
	897	CL221contig01242	AT2G15490.1	UGT73B4 (UDP-GLYCOSYLTRANSFERASE 73B4); UDP-glucosyltransferase/ UDP-glycosyltransferase/ quercetin 3-O-glucosyltransferase/ quercetin 7-O-glucosyltransferase/ transferase, transferring glycosyl groups	3e-108	389	6	3	105	6.5	2.25	75.5	27.6396
	898	CL237contig01298	AT5G66320.2	zinc finger (GATA type) family protein	5e-35	145	13	6	43	13.75	5.5	32	9.3094
	899	CL237contig01296	AT5G66320.2	zinc finger (GATA type) family protein	8e-42	167	11	7	43	11.75	6.25	32	9.0669
	900	CL237contig01297	AT5G66320.2	zinc finger (GATA type) family protein	8e-42	167	14	7	42	15	6.25	31.25	8.8037
	901	CL271contig01418	AT4G27450.1	unknown protein	1e-89	239	68	83	284	69.25	83.5	202.25	19.0869
	902	CL271contig01417	AT4G27450.1	unknown protein	1e-89	239	68	83	282	69.25	83.25	200.5	18.6938
	903	CL271contig01420	AT4G27450.1	unknown protein	2e-94	342	47	58	246	48.5	59.25	171.5	20.3013
	904	CL271contig01419	AT4G27450.1	unknown protein	2e-94	342	47	58	244	48.5	59.25	169.25	19.6841
	905	CL293contig01496	AT2G23980.1	ATCNGC6; calmodulin binding	8e-92	335	17	28	139	18	27	97.25	20.149
	906	CL293contig01498	AT2G23980.1	ATCNGC6; calmodulin binding	8e-84	308	17	28	138	18	27	96.75	19.9574
	907	CL325contig01605	AT4G15530.6	PPDK (pyruvate orthophosphate dikinase); kinase/ pyruvate, phosphate dikinase	0	999	22	20	125	23.5	19.25	89.5	21.0049
	908	CL357contig01712	255538582	--	4e-09	58.9	13	4	57	13.75	3.25	42.5	12.9974
	909	CL357contig01715	255538582	--	3e-09	58.9	13	4	57	13.75	3.25	42.5	12.9974
	910	CL357contig01713	AT3G50700.1	AtIDD2 (Arabidopsis thaliana Indeterminate(ID)-Domain 2); nucleic acid binding / transcription factor/ zinc ion binding	8e-06	48.1	14	4	57	15	3.25	42.5	12.9423
	911	CL357contig01714	AT3G50700.1	AtIDD2 (Arabidopsis thaliana Indeterminate(ID)-Domain 2); nucleic acid binding / transcription factor/ zinc ion binding	8e-06	48.1	14	4	57	15	3.25	42.5	12.9423
	912	CL446contig02022	AT1G01720.1	ATAF1; transcription activator/ transcription factor	9e-97	350	42	45	222	42.75	44.25	154.5	20.5459
	913	CL446contig02023	AT5G08790.1	ATAF2; transcription activator	4e-85	311	41	46	219	42	45.25	153	20.0291
	914	CL455contig02054	AT3G14630.1	CYP72A9; electron carrier/ heme binding / iron ion binding / monooxygenase/ oxygen binding	6e-114	305	0	1	62	0	1	45.75	19.461
	915	CL455contig02052	AT3G14630.1	CYP72A9; electron carrier/ heme binding / iron ion binding / monooxygenase/ oxygen binding	2e-113	406	0	1	60	0	1	44.5	18.3777
	916	CL455contig02053	AT3G14630.1	CYP72A9; electron carrier/ heme binding / iron ion binding / monooxygenase/ oxygen binding	3e-114	306	0	1	57	0	1	42.5	17.7862
	917	CL455contig02051	AT3G14630.1	CYP72A9; electron carrier/ heme binding / iron ion binding / monooxygenase/ oxygen binding	8e-114	407	0	1	55	0	1	40.75	16.5241
	918	CL473contig02114	AT5G13980.2	glycosyl hydrolase family 38 protein	1e-104	376	3	8	53	3	7.25	39.25	12.5128
	919	CL473contig02113	AT5G13980.2	glycosyl hydrolase family 38 protein	9e-105	377	3	10	53	3	9.25	39.25	12.079
	920	CL473contig02116	AT3G26720.1	glycosyl hydrolase family 38 protein	1e-23	106	2	3	36	2	2.25	27	10.5932
	921	CL473contig02115	AT3G26720.1	glycosyl hydrolase family 38 protein	1e-23	106	2	5	36	2	4.25	27	9.757
	922	CL474contig02117	AT1G22540.1	proton-dependent oligopeptide transport (POT) family protein	3e-117	419	17	7	75	18.25	6.5	55	18.6365
	923	CL474contig02118	AT1G22540.1	proton-dependent oligopeptide transport (POT) family protein	1e-115	413	15	7	61	16	6.5	45.25	14.2493
	924	CL509contig02227	255536733	---	9e-06	47	2	1	32	2	1	24.25	9.2512
	925	CL532contig02272	AT2G15480.1	UGT73B5 (UDP-glucosyl transferase 73B5); UDP-glucosyltransferase/ UDP-glycosyltransferase/ quercetin 3-O-glucosyltransferase/ transferase, transferring glycosyl groups	8e-94	340	0	1	100	0	1	71.25	37.5099
	926	CL532contig02273	AT2G15480.1	UGT73B5 (UDP-glucosyl transferase 73B5); UDP-glucosyltransferase/ UDP-glycosyltransferase/ quercetin 3-O-glucosyltransferase/ transferase, transferring glycosyl groups	3e-94	342	0	1	99	0	1	70.5	37.0729
	927	CL535contig02279	AT3G57870.1	SCE1 (SUMO CONJUGATION ENZYME 1); SUMO ligase	1e-69	259	7	20	74	7.75	19.5	54	10.1568
	928	CL535contig02278	AT3G57870.1	SCE1 (SUMO CONJUGATION ENZYME 1); SUMO ligase	2e-69	258	7	19	73	7.75	18.25	53.5	10.8002
	929	CL549contig02305	AT2G37330.1	ALS3 (ALUMINUM SENSITIVE 3)	6e-112	400	23	4	88	24.25	3.25	63.75	17.1401
	930	CL549contig02306	AT2G37330.1	ALS3 (ALUMINUM SENSITIVE 3)	2e-112	402	23	4	87	24.25	3.25	62.75	16.753
	931	CL582contig02373	AT2G39970.1	peroxisomal membrane protein (PMP36)	2e-68	133	79	92	322	80	94	253.5	56.1142
	932	CL582contig02372	AT2G39970.1	peroxisomal membrane protein (PMP36)	2e-68	133	67	89	280	67.75	89.75	199	79.0386
	933	CL596contig02401	AT1G02880.3	TPK1 (THIAMIN PYROPHOSPHOKINASE1); thiamin diphosphokinase	2e-77	286	2	14	53	2	13.5	39.25	14.6315
	934	CL596contig02402	AT2G23180.1	CYP96A1; electron carrier/ heme binding / iron ion binding / monooxygenase/ oxygen binding	2e-53	129	0	7	42	0	6.5	31.25	12.3562
	935	CL684contig02580	AT2G44310.1	calcium-binding EF hand family protein	2e-45	179	14	24	66	15	23.5	48.75	9.2915
	936	CL684contig02579	AT2G44310.1	calcium-binding EF hand family protein	2e-45	179	14	24	66	15	23.5	48.5	9.2115
	937	CL696contig02604	AT1G56220.3	dormancy/auxin associated family protein	7e-17	83.6	2	3	36	2	2.25	27	8.9029
	938	CL747contig02709	AT5G60800.1	heavy-metal-associated domain-containing protein	5e-28	122	35	56	163	36.5	57	116.25	11.7026
	939	CL747contig02710	AT5G60800.1	heavy-metal-associated domain-containing protein	2e-27	120	34	55	158	35.75	56	112	11.488
	940	CL769contig02759	AT3G23600.1	dienelactone hydrolase family protein	7e-69	257	8	4	92	8.75	3.25	66.5	20.0508
	941	CL769contig02758	AT3G23600.1	dienelactone hydrolase family protein	2e-69	259	14	4	89	15	3.25	64.5	17.0493
	942	CL788contig02799	AT4G05000.2	VPS28-2; transporter	1e-50	180	5	6	20	5.5	5.5	15.25	8.6538
	943	CL788contig02798	AT4G05000.2	VPS28-2; transporter	3e-40	144	4	6	20	4.25	5.5	15.25	8.0811
	944	CL789contig02801	AT1G65820.1	microsomal glutathione s-transferase, putative	9e-48	186	27	18	123	28.5	17.5	88.25	19.5125
	945	CL789contig02800	AT1G65820.1	microsomal glutathione s-transferase, putative	1e-47	186	26	18	121	27.5	17.5	87	21.1955
	946	CL793contig02809	AT3G10985.1	SAG20 (SENESCENCE ASSOCIATED GENE 20)	1e-27	120	37	24	119	38.25	23.5	85.5	14.3303
	947	CL793contig02808	AT3G10985.1	SAG20 (SENESCENCE ASSOCIATED GENE 20)	1e-27	120	36	24	118	37.25	23.5	84.75	14.4259
	948	CL805contig02833	AT1G06260.1	cysteine proteinase, putative	2e-88	322	0	0	406	0	0	343.5	192.491
	949	CL805contig02834	AT5G43060.1	cysteine proteinase, putative / thiol protease, putative	1e-87	320	0	1	401	0	1	336.75	188.495
	950	CL823contig02870	225425770	--	7e-75	276	0	0	51	0	0	37.5	18.0686
	951	CL826contig02875	--	--	--	--	2	1	62	2	1	45.75	20.7936
	952	CL862contig02949	AT2G47485.1	unknown protein	2e-14	75.9	1	9	57	1	8.25	42.5	16.3327
	953	CL867contig02959	AT3G13080.1	ATMRP3; ATPase, coupled to transmembrane movement of substances / chlorophyll catabolite transporter/ glutathione S-conjugate-exporting ATPase	1e-10	64.7	0	1	59	0	1	44	17.7802
	954	CL867contig02958	AT3G13080.1	ATMRP3; ATPase, coupled to transmembrane movement of substances / chlorophyll catabolite transporter/ glutathione S-conjugate-exporting ATPase	4e-143	504	0	1	57	0	1	42.75	17.2026
	955	CL923contig03069	AT5G13080.1	WRKY75; transcription factor	8e-44	173	2	0	27	2	0	20.5	8.0242
	956	CL924contig03070	AT5G20090.2	unknown protein	5e-51	197	7	20	66	7.75	19.5	48.75	10.1938
	957	CL924contig03071	AT5G20090.2	unknown protein	5e-51	197	7	20	63	7.75	19.5	46.5	9.3894
	958	CL927contig03075	AT1G04680.1	pectate lyase family protein	0	635	20	7	64	21.5	6.5	47.25	13.8499
	959	CL985contig03190	AT3G51240.1	F3H (FLAVANONE 3-HYDROXYLASE); naringenin 3-dioxygenase	2e-137	485	3	6	54	3	5.5	40	13.7254
	960	CL985contig03191	AT3G51240.1	F3H (FLAVANONE 3-HYDROXYLASE); naringenin 3-dioxygenase	4e-137	484	4	6	53	4.25	5.5	39.25	13.7286
	961	CL1007contig03234	AT5G46050.1	PTR3 (PEPTIDE TRANSPORTER 3); dipeptide transporter/ transporter/ tripeptide transporter	4e-55	211	0	1	46	0	1	34.5	14.8485
	962	CL1007contig03235	AT5G46050.1	PTR3 (PEPTIDE TRANSPORTER 3); dipeptide transporter/ transporter/ tripeptide transporter	4e-55	211	0	1	45	0	1	33.5	14.3143
	963	CL1083contig03386	AT3G54140.1	PTR1 (PEPTIDE TRANSPORTER 1); dipeptide transporter/ transporter/ tripeptide transporter	0	767	2	4	272	2	3.25	190.25	84.6433
	964	CL1231contig03679	AT4G19390.1	FUNCTIONS IN: molecular_function unknown; INVOLVED IN: biological_process unknown; LOCATED IN: chloroplast; EXPRESSED IN: 23 plant structures; EXPRESSED DURING: 13 growth stages; CONTAINS InterPro DOMAIN/s: Uncharacterised conserved protein UCP022348 (InterPro:IPR016804), Uncharacterised protein family UPF0114 (InterPro:IPR005134); BEST Arabidopsis thaliana protein match is: unknown protein (TAIR…	6e-57	216	10	29	122	10.75	28.5	88	23.4807
	965	CL1231contig03680	AT4G19390.1	FUNCTIONS IN: molecular_function unknown; INVOLVED IN: biological_process unknown; LOCATED IN: chloroplast; EXPRESSED IN: 23 plant structures; EXPRESSED DURING: 13 growth stages; CONTAINS InterPro DOMAIN/s: Uncharacterised conserved protein UCP022348 (InterPro:IPR016804), Uncharacterised protein family UPF0114 (InterPro:IPR005134); BEST Arabidopsis thaliana protein match is: unknown protein (TAIR…	6e-57	216	10	29	121	10.75	28.5	87	23.0694
	966	CL1245contig03708	AT3G48100.1	ARR5 (ARABIDOPSIS RESPONSE REGULATOR 5); transcription regulator/ two-component response regulator	2e-41	166	1	0	40	1	0	29.75	12.002
	967	CL1352contig03920	AT2G01770.1	VIT1 (vacuolar iron transporter 1); iron ion transmembrane transporter	2e-87	318	1	7	87	1	6.5	63	24.0152
	968	CL1352contig03921	AT2G01770.1	VIT1 (vacuolar iron transporter 1); iron ion transmembrane transporter	4e-22	101	1	7	64	1	6.5	47.5	16.798
	969	CL1378contig03973	AT5G20010.1	RAN-1; GTP binding / GTPase/ protein binding	1e-23	104	3	3	34	3	2.25	25.5	9.121
	970	CL1413contig04043	AT1G30400.2	MRP1 (ARABIDOPSIS THALIANA MULTIDRUG RESISTANCE-ASSOCIATED PROTEIN 1); ATPase, coupled to transmembrane movement of substances / xenobiotic-transporting ATPase	5e-163	571	11	10	38	12	9.25	28.5	8.6626
	971	CL1413contig04042	AT1G30400.2	MRP1 (ARABIDOPSIS THALIANA MULTIDRUG RESISTANCE-ASSOCIATED PROTEIN 1); ATPase, coupled to transmembrane movement of substances / xenobiotic-transporting ATPase	4e-163	571	11	10	38	12	9.25	28.5	8.5883
	972	CL1424contig04064	AT3G15640.1	cytochrome c oxidase family protein	7e-46	181	5	4	45	5.5	3.25	33.5	9.6198
	973	CL1454contig04124	AT5G19590.1	unknown protein	1e-40	162	38	34	117	39.25	33.5	84.5	24.0922
	974	CL1460contig04135	AT2G03090.1	ATEXPA15 (ARABIDOPSIS THALIANA EXPANSIN A15)	2e-93	339	0	1	124	0	1	89.25	45.5564
	975	CL1460contig04136	AT2G03090.1	ATEXPA15 (ARABIDOPSIS THALIANA EXPANSIN A15)	7e-86	313	0	1	67	0	1	49.25	22.897
	976	CL1491contig04196	AT2G38480.1	integral membrane protein, putative	1e-44	176	3	14	50	3	13.5	36.75	12.2645
	977	CL1491contig04197	AT2G38480.1	integral membrane protein, putative	4e-41	164	3	14	48	3	13.5	35.75	11.8375
	978	CL1511contig04236	AT3G10190.1	calmodulin, putative	4e-30	127	1	2	32	1	1.5	24.5	8.948
	979	CL1517contig04248	AT4G09670.1	oxidoreductase family protein	1e-125	446	3	7	93	3	6.5	67.75	23.7927
	980	CL1517contig04249	AT4G09670.1	oxidoreductase family protein	4e-94	341	2	4	51	2	3.25	37.5	13.4611
	981	CL1524contig04263	AT1G61560.1	MLO6 (MILDEW RESISTANCE LOCUS O 6); calmodulin binding	2e-26	115	3	9	44	3	8.75	33	10.8829
	982	CL1534contig04282	AT2G01275.2	zinc finger (C3HC4-type RING finger) family protein	1e-39	160	3	0	45	3	0	33.5	13.5152
	983	CL1576contig04365	AT2G34770.1	FAH1 (FATTY ACID HYDROXYLASE 1); catalytic/ fatty acid alpha-hydroxylase	2e-75	279	0	0	97	0	0	69.25	31.9914
	984	CL1576contig04364	AT2G34770.1	FAH1 (FATTY ACID HYDROXYLASE 1); catalytic/ fatty acid alpha-hydroxylase	2e-75	279	0	0	92	0	0	66.5	30.496
	985	CL1577contig04366	AT1G01720.1	ATAF1; transcription activator/ transcription factor	2e-85	313	10	5	54	11	4.5	40	8.1829
	986	CL1585contig04382	AT1G66390.1	MYB90 (MYB DOMAIN PROTEIN 90); DNA binding / transcription factor	3e-39	117	0	0	39	0	0	28.75	11.8048
	987	CL1585contig04383	AT1G66390.1	MYB90 (MYB DOMAIN PROTEIN 90); DNA binding / transcription factor	7e-44	174	0	0	35	0	0	26.5	10.635
	988	CL1586contig04384	AT2G26250.1	KCS10 (3-KETOACYL-COA SYNTHASE 10); acyltransferase/ catalytic/ transferase, transferring acyl groups other than amino-acyl groups	0	813	34	87	256	35.75	87.75	180.5	36.496
	989	CL1648contig04508	AT1G76690.1	OPR2	7e-174	607	43	13	142	44	12.25	99	17.1573
	990	CL1648contig04507	AT1G76690.1	OPR2	5e-89	324	29	9	99	31.25	8.75	70.75	12.26
	991	CL1655contig04521	AT1G59900.1	AT-E1 ALPHA; oxidoreductase, acting on the aldehyde or oxo group of donors, disulfide as acceptor / pyruvate dehydrogenase (acetyl-transferring)	1e-172	603	23	30	88	24.5	29.75	64	8.8678
	992	CL1679contig04571	AT1G22150.1	SULTR1;3; sulfate transmembrane transporter	0	729	7	2	131	7.75	1.5	92	34.7098
	993	CL1679contig04570	AT1G22150.1	SULTR1;3; sulfate transmembrane transporter	0	728	7	2	125	7.75	1.5	89.5	33.4851
	994	CL1687contig04587	AT5G05340.1	peroxidase, putative	3e-87	318	0	4	32	0	3.25	24.5	9.3827
	995	CL1751contig04712	AT4G37980.1	ELI3-1 (ELICITOR-ACTIVATED GENE 3-1); binding / catalytic/ oxidoreductase/ zinc ion binding	3e-115	412	156	53	608	157.25	54	455	86.4178
	996	CL1774contig04757	AT1G25560.1	TEM1 (TEMPRANILLO 1); transcription factor	8e-103	370	0	24	82	0	23.5	59.5	21.551
	997	CL1787contig04782	AT5G19140.1	AILP1	5e-97	351	21	32	115	22.5	31.25	83.5	14.218
	998	CL1787contig04783	AT5G19140.1	AILP1	5e-97	351	21	33	115	22.5	32.75	83.75	14.1811
	999	CL1798contig04804	AT1G70780.1	unknown protein	2e-15	80.1	0	2	381	0	1.5	314.75	160.123
	1000	CL1811contig04827	AT2G15050.3	LTP; lipid binding	2e-15	79.3	27	49	620	28.5	49	462.75	160.785
	1001	CL1811contig04828	AT2G15050.3	LTP; lipid binding	9e-15	77	27	47	617	28.5	47	460.5	160.65
	1002	CL1821contig04846	242070913	--	5e-16	81.6	0	28	83	0	27.5	60.5	22.9032
	1003	CL1864contig04930	--	--	--	--	0	0	60	0	0	44.75	18.2281
	1004	CL1864contig04931	--	--	--	--	0	0	59	0	0	44.25	18.011
	1005	CL1875contig04953	AT4G13840.1	transferase family protein	4e-77	285	11	67	307	12.25	69.75	222.75	75.4459
	1006	CL1875contig04952	AT4G13840.1	transferase family protein	4e-77	285	11	67	303	12.25	69.5	216.25	72.5621
	1007	CL1975contig05151	AT5G23950.1	C2 domain-containing protein	4e-32	135	1	0	310	1.3333	0	232.75	132.117
	1008	CL1975contig05150	AT5G23950.1	C2 domain-containing protein	4e-32	135	1	0	310	1.3333	0	231	131.076
	1009	CL2077contig05354	AT4G26270.1	PFK3 (PHOSPHOFRUCTOKINASE 3); 6-phosphofructokinase	2e-68	256	0	1	21	0	1	16.25	8.3516
	1010	CL2091contig05381	AT2G35660.1	CTF2A; monooxygenase/ oxidoreductase	1e-153	540	11	37	108	12.25	37.25	78.25	12.5782
	1011	CL2091contig05382	AT2G35660.1	CTF2A; monooxygenase/ oxidoreductase	1e-153	540	9	36	107	10	36	77.25	13.5338
	1012	CL2137contig05473	AT5G12020.1	HSP17.6II (17.6 KDA CLASS II HEAT SHOCK PROTEIN)	2e-36	149	1	1	53	1.3333	1	39.25	31.3873
	1013	CL2144contig05487	AT2G20360.1	binding / catalytic/ coenzyme binding	2e-165	578	32	36	217	33.75	36	151.75	27.9446
	1014	CL2144contig05488	AT2G20360.1	binding / catalytic/ coenzyme binding	2e-165	578	29	35	203	31.25	34.75	144.5	26.7682
	1015	CL2183contig05565	--	--	--	--	6	17	74	6.75	16.5	54.25	11.3383
	1016	CL2183contig05566	--	--	--	--	6	16	73	6.75	15.5	53.5	11.2115
	1017	CL2206contig05612	AT1G06260.1	cysteine proteinase, putative	7e-84	307	0	4	968	0	3.25	940.75	520.491
	1018	CL2206contig05611	AT1G06260.1	cysteine proteinase, putative	7e-84	307	0	4	968	0	3.25	923.75	510.486
	1019	CL2222contig05631	AT1G06380.1	ribosomal protein-related	2e-12	69.3	5	3	59	5.5	2.5	44.25	14.6243
	1020	CL2236contig05650	AT5G45890.1	SAG12 (SENESCENCE-ASSOCIATED GENE 12); cysteine-type peptidase	5e-94	341	0	0	190	0	0	135.75	67.6473
	1021	CL2254contig05674	--	--	--	--	0	29	110	0	28.5	79.75	31.3136
	1022	CL2254contig05673	--	--	--	--	0	31	110	0	30.5	79.25	29.0388
	1023	CL2309contig05750	AT2G16430.2	PAP10 (PURPLE ACID PHOSPHATASE 10); acid phosphatase/ protein serine/threonine phosphatase	0	730	0	4	138	0	3.25	96.75	41.137
	1024	CL2381contig05822	AT5G10860.1	CBS domain-containing protein	6e-85	310	11	10	75	12.25	9.75	55	10.8411
	1025	CL2428contig05869	AT2G38750.1	ANNAT4 (ANNEXIN ARABIDOPSIS 4); calcium ion binding / calcium-dependent phospholipid binding	1e-83	306	0	0	115	0	0	83.75	39.9638
	1026	CL2630contig06071	--	--	--	--	0	7	153	0	6.5	110	55.4456
	1027	CL2636contig06077	AT1G01320.1	tetratricopeptide repeat (TPR)-containing protein	8e-24	55.1	2	5	15	2	4.5	11.5	8.2525
	1028	CL2915contig06356	AT5G18840.1	sugar transporter, putative	3e-103	314	4	9	41	4.5	8.75	30.5	8.2819
	1029	CL2975contig06416	AT1G04240.1	SHY2 (SHORT HYPOCOTYL 2); transcription factor	3e-49	191	5	26	289	5.5	25.5	207.5	70.4507
	1030	CL2987contig06428	--	--	--	--	5	8	89	5.5	7.75	64.5	19.0069
	1031	CL3001contig06442	AT2G46140.1	late embryogenesis abundant protein, putative / LEA protein, putative	3e-47	185	1	6	76	1.3333	5.5	56	19.64
	1032	CL3026contig06467	AT1G60690.1	aldo/keto reductase family protein	9e-130	460	11	5	55	12.25	4.5	41	9.0288
	1033	CL3047contig06488	AT1G51200.2	zinc finger (AN1-like) family protein	1e-48	190	13	23	74	14.5	22.5	54.75	8.5674
	1034	CL3110contig06551	AT5G55560.1	protein kinase family protein	1e-74	275	0	0	38	0	0	28.5	11.3626
	1035	CL3140contig06581	AT3G61260.1	DNA-binding family protein / remorin family protein	1e-31	133	0	1	31	0	1	23.5	10.093
	1036	CL3255contig06696	AT5G13440.1	ubiquinol-cytochrome C reductase iron-sulfur subunit, mitochondrial, putative / Rieske iron-sulfur protein, putative	2e-109	392	38	44	123	39.25	43.75	88.75	8.3866
	1037	CL3397contig06838	AT1G76680.1	OPR1; 12-oxophytodienoate reductase	5e-140	494	6	14	111	6.75	13.5	80.25	24.8869
	1038	CL3423contig06864	AT4G17830.1	peptidase M20/M25/M40 family protein	2e-125	446	10	4	73	11.25	3.5	53.5	14.1238
	1039	CL3516contig06957	AT4G25810.1	XTR6 (XYLOGLUCAN ENDOTRANSGLYCOSYLASE 6); hydrolase, acting on glycosyl bonds / hydrolase, hydrolyzing O-glycosyl compounds / xyloglucan:xyloglucosyl transferase	2e-111	399	51	7	465	53	6.75	365.75	132.34
	1040	CL3581contig07022	AT4G37050.1	PLP4 (PATATIN-LIKE PROTEIN 4); nutrient reservoir	7e-82	204	1	6	22	1.3333	5.5	16.75	20.9805
	1041	CL3727contig07168	AT5G40650.1	SDH2-2; electron carrier/ succinate dehydrogenase	2e-92	335	14	0	53	15.25	0	39.25	12.0864
	1042	CL3750contig07191	AT4G34135.1	UGT73B2 (UDP-GLUCOSYLTRANSFERASE 73B2); UDP-glucosyltransferase/ UDP-glycosyltransferase/ flavonol 3-O-glucosyltransferase/ quercetin 7-O-glucosyltransferase	1e-48	190	11	1	50	12.25	1	37	10.3003
	1043	CL3763contig07204§	AT5G11720.1	alpha-glucosidase 1 (AGLU1)	5e-86	314	5	0	66	5.5	0	48.75	21.2542
	1044	CL3937contig07378	255563766	---	8e-07	51.6	8	7	146	9	6.75	102.5	39.195
	1045	CL3939contig07380	AT2G01770.1	VIT1 (vacuolar iron transporter 1); iron ion transmembrane transporter	6e-75	277	1	1	66	1.25	1	48.75	19.6973
	1046	CL3941contig07382	AT1G78620.2	integral membrane family protein	2e-17	84	0	0	29	0	0	22.25	9.4178
	1047	CL4041contig07482	AT1G18880.1	proton-dependent oligopeptide transport (POT) family protein	4e-90	328	0	0	47	0	0	34.75	16.7473
	1048	CL4055contig07496	AT2G35840.2	sucrose-phosphatase 1 (SPP1)	4e-136	481	7	12	76	7.75	11.5	56	12.2835
	1049	CL4056contig07497	AT1G10370.1	ERD9 (EARLY-RESPONSIVE TO DEHYDRATION 9); glutathione transferase	9e-58	220	0	1	38	0	1	28.5	10.9998
	1050	CL4070contig07511	AT1G08830.2	CSD1 (COPPER/ZINC SUPEROXIDE DISMUTASE 1); superoxide dismutase	2e-72	270	23	24	121	24.5	23.5	87	12.141
	1051	CL4098contig07539	AT3G12490.2	cysteine protease inhibitor, putative / cystatin, putative	3e-28	122	27	23	83	28.75	22.5	60.5	9.3225
	1052	CL4213contig07654	AT3G11780.1	MD-2-related lipid recognition domain-containing protein / ML domain-containing protein	7e-45	177	47	33	147	48.75	32.75	103.25	9.8027
	1053	CL4266contig07707	AT4G25830.1	integral membrane family protein	1e-13	66.6	16	8	198	17.5	7.75	141.5	45.5861
	1054	CL4268contig07709	AT4G31130.1	unknown protein	7e-62	233	8	17	232	9	16.5	160.5	50.7749
	1055	CL4374contig07815	AT3G20910.1	NF-YA9 (NUCLEAR FACTOR Y, SUBUNIT A9); specific transcriptional repressor/ transcription factor	2e-20	94	0	1	231	0	1	159	89.6144
	1056	CL4459contig07900	AT1G72230.1	plastocyanin-like domain-containing protein	1e-31	133	18	24	81	19.5	23.5	59.25	14.6071
	1057	CL4473contig07914	AT3G22370.1	AOX1A (ALTERNATIVE OXIDASE 1A); alternative oxidase	2e-132	469	1	8	764	1.25	7.75	629.25	286.107
	1058	CL4537contig07978	--	--	--	--	8	6	50	9	5.5	37	8.6082
	1059	CL4585contig08026	AT5G62200.1	embryo-specific protein-related	4e-46	181	7	2	42	7.75	1.5	31.25	8.1177
	1060	CL4862contig08303	AT5G59720.1	HSP18.2 (heat shock protein 18.2)	9e-29	122	0	0	3	0	0	2	10.7352
	1061	CL4933contig08374	AT5G59310.1	LTP4 (LIPID TRANSFER PROTEIN 4); lipid binding	2e-18	89	0	6	215	0	5.5	151.25	72.0381
	1062	CL4981contig08422	AT5G11520.1	ASP3 (ASPARTATE AMINOTRANSFERASE 3); L-aspartate:2-oxoglutarate aminotransferase	0	666	10	12	159	11.25	11.5	112.25	31.5109
	1063	CL5070contig08511	AT3G29970.1	germination protein-related	5e-27	118	0	4	62	0	3.75	46.25	16.6459
	1064	CL5079contig08520	AT2G44300.1	lipid transfer protein-related	2e-31	132	0	0	65	0	0	48	22.8192
	1065	CL5095contig08536	AT4G28390.1	AAC3 (ADP/ATP CARRIER 3); ATP:ADP antiporter/ binding	2e-152	535	116	95	442	118	96.5	357.5	45.4047
	1066	CL5105contig08546	AT1G80160.1	lactoylglutathione lyase family protein / glyoxalase I family protein	1e-57	135	2	4	75	2.5	3.75	55	19.3213
	1067	CL5112contig08553	AT3G01280.1	VDAC1 (VOLTAGE DEPENDENT ANION CHANNEL 1); voltage-gated anion channel	1e-96	350	23	29	107	24.5	28.75	77.25	8.8472
	1068	CL5121contig08562	AT1G15380.2	lactoylglutathione lyase family protein / glyoxalase I family protein	1e-61	233	3	17	57	3.25	16.5	42.75	13.5658
	1069	CL5123contig08564	AT3G22850.1	unknown protein	4e-82	301	9	3	75	10	2.5	55	22.2111
	1070	CL5152contig08593	--	--	--	--	2	5	38	2.5	4.5	28.5	9.0987
	1071	CL5172contig08613	AT3G48460.1	GDSL-motif lipase/hydrolase family protein	2e-104	376	10	49	213	11.25	49.25	150.5	41.0099
	1072	CL5175contig08616	--	--	--	--	0	1	62	0	1	46.25	23.3119
	1073	CL5212contig08653	--	--	--	--	0	0	51	0	0	38	18.5921
	1074	CL5315contig08756	AT1G08830.2	CSD1 (COPPER/ZINC SUPEROXIDE DISMUTASE 1); superoxide dismutase	9e-73	270	51	25	157	53	24.5	111.75	17.5088
	1075	CL5319contig08760	AT1G56430.1	NAS4 (NICOTIANAMINE SYNTHASE 4); nicotianamine synthase	5e-90	328	0	21	227	0	20.5	157.25	62.1372
	1076	CL5338contig08779	AT1G75750.1	GASA1 (GAST1 PROTEIN HOMOLOG 1)	2e-24	108	1	0	152	1.25	0	108.25	49.7868
	1077	CL5355contig08796	AT5G59845.1	gibberellin-regulated family protein	6e-28	119	0	0	38	0	0	28.5	10.8483
	1078	CL5383contig08824	AT2G28305.1	unknown protein	5e-74	274	5	1	38	5.5	1	28.5	10.7507
	1079	CL5599contig09040	AT4G25000.1	AMY1 (ALPHA-AMYLASE-LIKE); alpha-amylase	7e-158	553	0	0	101	0	0	72	37.6626
	1080	CL5616contig09057	225437896	--	5e-06	45.8	1	2	43	1.5	1.5	32.25	14.4781
	1081	CL5618contig09059	--	--	--	--	0	0	57	0	0	42.75	19.8856
	1082	CL5678contig09119	AT1G56580.1	unknown protein	1e-39	160	36	152	853	37.5	147.75	750.75	208.37
	1083	CL5700contig09141	AT3G50770.1	calmodulin-related protein, putative	5e-25	111	1	10	49	1.5	9.75	36.5	10.4288
	1084	CL5701contig09142	AT1G53240.1	malate dehydrogenase (NAD), mitochondrial	4e-141	498	48	13	285	50	12.75	203	69.894
	1085	CL5765contig09206	AT5G07580.1	DNA binding / transcription factor	8e-37	150	1	0	34	1.5	0	25.75	9.3248
	1086	CL5789contig09230	AT3G17980.1	C2 domain-containing protein	2e-45	179	7	9	66	7.75	9	48.75	10.3517
	1087	CL5830contig09271	--	--	--	--	4	2	99	4.5	1.5	71	34.0202
	1088	CL5981contig09422	AT3G17020.1	universal stress protein (USP) family protein	6e-60	227	33	24	180	34.75	23.5	127.5	23.1624
	1089	CL6134contig09575§	AT1G65590.1	HEXO3 (BETA-HEXOSAMINIDASE 3); beta-N-acetylhexosaminidase/ hexosaminidase	0	701	22	32	131	23.5	31.75	92	19.3942
	1090	CL6183contig09624	AT5G50400.1	PAP27 (PURPLE ACID PHOSPHATASE 27); acid phosphatase/ protein serine/threonine phosphatase	6e-97	352	0	0	68	0	0	50.25	22.1212
	1091	CL6326contig09767	AT2G36790.1	UGT73C6 (UDP-glucosyl transferase 73C6); UDP-glucosyltransferase/ UDP-glycosyltransferase/ quercetin 3-O-glucosyltransferase/ quercetin 4'-O-glucosyltransferase/ quercetin 7-O-glucosyltransferase/ transferase, transferring glycosyl groups	2e-41	166	0	0	8	0	0	6.5	10.2708
	1092	CL6749contig10190	AT3G58970.1	magnesium transporter CorA-like family protein	1e-108	389	0	3	28	1	2.75	21.5	8.0439
	1093	CL7365contig10806	AT2G24570.1	WRKY17; calmodulin binding / transcription factor	1e-64	243	6	7	48	6.75	6.75	35.75	10.7695
	1094	CL7432contig10873	AT1G56580.1	unknown protein	4e-44	175	5	43	154	5.5	42.75	110.75	26.1937
	1095	CL7542contig10983	AT1G68530.1	KCS6 (3-KETOACYL-COA SYNTHASE 6); catalytic/ transferase, transferring acyl groups other than amino-acyl groups	2e-91	332	0	0	39	1	0	29.25	13.6505
	1096	CL7617contig11058	225467787	---	8e-12	65.1	0	1	26	1	1	19.75	8.413
	1097	CL7750contig11191	AT4G37990.1	ELI3-2 (ELICITOR-ACTIVATED GENE 3-2); aryl-alcohol dehydrogenase/ mannitol dehydrogenase	3e-109	392	0	1	80	1	1	58.5	28.5647
	1098	CL7831contig11272	AT2G18420.1	Encodes a Gibberellin-regulated GASA/GAST/Snakin family protein	1e-24	109	3	4	79	3.75	3.75	57.75	19.6033
	1099	CL7866contig11307	AT1G65730.1	YSL7 (YELLOW STRIPE LIKE 7); oligopeptide transporter	0	877	5	6	165	5.75	5.5	117.25	41.5093
	1100	CL7950contig11391	AT1G01050.1	AtPPa1 (Arabidopsis thaliana pyrophosphorylase 1); inorganic diphosphatase	1e-93	339	9	6	56	10.25	5.5	42	8.5811
	1101	CL7995contig11436	AT5G14740.2	CA2 (CARBONIC ANHYDRASE 2); carbonate dehydratase/ zinc ion binding	3e-84	308	1	7	41	1.5	6.75	30.5	9.0146
	1102	CL8157contig11598	AT1G54490.1	XRN4 (EXORIBONUCLEASE 4); 5'-3' exonuclease/ 5'-3' exoribonuclease/ nucleic acid binding	1e-37	150	0	0	27	1	0	20.5	8.8193
	1103	CL8162contig11603	AT5G50400.1	PAP27 (PURPLE ACID PHOSPHATASE 27); acid phosphatase/ protein serine/threonine phosphatase	0	817	4	10	82	4.75	10	59.75	17.172
	1104	CL8405contig11846	AT2G01770.1	VIT1 (vacuolar iron transporter 1); iron ion transmembrane transporter	2e-78	289	2	8	60	2.5	7.75	45	14.5782
	1105	CL8663contig12104	AT5G02540.1	short-chain dehydrogenase/reductase (SDR) family protein	1e-106	383	0	3	48	1	2.75	35.75	12.7363
	1106	CL8708contig12149	AT5G40650.1	SDH2-2; electron carrier/ succinate dehydrogenase	7e-120	427	8	20	71	9.25	19.75	52.25	9.6457
	1107	CL8796contig12237	AT1G27450.2	APT1 (ADENINE PHOSPHORIBOSYL TRANSFERASE 1); adenine phosphoribosyltransferase	1e-72	270	48	47	196	50	47.25	139.75	14.2159
	1108	CL8854contig12295	AT5G06570.2	hydrolase	3e-89	325	26	8	82	27.75	7.75	59.75	17.9159
	1109	CL8862contig12303	AT4G11220.1	BTI2 (VIRB2-INTERACTING PROTEIN 2)	3e-65	245	3	10	87	3.75	10	63	17.7127
	1110	CL8864contig12305	AT2G36410.3	unknown protein	2e-35	145	3	11	87	3.75	10.75	63	17.4373
	1111	CL8906contig12347	AT5G20080.1	NADH-cytochrome b5 reductase, putative	1e-100	362	6	4	50	6.75	3.75	37	9.9423
	1112	CL8943contig12384	AT5G23250.1	succinyl-CoA ligase (GDP-forming) alpha-chain, mitochondrial, putative / succinyl-CoA synthetase, alpha chain, putative / SCS-alpha, putative	2e-85	306	5	8	53	6	7.75	39.25	8.0772
	1113	CL8947contig12388	AT3G03070.1	NADH-ubiquinone oxidoreductase-related	7e-38	153	9	9	58	10.5	9	43.25	9.4901
	1114	CL8988contig12429	AT5G42800.1	DFR (DIHYDROFLAVONOL 4-REDUCTASE); dihydrokaempferol 4-reductase	1e-123	440	22	21	144	23.5	20.5	100.25	20.5029
	1115	CL8992contig12433	AT4G13420.1	HAK5 (HIGH AFFINITY K+ TRANSPORTER 5); potassium ion transmembrane transporter/ potassium:sodium symporter	2e-79	293	0	8	63	1	7.75	47	17.5859
	1116	CL9116contig12557	AT1G28400.1	unknown protein	3e-06	49.7	21	28	79	22.75	27.75	58	15.8104
	1117	CL9127contig12568	AT5G40780.2	LHT1; amino acid transmembrane transporter	0	697	12	4	97	13.5	3.75	69.5	20.7958
	1118	CL9194contig12635	AT3G20820.1	leucine-rich repeat family protein	4e-133	471	29	20	131	31.25	19.75	92.25	22.177
	1119	CL9202contig12643	AT2G45220.1	pectinesterase family protein	8e-146	514	0	0	151	1	0	106.75	56.3482
	1120	CL9216contig12657	AT5G14890.1	NHL repeat-containing protein	3e-17	85.5	15	20	67	16.5	19.75	49.5	10.3552
	1121	CL9218contig12659	--	--	--	--	0	0	32	1	0	24.5	11.0096
	1122	CL9224contig12665	AT3G54700.1	carbohydrate transmembrane transporter/ phosphate transmembrane transporter/ sugar:hydrogen symporter	6e-165	577	0	0	76	1	0	56	24.0653
	1123	CL9268contig12709	AT3G02555.1	unknown protein	8e-08	53.9	12	9	82	13.5	9	59.75	11.7611
	1124	CL9275contig12716	AT5G07580.1	DNA binding / transcription factor	2e-29	125	0	9	38	1	9	28.5	9.3191
	1125	CL9293contig12734	AT4G22880.2	LDOX (LEUCOANTHOCYANIDIN DIOXYGENASE); leucocyanidin oxygenase	3e-131	465	7	10	72	8.25	10	53	13.8249
	1126	CL9307contig12748	AT3G51430.1	YLS2; strictosidine synthase	2e-65	246	0	0	89	1	0	64.75	32.959
	1127	CL9397contig12838	AT4G12980.1	auxin-responsive protein, putative	1e-22	103	0	0	59	1	0	44.25	20.5635
	1128	CL9409contig12850	AT5G48020.1	unknown protein	3e-80	295	1	2	59	1.5	2	44.25	17.903
	1129	CL9495contig12936	AT1G79160.1	unknown protein	7e-47	184	12	8	62	13.5	7.75	46.25	10.5646
	1130	CL9497contig12938	AT1G75270.1	DHAR2 (DEHYDROASCORBATE REDUCTASE 2); glutathione binding / glutathione dehydrogenase (ascorbate)	3e-87	318	8	6	69	9.25	6	51	16.132
	1131	CL9505contig12946	AT3G26310.1	CYP71B35; electron carrier/ heme binding / iron ion binding / monooxygenase/ oxygen binding	3e-64	242	2	11	77	2.75	10.75	56.75	17.9086
	1132	CL9553contig12994	AT1G68530.1	KCS6 (3-KETOACYL-COA SYNTHASE 6); catalytic/ transferase, transferring acyl groups other than amino-acyl groups	0	792	49	15	210	50.5	15	148.75	39.0021
	1133	CL9561contig13002	AT3G14610.1	CYP72A7; electron carrier/ heme binding / iron ion binding / monooxygenase/ oxygen binding	1e-156	550	19	25	140	20.75	24.5	98	16.6164
	1134	CL9625contig13066	AT5G37730.1	unknown protein	3e-17	85.1	0	0	59	1	0	44.25	18.0461
	1135	CL9648contig13089	AT1G77710.1	INVOLVED IN: biological_process unknown; LOCATED IN: cellular_component unknown; EXPRESSED IN: 24 plant structures; EXPRESSED DURING: 15 growth stages; CONTAINS InterPro DOMAIN/s: Ubiquitin-like, Ufm1 (InterPro:IPR005375); Has 170 Blast hits to 170 proteins in 79 species: Archae - 0; Bacteria - 0; Metazoa - 105; Fungi - 0; Plants - 27; Viruses - 0; Other Eukaryotes - 38 (source: NCBI BLink).	4e-40	160	10	25	76	11.5	24.5	56	8.9868
	1136	CL9676contig13117	AT1G01170.2	ozone-responsive stress-related protein, putative	3e-16	82.4	8	11	80	9.25	10.75	58.5	13.3836
	1137	CL9888contig13329	--	--	--	--	3	0	58	3.75	0	43.25	18.6656
	1138	CL10057contig13498	AT4G32180.3	ATPANK2 (PANTOTHENATE KINASE 2); pantothenate kinase	3e-102	368	6	1	46	7	1.3333	34.5	13.5616
	1139	CL10112contig13553	AT1G12310.1	calmodulin, putative	3e-72	268	17	8	139	18.75	7.75	97.25	27.9353
	1140	CL10170contig13611	AT5G39890.1	unknown protein	1e-50	197	0	2	57	1	2	42.75	19.504
	1141	CL10172contig13613	AT4G18910.1	NIP1;2 (NOD26-LIKE INTRINSIC PROTEIN 1;2); arsenite transmembrane transporter/ water channel	3e-84	308	3	0	110	3.75	0	79.75	31.3935
	1142	CL10191contig13632	--	--	--	--	0	0	32	1	0	24.5	11.0096
	1143	CL10330contig13771	AT1G03495.1	transferase/ transferase, transferring acyl groups other than amino-acyl groups	4e-48	140	5	4	46	6	3.75	34.5	8.16
	1144	CL10331contig13772	AT1G23740.1	oxidoreductase, zinc-binding dehydrogenase family protein	1e-105	380	35	70	316	36.75	72.75	244.75	45.1648
	1145	CL10341contig13782	AT4G39490.1	CYP96A10; electron carrier/ heme binding / iron ion binding / monooxygenase	5e-153	330	0	1	61	1	1.3333	45.25	18.4289
	1146	CL10367contig13808	AT2G36830.1	GAMMA-TIP (GAMMA TONOPLAST INTRINSIC PROTEIN); water channel	5e-85	311	0	7	278	1	6.75	196.75	95.2669
	1147	CL10377contig13818	AT3G15210.1	ERF4 (ETHYLENE RESPONSIVE ELEMENT BINDING FACTOR 4); DNA binding / protein binding / transcription factor/ transcription repressor	3e-29	125	4	17	73	4.75	16.75	53.5	17.8844
	1148	CL10401contig13842	AT1G23010.1	LPR1 (Low Phosphate Root1); copper ion binding / oxidoreductase, acting on diphenols and related substances as donors, oxygen as acceptor	3e-79	291	0	0	79	1	0	58	28.1057
	1149	CL10484contig13925	AT2G15490.1	UGT73B4 (UDP-GLYCOSYLTRANSFERASE 73B4); UDP-glucosyltransferase/ UDP-glycosyltransferase/ quercetin 3-O-glucosyltransferase/ quercetin 7-O-glucosyltransferase/ transferase, transferring glycosyl groups	4e-107	385	22	10	150	23.5	10	105.25	24.2889
	1150	CL10522contig13963	255541009	--	5e-08	55.5	3	3	80	3.75	2.75	58.5	25.3325
	1151	CL10531contig13972	AT5G23210.1	SCPL34; serine-type carboxypeptidase	1e-167	587	17	42	1112	18.75	42.25	1168.5	524.449
	1152	CL10553contig13994	AT2G29990.1	NDA2 (ALTERNATIVE NAD(P)H DEHYDROGENASE 2); FAD binding / NADH dehydrogenase/ oxidoreductase	0	711	1	0	81	1.5	0	59.25	26.9441
	1153	CL10560contig14001	AT5G24090.1	acidic endochitinase (CHIB1)	8e-85	310	2	0	72	2.75	0	53	24.6387
	1154	CL10584contig14025	AT2G16060.1	AHB1 (ARABIDOPSIS HEMOGLOBIN 1); oxygen binding / oxygen transporter	6e-58	220	10	20	72	11.5	20	53	33.4686
	1155	CL10593contig14034	AT3G02520.1	GRF7 (GENERAL REGULATORY FACTOR 7); protein binding / protein phosphorylated amino acid binding	7e-107	384	0	2	190	1	2	136	64.8884
	1156	CL10629contig14070	AT3G53720.1	ATCHX20 (CATION/H+ EXCHANGER 20); monovalent cation:proton antiporter/ sodium:hydrogen antiporter	9e-39	157	0	0	42	1	0	31.5	12.4357
	1157	CL10674contig14115	AT5G42820.1	U2AF35B; RNA binding / nucleic acid binding / nucleotide binding / zinc ion binding	8e-13	68.6	0	0	33	1	1	25.25	11.424
	1158	CL10764contig14205	AT4G31550.2	WRKY11; calmodulin binding / transcription factor	7e-76	281	3	19	92	3.75	18.75	66.75	19.0066
	1159	CL10779contig14220	--	--	--	--	0	0	30	1	1	23.25	10.3213
	1160	CL10830contig14271	AT5G47560.1	TDT (TONOPLAST DICARBOXYLATE TRANSPORTER); malate transmembrane transporter/ sodium:dicarboxylate symporter	0	685	38	28	109	39.25	27.75	79	11.689
	1161	CL10873contig14314	AT5G10810.1	ATER	4e-10	59.7	0	0	26	1	1	19.75	8.413
	1162	CL10994contig14435	--	--	--	--	1	9	26	1.5	9	19.75	8.8745
	1163	CL11001contig14442	--	--	--	--	0	1	70	1	1.3333	51.5	23.3725
	1164	CL11060contig14501	AT5G33340.1	CDR1 (CONSTITUTIVE DISEASE RESISTANCE 1); aspartic-type endopeptidase	6e-43	171	1	0	70	1.5	1	51.5	24.8411
	1165	CL11138contig14579	AT3G17760.2	GAD5 (glutamate decarboxylase 5); calmodulin binding	7e-85	310	0	0	85	1	1	61.5	27.1624
	1166	CL11141contig14582	AT4G04930.1	DES-1-LIKE; oxidoreductase/ sphingolipid delta-4 desaturase	3e-67	252	9	18	169	10.5	18	119.25	37.1995
	1167	CL11160contig14601	AT2G28630.1	KCS12 (3-KETOACYL-COA SYNTHASE 12); acyltransferase/ catalytic/ transferase, transferring acyl groups other than amino-acyl groups	2e-169	592	1	9	90	1.5	9	65.5	25.1967
	1168	CL11228contig14669	AT1G75020.2	LPAT4 (LYSOPHOSPHATIDYL ACYLTRANSFERASE 4); acyltransferase	7e-126	447	13	4	53	14.5	3.75	39.25	11.439
	1169	CL11313contig14754	AT5G55930.1	OPT1 (OLIGOPEPTIDE TRANSPORTER 1); oligopeptide transporter	7e-177	316	0	3	77	1	3	56.75	25.5689
	1170	CL11372contig14813	AT5G46050.1	PTR3 (PEPTIDE TRANSPORTER 3); dipeptide transporter/ transporter/ tripeptide transporter	2e-70	261	2	3	30	2.75	3	23.25	8.157
	1171	CL11399contig14840	AT2G38540.1	LP1; calmodulin binding	2e-10	62	21	45	168	23	44.75	118.5	35.0754
	1172	CL11427contig14868	AT2G03440.1	nodulin-related	1e-09	61.6	96	114	620	100.25	115	490.25	108.786
	1173	CL11592contig15033	AT5G53550.1	YSL3 (YELLOW STRIPE LIKE 3); oligopeptide transporter	0	705	1	0	132	1.5	1	92.75	47.3456
	1174	CL11606contig15047	AT3G52780.1	PAP20; acid phosphatase/ protein serine/threonine phosphatase	3e-108	387	0	1	40	1	1.25	30	13.0953
	1175	CL11630contig15071	AT3G17810.1	dihydroorotate dehydrogenase family protein / dihydroorotate oxidase family protein	0	663	11	19	138	12.75	18.75	97	21.8768
	1176	CL11952contig15393	AT2G42010.1	PLDBETA1 (PHOSPHOLIPASE D BETA 1); phospholipase D	1e-25	111	2	0	32	2.75	1	24.5	9.1268
	1177	CL12267contig15708§	AT4G30920.1	cytosol aminopeptidase family protein	0	758	12	18	135	13.5	18	94.75	22.6953
	1178	CL12456contig15897	AT1G65650.1	UCH2; ubiquitin thiolesterase/ ubiquitin-specific protease	3e-128	456	42	70	280	43.25	72.75	199.25	29.6655
	1179	CL12552contig15993	AT1G49670.1	NQR; binding / catalytic/ oxidoreductase/ zinc ion binding	2e-72	269	2	5	45	2.75	4.75	33.75	11.7094
	1180	CL12638contig16079	--	--	--	--	0	0	37	1	1	27.75	12.5385
	1181	CL12686contig16127	225429414	--	6e-07	48.9	0	0	35	1	1	26.5	11.8488
	1182	CL12746contig16187	AT4G30190.1	AHA2; ATPase/ hydrogen-exporting ATPase, phosphorylative mechanism	0	813	3	5	311	3.75	5	233.75	98.0641
	1183	CL12797contig16238	--	--	--	--	0	0	41	1	1	30.75	14.2039
	1184	CL13111contig16552	--	--	--	--	0	0	43	1	1	32.25	15.0415
	1185	CL851contig02926§	AT1G14700.1	PAP3 (PURPLE ACID PHOSPHATASE 3); acid phosphatase/ protein serine/threonine phosphatase	2e-101	366	59	39	116	60.75	39.25	184.25	8.193
	1186	CL434contig01978§	AT1G02850.2	BGLU11 (BETA GLUCOSIDASE 11); hydrolase, hydrolyzing O-glycosyl compounds	2e-148	522	6	17	33	6.5	16.25	39.25	8.10806
	1187	CL10276contig13717	AT3G54700	carbohydrate transmembrane transporter/ phosphate transmembrane transporter/ sugar:hydrogen symporter	1e-77	286	0	0	16	0	0	12.25	8.0011
	1188	CL11728contig15169	AT2G38940	ATPT2 (ARABIDOPSIS THALIANA PHOSPHATE TRANSPORTER 2); carbohydrate transmembrane transporter/ inorganic phosphate transmembrane transporter/ phosphate transmembrane transporter/ sugar:hydrogen symporter	0	850	60	51	101	62.25	52	92	8.9868
		§ U. gibba UT annotated as hydrolases
