# Supplementary material for: Transcriptomics and molecular evolutionary rate analysis of the bladderwort (Utricularia), a carnivorous plant with a minimal genome
Source: BMC Plant Biol. 2011 Jun 3;11:101. doi: 10.1186/1471-2229-11-101 (PMC3141634; doi:10.1186/1471-2229-11-101)
Supplement: Additional file 6 — Table S5 - Non organ-specific genes of U. gibba plants (Ubiquitous). [file 1471-2229-11-101-S6.XLS]

## Sheet: Hoja1
	Table S5 - Non organ-especific genes of U. gibba plants (Ubiquitous)
		Cluster_ID	Annotation			Reads number obtained (Raw_DataSet)			Reads Number obtained (Normalized_DataSet)
			Locus ID	e-value	bit score	FlwL	ShtL	TrpL	FlwL	ShtL	TrpL
	1	CL3contig00027	AT1G68530.1	2e-127	452	12	36	98	13	35.25	69.75
	2	CL3contig00028	AT1G68530.1	7e-93	214	2	12	25	2	11	18.75
	3	CL3contig00029	AT1G68530.2	2e-33	138	4	8	13	4	7	9.5
	4	CL3contig00030	AT1G68530.1	8e-125	443	12	36	95	13	35.25	68.25
	5	CL3contig00031	AT1G68530.2	4e-23	103	4	8	11	4	7	8
	6	CL3contig00032	AT1G68530.2	2e-88	322	10	20	18	10.75	19.25	13.5
	7	CL4contig00039	AT2G35260.1	5e-105	378	34	60	56	35	61	41.25
	8	CL4contig00040	AT2G35260.1	9e-107	384	29	51	38	30.5	50.75	28.25
	9	CL4contig00041	AT2G35260.1	3e-90	328	17	46	40	17.75	45	29.75
	10	CL6contig00058	AT1G23760.1	8e-83	304	310	447	205	297.5	343.5	145.75
	11	CL6contig00059	AT1G23760.1	6e-83	305	309	415	194	294.75	324.5	137.75
	12	CL6contig00066	AT1G23760.1	4e-81	298	310	249	105	301.5	222.75	75.25
	13	CL7contig00078	AT1G12820.1	9e-75	202	8	18	19	8.5	17.25	14.5
	14	CL7contig00080	AT1G12820.1	9e-76	205	8	15	34	8.5	14.25	25.5
	15	CL7contig00081	AT1G12820.1	9e-75	202	10	15	15	10.75	14.25	11.25
	16	CL7contig00082	AT5G49980.1	4e-32	97.1	2	3	2	2	2.25	1.3333
	17	CL8contig00083	AT5G11200.3	4e-105	379	30	50	30	31.5	49.5	22.5
	18	CL8contig00084	AT5G11200.3	5e-105	378	28	49	30	29.5	48.75	22.5
	19	CL8contig00085	AT5G11200.3	5e-105	378	26	50	30	27.25	49.5	22.5
	20	CL8contig00086	AT5G11200.3	4e-105	379	28	51	30	29.75	51	22.5
	21	CL8contig00087	AT5G11200.3	4e-105	379	30	41	27	31.5	40.75	20.5
	22	CL8contig00088	AT5G11200.3	5e-105	378	28	40	27	29.75	40	20.5
	23	CL8contig00089	AT5G11200.3	4e-105	379	27	42	27	28.5	41.5	20.5
	24	CL8contig00090	AT5G11200.3	5e-105	378	25	41	27	26.25	40.75	20.5
	25	CL8contig00091	AT5G11200.3	4e-105	379	29	41	27	30.5	40.75	20.5
	26	CL8contig00092	AT5G11200.3	5e-105	378	27	40	27	28.5	40	20.5
	27	CL8contig00093	AT5G11200.3	5e-105	378	29	49	30	30.5	48.75	22.5
	28	CL8contig00094	AT5G11200.3	4e-105	379	31	50	30	32.75	49.5	22.5
	29	CL8contig00095	AT5G11200.3	1e-89	327	19	31	11	20	30	8
	30	CL8contig00096	AT5G11200.3	2e-89	327	17	30	11	17.75	29.25	8
	31	CL8contig00097	AT5G11200.3	1e-89	327	16	32	11	16.75	31.25	8
	32	CL8contig00098	AT5G11200.3	2e-89	327	14	31	11	14.75	30	8
	33	CL8contig00099	AT5G11200.3	1e-89	327	18	31	11	19	30	8
	34	CL8contig00100	AT5G11200.3	2e-89	327	16	30	11	16.75	29.25	8
	35	CL8contig00101	AT5G11170.1	4e-169	590	17	27	23	17.75	26	17.5
	36	CL8contig00104	AT5G11200.3	1e-96	350	15	22	23	16	21	17.5
	37	CL9contig00105	AT1G09020.1	2e-158	402	26	34	54	27.25	33	40
	38	CL9contig00106	AT1G09020.1	2e-158	402	27	35	54	28.5	34.25	40
	39	CL9contig00107	AT1G09020.1	2e-158	402	27	35	57	28.5	34.5	42.25
	40	CL9contig00108	AT1G09020.1	2e-158	402	26	34	57	27.25	33	42.25
	41	CL9contig00109	AT1G09020.1	1e-158	402	25	25	36	26.25	24.25	26.75
	42	CL9contig00110	AT1G09020.1	1e-158	402	25	25	33	26.25	24.25	24.75
	43	CL9contig00111	AT1G09020.1	8e-159	402	26	26	36	27.25	25	26.75
	44	CL9contig00112	AT1G09020.1	8e-159	402	26	26	33	27.25	25	24.75
	45	CL9contig00113	AT1G09020.1	1e-158	403	27	41	52	28.5	40.75	38.25
	46	CL9contig00114	AT1G09020.1	1e-158	403	26	40	52	27.25	40	38.25
	47	CL9contig00115	AT1G09020.1	5e-159	403	26	32	31	27.5	31.25	23.5
	48	CL9contig00116	AT1G09020.1	6e-159	403	25	31	31	26.25	30	23.5
	49	CL9contig00117	AT4G17960.1	1e-23	107	3	6	13	3	5.5	9.75
	50	CL9contig00118	AT4G17960.1	1e-23	107	3	6	10	3	5.5	7.5
	51	CL9contig00119	AT5G25610.1	8e-65	191	35	73	90	36.25	75	65
	52	CL9contig00120	AT4G23990.1	3e-83	306	38	63	114	38.5	64.5	82
	53	CL11contig00134	AT5G26751.1	0	741	25	37	90	26.25	36.5	65
	54	CL11contig00135	AT5G26751.1	0	736	22	39	84	23.25	38.75	60.75
	55	CL11contig00136	AT5G26751.1	0	741	27	38	91	28.5	37.75	65.75
	56	CL11contig00137	AT5G26751.1	0	731	22	38	70	23.25	37.75	51.25
	57	CL11contig00138	AT5G26751.1	0	726	17	39	63	17.75	38.75	46.5
	58	CL11contig00139	AT5G26751.1	0	731	20	37	69	21.25	36.5	50.5
	59	CL11contig00140	AT5G26751.1	0	506	18	36	64	19	35.25	47.25
	60	CL11contig00141	AT5G26751.1	0	506	13	37	57	13.75	36.5	42.25
	61	CL11contig00142	AT5G26751.1	0	738	17	36	65	17.75	35.25	47.75
	62	CL11contig00143	AT5G26751.1	0	732	27	35	67	28.5	34.5	49
	63	CL11contig00144	AT5G26751.1	0	727	22	36	60	23.25	35.25	44.5
	64	CL11contig00145	AT5G26751.1	0	732	25	34	66	26.25	33	48.5
	65	CL11contig00146	AT5G26751.1	0	516	23	36	85	24	35.25	61.25
	66	CL11contig00147	AT5G26751.1	0	516	18	37	78	19	36.5	57
	67	CL11contig00148	AT5G26751.1	0	748	22	36	86	23.25	35.25	62
	68	CL11contig00149	AT5G26751.1	0	742	32	35	88	33.25	34.5	63.5
	69	CL11contig00150	AT5G26751.1	0	737	27	36	81	28.5	35.25	58.75
	70	CL11contig00151	AT5G26751.1	0	742	30	34	87	31.5	33	62.75
	71	CL11contig00152	AT5G26751.1	0	697	23	38	53	24	38	39.25
	72	CL11contig00153	AT5G26751.1	0	697	25	39	54	26.5	38.75	40
	73	CL11contig00154	AT5G26751.1	0	692	20	40	47	21.25	40	34.75
	74	CL11contig00155	AT5G26751.1	2e-105	379	9	11	22	9.75	10.25	16.5
	75	CL11contig00156	AT5G26751.1	0	705	20	37	49	21.25	36.75	36
	76	CL11contig00157	AT5G26751.1	0	473	21	37	48	22.25	36.75	35.75
	77	CL11contig00158	AT5G26751.1	2e-105	379	11	12	23	11.75	11	17.5
	78	CL11contig00159	AT5G26751.1	0	473	16	38	41	16.75	38	30.25
	79	CL11contig00160	AT5G26751.1	6e-104	374	6	13	16	6.5	12.25	12
	80	CL12contig00161	AT2G37040.1	0	1103	39	57	42	39.5	57.75	31
	81	CL12contig00162	AT2G37040.1	0	1107	41	57	44	41.75	57.75	32.75
	82	CL12contig00163	AT2G37040.1	0	1105	38	59	44	38.75	59.75	32.75
	83	CL12contig00164	AT2G37040.1	0	1105	42	55	42	42.75	56	31
	84	CL12contig00165	AT2G37040.1	0	1117	47	53	42	48	53	31
	85	CL12contig00166	AT2G37040.1	0	1118	43	57	44	43.5	57.75	32.75
	86	CL12contig00167	AT2G37040.1	0	1118	43	58	44	43.75	58.5	32.75
	87	CL12contig00168	AT2G37040.1	0	1105	38	60	44	38.75	61	32.75
	88	CL12contig00169	AT2G37040.1	0	1119	46	56	44	47	56.5	32.75
	89	CL12contig00170	AT2G37040.1	0	1106	41	58	44	41.75	58.75	32.75
	90	CL12contig00171	AT2G37040.1	0	1119	46	55	44	47	56	32.75
	91	CL12contig00172	AT2G37040.1	0	1116	44	55	42	44.75	56	31
	92	CL12contig00173	AT2G37040.1	0	1116	44	56	42	44.75	56.5	31.25
	93	CL12contig00174	AT2G37040.1	0	1103	39	58	42	40	58.75	31.25
	94	CL12contig00175	AT2G37040.1	0	1117	47	54	42	48	54.5	31.25
	95	CL12contig00176	AT2G37040.1	0	1104	42	56	42	42.75	56.75	31.25
	96	CL12contig00177	AT2G37040.1	0	1118	41	59	44	41.75	59.75	32.75
	97	CL12contig00178	AT2G37040.1	0	1105	40	57	42	41	57.75	31.25
	98	CL12contig00179	AT2G37040.1	0	1116	42	57	42	42.75	57.75	31.25
	99	CL12contig00180	AT2G37040.1	0	1107	39	59	44	40	59.75	32.75
	100	CL12contig00181	AT2G37040.1	0	1119	44	57	44	44.75	57.75	32.75
	101	CL12contig00182	AT2G37040.1	0	1103	37	59	42	38	59.75	31.25
	102	CL12contig00183	AT2G37040.1	0	1104	40	58	42	41	58.75	31.25
	103	CL12contig00184	AT2G37040.1	0	1117	45	56	42	46	56.75	31.25
	104	CL12contig00185	AT2G37040.1	0	1103	37	60	42	38	61	31.25
	105	CL12contig00186	AT2G37040.1	0	1116	42	58	42	42.75	59.25	31.25
	106	CL12contig00187	AT2G37040.1	0	1106	39	60	44	40	61	32.75
	107	CL12contig00188	AT2G37040.1	0	1119	44	58	44	44.75	59.25	32.75
	108	CL12contig00189	AT2G37040.1	0	1105	36	62	44	37	63.5	32.75
	109	CL12contig00190	AT2G37040.1	0	1118	41	60	44	41.75	61	32.75
	110	CL12contig00191	AT2G37040.1	0	1117	45	55	42	46	56	31.25
	111	CL12contig00192	AT2G37040.1	0	1105	36	61	44	37	62.25	32.75
	112	CL12contig00193	AT2G37040.1	0	1124	50	61	21	51	62.25	15.75
	113	CL12contig00194	AT2G37040.1	0	1111	45	63	21	46.25	64.5	15.75
	114	CL12contig00195	AT2G37040.1	0	1110	42	65	21	42.75	66.5	16
	115	CL12contig00196	AT2G37040.1	0	1123	47	63	21	48	64.5	16
	116	CL13contig00197	AT1G60470.1	2e-136	483	366	458	308	391.75	361	224
	117	CL13contig00198	AT1G60470.1	2e-135	479	366	458	308	394.25	362.25	224.5
	118	CL13contig00199	AT1G60470.1	5e-136	481	370	461	316	400.5	372.25	242.25
	119	CL13contig00200	AT1G60470.1	5e-135	478	370	461	316	403	372.75	242.25
	120	CL13contig00201	AT1G60470.1	2e-136	483	365	459	308	385.5	364.75	225.5
	121	CL13contig00202	AT1G60470.1	2e-135	479	365	459	308	386.5	365.75	228.5
	122	CL13contig00203	AT1G60470.1	5e-136	481	369	462	316	397.25	375.25	242.5
	123	CL13contig00204	AT1G60470.1	5e-135	478	369	462	316	398.75	376.75	243.5
	124	CL13contig00205	AT1G60470.1	3e-135	478	347	455	312	364.75	353.25	234.5
	125	CL13contig00206	AT1G60470.1	1e-135	479	343	452	304	357.5	349.25	216.75
	126	CL13contig00207	AT1G60470.1	3e-136	481	347	455	312	365.75	357.5	236
	127	CL13contig00208	AT1G60470.1	1e-136	483	343	452	304	361	350.5	219
	128	CL13contig00209	AT1G60470.1	3e-135	478	338	449	313	349.25	344.5	237.25
	129	CL13contig00210	AT1G60470.1	1e-135	479	334	446	305	343.5	339.75	220.5
	130	CL13contig00211	AT1G60470.1	3e-136	481	338	449	313	350.5	347.25	238
	131	CL13contig00212	AT1G60470.1	1e-136	483	334	446	305	344.5	342	221.25
	132	CL13contig00213	AT1G60470.1	7e-141	497	266	332	240	250.25	288.25	166.75
	133	CL13contig00214	AT1G60470.1	6e-140	494	266	332	240	251	288.5	167.75
	134	CL13contig00215	AT1G60470.1	1e-140	496	270	335	248	257.25	291.75	173.25
	135	CL13contig00216	AT1G60470.1	1e-139	493	270	335	248	258.5	292.5	174.5
	136	CL13contig00217	AT1G60470.1	6e-141	497	266	332	238	253.5	289	165.25
	137	CL13contig00218	AT1G60470.1	5e-140	494	266	332	238	255.75	290.25	165.5
	138	CL13contig00219	AT1G60470.1	1e-140	496	270	335	246	259.75	293.25	170.25
	139	CL13contig00220	AT1G60470.1	1e-139	493	270	335	246	260.5	294.75	170.75
	140	CL14contig00221	AT5G57910.1	7e-16	81.3	10	6	6	10.75	5.5	4.5
	141	CL14contig00222	AT5G57910.1	7e-16	81.3	7	6	7	7.75	5.5	5
	142	CL14contig00223	---	---	---	9	5	4	9.75	4.25	2.75
	143	CL14contig00224	---	---	---	6	5	5	6.5	4.25	3.75
	144	CL14contig00225	AT5G57910.1	7e-16	81.3	7	6	6	7.75	5.5	4.5
	145	CL14contig00226	---	---	---	6	5	4	6.5	4.25	2.75
	146	CL14contig00227	AT3G50670.2	7e-54	207	7	10	9	7.75	9.25	6.75
	147	CL14contig00228	AT3G50670.1	4e-84	309	9	22	23	9.75	21	17.5
	148	CL14contig00229	AT3G50670.1	3e-84	309	8	18	23	8.5	17.25	17.5
	149	CL14contig00230	AT3G50670.2	1e-57	219	3	8	9	3	7	6.75
	150	CL16contig00239	AT4G14960.2	0	783	24	32	15	25.25	31.25	11.25
	151	CL16contig00240	AT4G14960.2	0	707	15	24	12	16	23	9
	152	CL16contig00241	AT4G14960.2	0	776	40	30	8	41	29.25	5.75
	153	CL16contig00242	AT4G14960.2	0	774	40	30	8	41	29.25	5.75
	154	CL16contig00243	AT4G14960.2	4e-149	468	24	27	14	25.25	26	10.5
	155	CL16contig00244	AT4G14960.2	3e-126	391	15	19	11	16	18.25	8
	156	CL16contig00245	AT5G62700.1	2e-170	595	12	21	10	13	20.5	7.5
	157	CL16contig00246	AT4G14960.2	0	795	46	26	6	47	25	4.5
	158	CL16contig00247	AT4G14960.2	0	792	46	26	6	47	25	4.5
	159	CL16contig00248	AT5G62700.1	7e-171	464	12	16	9	13	15.25	6.75
	160	CL18contig00262	AT3G04120.1	1e-163	573	304	61	260	292.5	62.25	181.75
	161	CL19contig00263	AT1G73270.1	5e-107	385	12	35	43	13	34.5	31.75
	162	CL19contig00264	AT2G22920.2	1e-104	377	9	36	41	9.75	35.5	30.25
	163	CL19contig00265	AT1G73270.1	2e-107	386	12	34	46	13	33	34
	164	CL19contig00266	AT2G22920.2	5e-105	378	9	35	44	9.75	34.5	32.75
	165	CL19contig00267	AT2G22970.1	2e-115	280	12	35	41	13	34.5	30.25
	166	CL19contig00268	AT2G22970.1	4e-112	269	9	36	39	9.75	35.5	28.75
	167	CL19contig00269	AT2G22970.1	6e-116	280	12	34	44	13	33	32.75
	168	CL19contig00270	AT2G22970.1	1e-112	269	9	35	42	9.75	34.5	31.25
	169	CL19contig00271	AT2G22970.1	3e-116	415	17	36	34	17.75	35.5	25.5
	170	CL19contig00272	AT2G22970.1	8e-113	404	14	37	32	14.75	36.75	24
	171	CL19contig00273	AT2G22970.3	7e-75	277	11	21	9	11.75	20.5	6.75
	172	CL20contig00274	AT1G53910.2	9e-40	161	62	162	188	63	162	134.5
	173	CL20contig00275	AT1G53910.2	8e-40	161	63	154	185	64	149.75	132
	174	CL20contig00276	AT1G53910.2	9e-40	161	59	145	171	60.25	141.5	121
	175	CL20contig00277	---	---	---	13	20	23	13.75	19.25	17.5
	176	CL20contig00278	---	---	---	8	32	23	8.5	31.25	17.5
	177	CL21contig00279	AT5G65970.1	3e-146	282	28	51	30	29.75	51	22.5
	178	CL21contig00280	AT5G65970.1	2e-152	466	27	45	29	28.5	44.25	21.75
	179	CL21contig00281	AT5G65970.1	1e-148	290	28	50	30	29.75	49.5	22.5
	180	CL21contig00282	AT5G65970.1	6e-155	474	27	44	29	28.5	43.25	21.75
	181	CL21contig00283	AT2G17480.1	2e-138	407	15	18	31	16	17.25	23.5
	182	CL21contig00284	AT2G17480.1	2e-138	407	14	18	31	14.75	17.25	23.5
	183	CL21contig00285	AT1G75850.1	8e-64	240	4	8	28	4	7	20.75
	184	CL23contig00288	AT5G38430.1	5e-64	241	311	2145	927	302.25	1498.25	895.75
	185	CL23contig00289	AT5G38430.1	5e-64	241	319	2160	1064	324.5	1644.5	1062.75
	186	CL23contig00291	AT5G38430.1	9e-64	240	331	2178	1052	342	1741.75	990.5
	187	CL24contig00294	AT3G56310.1	1e-177	620	137	219	188	136	205.75	134.75
	188	CL24contig00295	AT3G56310.1	6e-169	590	98	143	131	102.25	141	92
	189	CL24contig00296	AT3G56310.1	9e-178	620	135	175	181	134.5	171.5	128.75
	190	CL24contig00297	AT3G56310.1	3e-170	535	76	96	101	76	97	71.5
	191	CL24contig00298	AT3G56310.1	5e-162	567	43	71	67	43.75	73	49
	192	CL24contig00299	AT3G61870.1	1e-79	293	32	62	45	33.25	63.5	33.5
	193	CL26contig00304	AT4G13940.1	0	573	220	171	183	224	167.75	130.5
	194	CL26contig00305	AT4G13940.1	0	573	221	171	182	225.5	169.25	130
	195	CL26contig00306	AT4G13940.1	0	573	216	161	182	213.5	158.75	130
	196	CL26contig00307	AT4G13940.1	0	573	217	161	181	216.75	159	129.25
	197	CL26contig00308	AT4G13940.1	0	573	192	161	153	183.75	160.5	108.5
	198	CL26contig00309	AT4G13940.1	0	573	188	151	152	180.25	146.75	107.75
	199	CL26contig00310	AT4G13940.1	0	573	145	129	103	144.5	128.5	73.75
	200	CL26contig00311	AT4G13940.1	0	573	141	119	102	140.5	121	72.75
	201	CL27contig00312	AT3G04840.1	4e-113	404	28	17	20	29.75	16.25	15
	202	CL27contig00313	AT3G04840.1	1e-112	403	28	19	25	29.75	18.25	18.75
	203	CL27contig00314	AT3G04840.1	2e-113	405	28	21	22	29.75	20.5	16.5
	204	CL27contig00315	AT3G04840.1	5e-113	404	28	23	27	29.75	22	20.5
	205	CL27contig00316	AT3G04840.1	7e-118	413	19	24	25	20	23	18.75
	206	CL27contig00317	AT3G04840.1	1e-116	416	18	23	24	19	22	18
	207	CL27contig00318	AT3G04840.1	3e-113	398	20	24	29	21.25	23	21.75
	208	CL27contig00319	AT4G34670.1	5e-112	400	19	23	28	20	22	20.75
	209	CL28contig00320	AT3G18040.1	0	664	89	274	267	92.25	239.5	187.5
	210	CL28contig00321	AT3G18040.1	0	664	90	275	263	94.25	243.5	183.25
	211	CL28contig00322	AT3G18040.1	0	664	89	274	264	92.75	240	184.5
	212	CL28contig00323	AT3G18040.1	0	664	90	275	260	94.25	244.25	182
	213	CL28contig00326	AT2G01450.4	8e-52	201	12	14	14	13	13.25	10.5
	214	CL29contig00329	AT4G30210.2	0	890	76	34	60	76.25	33	44.5
	215	CL29contig00330	AT4G30210.2	0	855	75	34	60	75.5	33	44.5
	216	CL29contig00331	AT5G14740.2	1e-90	329	32	12	20	33.25	11	15
	217	CL29contig00332	AT4G30210.2	0	703	57	31	48	58	30	35.75
	218	CL30contig00333	AT2G17290.1	0	843	17	47	21	17.75	46.25	16
	219	CL30contig00334	AT2G17290.1	0	843	17	46	22	17.75	45	16.5
	220	CL30contig00335	AT2G17290.1	0	845	16	45	21	16.75	44.25	16
	221	CL30contig00336	AT2G17290.1	0	845	16	44	22	16.75	43.25	16.5
	222	CL30contig00337	AT2G17290.1	0	779	13	19	9	13.75	18.25	6.75
	223	CL30contig00338	AT2G17290.1	2e-154	541	9	14	8	9.75	13.25	5.75
	224	CL33contig00351	AT5G17520.1	1e-115	413	6	36	12	6.5	35.5	9
	225	CL33contig00352	AT5G17520.1	2e-115	413	7	37	12	7.75	36.75	9
	226	CL33contig00353	AT5G17520.1	3e-52	201	1	16	1	1	15.25	1
	227	CL33contig00354	AT5G17520.1	5e-52	201	2	17	1	2	16.25	1
	228	CL34contig00355	AT5G19780.1	0	816	17	41	28	17.75	40.75	20.75
	229	CL34contig00356	AT5G19780.1	0	809	19	50	32	20	49.5	24
	230	CL34contig00357	AT5G19780.1	0	808	17	37	23	17.75	36.75	17.5
	231	CL34contig00358	AT5G19780.1	0	801	19	46	27	20	45.25	20.5
	232	CL34contig00359	AT5G19780.1	0	800	30	67	56	31.5	69	41.25
	233	CL34contig00360	AT5G19780.1	0	773	28	61	47	29.75	62.5	34.75
	234	CL35contig00361	AT1G51200.2	7e-48	187	38	31	32	38.75	30	24
	235	CL35contig00362	AT1G51200.2	7e-48	187	42	33	27	42.75	32	20.5
	236	CL35contig00363	AT1G51200.2	6e-48	187	38	30	31	38.75	29.25	23.5
	237	CL35contig00364	AT1G51200.2	6e-48	187	42	32	26	42.75	31.25	19.5
	238	CL35contig00367	AT1G51200.2	5e-48	187	33	21	14	34.5	20.5	10.5
	239	CL35contig00368	AT1G51200.2	6e-48	187	33	22	15	34.5	21.25	11.25
	240	CL36contig00370	AT3G56720.1	2e-21	99.4	13	5	8	13.75	4.25	5.75
	241	CL36contig00371	AT3G56720.1	3e-24	80.1	13	5	7	13.75	4.25	5
	242	CL36contig00372	AT3G56720.1	5e-18	88.6	14	4	9	14.75	3.25	6.75
	243	CL36contig00373	AT3G56720.1	8e-16	80.9	13	5	5	13.75	4.25	3.75
	244	CL36contig00374	AT3G56720.1	6e-21	87.8	14	4	8	14.75	3.25	5.75
	245	CL36contig00375	AT3G56720.1	9e-19	80.1	13	5	4	13.75	4.25	2.75
	246	CL36contig00376	AT3G56720.1	1e-23	107	14	4	12	14.75	3.25	9
	247	CL36contig00377	AT3G56720.1	2e-26	87.8	14	4	11	14.75	3.25	8
	248	CL36contig00378	AT3G56720.1	1e-28	123	11	5	8	11.75	4.25	5.75
	249	CL36contig00379	AT3G56720.1	7e-31	130	12	4	12	13	3.25	9
	250	CL36contig00380	AT3G56720.1	4e-23	104	11	5	5	11.75	4.25	3.75
	251	CL36contig00381	AT3G56720.1	3e-25	112	12	4	9	13	3.25	6.75
	252	CL39contig00390	AT1G11360.3	3e-61	232	20	27	64	21.25	26.25	47.25
	253	CL39contig00391	AT1G11360.3	3e-61	232	20	25	55	21.25	24.25	40.25
	254	CL39contig00392	AT1G11360.3	1e-64	243	34	16	19	35	15.25	14.5
	255	CL39contig00393	AT1G11360.3	1e-64	243	26	17	17	27.5	16.25	12.75
	256	CL40contig00394	AT2G18110.1	2e-65	247	28	51	34	29.75	51	25.5
	257	CL40contig00395	AT2G18110.1	2e-65	247	29	50	35	30.5	50	26.5
	258	CL40contig00398	AT2G18110.1	6e-66	247	24	24	22	25.25	23	16.5
	259	CL41contig00399	AT4G35580.2	7e-17	85.5	7	13	14	7.75	12.25	10.5
	260	CL41contig00400	AT1G33060.2	3e-23	106	6	13	12	6.5	12.25	9
	261	CL41contig00401	AT3G49530.1	3e-24	108	4	12	9	4	11	6.75
	262	CL41contig00402	AT4G35580.2	3e-17	85.5	5	12	11	5.25	11	8
	263	CL41contig00403	AT4G35580.2	1e-05	48.1	6	5	9	6.5	4.25	6.75
	264	CL41contig00404	AT3G49530.1	3e-06	47.8	4	4	6	4	3.25	4.5
	265	CL41contig00405	---	---	---	7	5	11	7.75	4.25	8
	266	CL41contig00406	---	---	---	5	4	8	5.25	3.25	5.75
	267	CL42contig00408	AT5G60390.3	0	849	261	317	352	245.75	274.5	274.5
	268	CL42contig00409	AT5G60390.3	0	849	261	318	353	246.25	276.25	276.25
	269	CL42contig00410	AT5G60390.3	0	849	278	312	357	270.25	268.5	281.75
	270	CL42contig00411	AT5G60390.3	0	849	278	313	358	270.25	269.75	282.75
	271	CL42contig00412	AT5G60390.3	0	849	279	313	358	271.75	270.25	283.5
	272	CL42contig00413	AT5G60390.3	0	849	262	318	353	248.5	277	277
	273	CL42contig00414	AT5G60390.3	0	849	275	309	338	265.5	265.5	265.5
	274	CL42contig00415	AT5G60390.3	0	849	258	314	333	244.25	271.75	259.75
	275	CL42contig00416	AT5G60390.3	0	849	276	308	332	268	264.5	258.5
	276	CL42contig00417	AT5G60390.3	0	849	259	313	327	244.75	270.25	255.75
	277	CL43contig00418	AT1G68410.2	4e-166	581	12	20	28	13	19.25	20.75
	278	CL43contig00419	AT1G68410.2	1e-164	576	11	23	27	11.75	22	20.5
	279	CL43contig00422	AT1G68410.2	1e-26	116	6	8	6	6.5	7	4.5
	280	CL44contig00424	AT5G59890.2	3e-57	218	6	14	26	6.5	13.25	19.5
	281	CL44contig00425	AT5G59890.1	2e-62	235	6	13	23	6.5	12.25	17.5
	282	CL44contig00426	AT5G59880.1	1e-56	216	6	13	24	6.5	12.25	18
	283	CL44contig00427	AT3G46010.1	8e-62	233	6	12	21	6.5	11	16
	284	CL44contig00428	AT5G59890.1	2e-64	241	7	8	26	7.75	7	19.5
	285	CL44contig00429	AT3G46010.1	3e-63	238	7	7	24	7.75	6.25	18
	286	CL44contig00430	AT5G59880.1	1e-57	219	10	15	31	10.75	14.25	23.5
	287	CL44contig00431	AT3G46010.1	1e-62	236	10	14	28	10.75	13.25	20.75
	288	CL44contig00432	AT5G59880.2	1e-05	45.1	6	2	10	6.5	1.5	7.5
	289	CL45contig00435	AT1G23390.1	5e-52	102	52	38	67	53.5	38	49
	290	CL45contig00436	AT1G23390.1	5e-49	92.8	118	134	264	119.75	133.75	185
	291	CL45contig00437	AT1G23390.1	5e-49	92.8	115	133	263	117.25	132.75	183.75
	292	CL45contig00438	AT1G23390.1	5e-52	102	53	38	67	54	38	49
	293	CL46contig00439	AT1G64860.1	4e-109	384	7	15	20	7.75	14.25	15
	294	CL46contig00440	AT1G64860.1	4e-109	384	7	18	21	7.75	17.25	16
	295	CL46contig00441	AT1G64860.1	1e-108	389	7	15	20	7.75	14.25	15
	296	CL46contig00442	AT1G64860.1	2e-108	389	7	18	21	7.75	17.25	16
	297	CL46contig00443	AT1G64860.1	4e-115	404	7	13	20	7.75	12.25	15
	298	CL46contig00444	AT1G64860.1	1e-114	410	7	13	20	7.75	12.25	15
	299	CL46contig00445	AT1G64860.1	4e-59	215	4	6	8	4	5.5	5.75
	300	CL46contig00446	AT1G64860.1	2e-58	221	4	6	8	4	5.5	5.75
	301	CL47contig00447	AT3G50820.1	1e-101	366	148	567	317	147.75	454.25	246.25
	302	CL47contig00448	AT3G50820.1	1e-101	366	148	568	320	147.75	455	251
	303	CL47contig00449	AT3G50820.1	2e-119	365	147	564	316	145	445.25	244.25
	304	CL47contig00450	AT3G50820.1	6e-147	517	219	656	388	219.75	630.25	324.5
	305	CL47contig00451	AT3G50820.1	3e-148	521	219	656	388	220.5	655	328.75
	306	CL47contig00452	AT3G50820.1	2e-119	365	147	563	313	145.75	440.5	239.5
	307	CL47contig00453	AT3G50820.1	5e-147	517	219	655	385	221.25	613.5	317.5
	308	CL47contig00454	AT3G50820.1	3e-148	521	219	655	385	222.75	629.25	318
	309	CL48contig00455	AT5G03240.3	1e-124	442	346	263	418	362.25	232.75	347.25
	310	CL48contig00456	AT1G55060.1	1e-52	201	24	30	43	25.25	29.25	31.75
	311	CL49contig00459	AT1G66200.1	0	663	77	154	288	77.25	150.5	206.5
	312	CL50contig00462	AT4G22190.1	4e-08	55.1	3	10	17	3	9.25	12.75
	313	CL50contig00463	AT4G22190.1	4e-08	55.1	3	8	22	3	7	16.5
	314	CL50contig00464	AT4G22190.1	1e-20	70.1	5	9	17	5.25	8.25	12.75
	315	CL50contig00465	AT4G22190.1	2e-23	80.1	5	7	22	5.25	6.25	16.5
	316	CL50contig00466	AT4G22190.1	4e-12	68.2	3	9	15	3	8.25	11.25
	317	CL50contig00467	AT4G22190.1	4e-15	78.2	3	7	20	3	6.25	15
	318	CL50contig00468	AT4G22190.1	8e-19	70.1	5	8	15	5.25	7	11.25
	319	CL50contig00469	AT4G22190.1	9e-22	80.1	5	6	20	5.25	5.5	15
	320	CL51contig00470	AT5G08530.1	0	801	20	27	39	21.25	26.25	28.75
	321	CL51contig00471	AT5G08530.1	0	801	24	29	38	25.25	28.5	28.25
	322	CL51contig00472	AT5G08530.1	0	796	19	23	31	20	22	23.5
	323	CL51contig00473	AT5G08530.1	7e-130	459	5	7	7	5.25	6.25	5
	324	CL51contig00474	AT5G08530.1	4e-124	270	5	8	12	5.25	7	9
	325	CL52contig00475	AT5G50920.1	0	514	28	47	27	29.75	46.25	20.5
	326	CL52contig00476	AT5G50920.1	0	565	28	46	27	29.75	45.25	20.5
	327	CL52contig00477	AT5G50920.1	0	514	39	55	31	40	56	23.5
	328	CL52contig00478	AT5G50920.1	0	565	39	54	31	40	54.5	23.5
	329	CL52contig00479	AT5G50920.1	0	381	27	41	23	28.5	40.75	17.5
	330	CL52contig00480	AT5G50920.1	0	370	38	49	27	38.75	48.75	20.5
	331	CL52contig00481	AT5G50920.1	6e-111	273	24	30	17	25.25	29.25	12.75
	332	CL52contig00482	AT5G50920.1	4e-114	284	13	22	13	13.75	21.25	9.75
	333	CL53contig00485	---	---	---	9	13	2	9.75	12.25	1.3333
	334	CL53contig00486	AT5G48230.1	3e-139	491	13	17	8	13.75	16.25	5.75
	335	CL53contig00487	---	---	---	9	13	2	9.75	12.25	1.3333
	336	CL53contig00488	---	---	---	2	5	1	2	4.25	1
	337	CL54contig00489	AT1G29930.1	3e-111	398	1	54	47	1	54.75	34.75
	338	CL54contig00490	AT2G34430.1	2e-108	388	1	53	53	1	53	39.25
	339	CL54contig00491	AT1G29930.1	3e-111	397	1	51	42	1	51	31.25
	340	CL54contig00492	AT1G29920.1	4e-108	387	1	50	48	1	50	35.75
	341	CL54contig00494	AT2G34430.1	4e-109	390	1	43	34	1	42.5	25.5
	342	CL54contig00495	AT1G29930.1	3e-112	401	2	53	50	2	53	36.75
	343	CL54contig00496	AT1G29930.1	3e-112	401	2	50	45	2	50	33.5
	344	CL54contig00497	AT1G29930.1	4e-113	404	2	43	31	2	42.5	23.5
	345	CL55contig00498	AT5G17920.2	0	1268	84	117	50	86.75	116.25	36.75
	346	CL55contig00499	AT5G17920.2	0	1267	84	117	45	86.75	116.25	33.5
	347	CL55contig00500	AT5G17920.2	0	1268	84	117	51	86.75	116.5	37.5
	348	CL55contig00501	AT5G17920.2	0	1267	84	117	46	87	116.5	34
	349	CL55contig00502	AT5G17920.2	0	1266	63	44	39	64	43.25	28.75
	350	CL55contig00503	AT5G17920.2	0	1266	63	44	40	64	43.25	29.75
	351	CL56contig00504	AT3G54500.1	7e-58	222	44	79	55	44.75	80.25	40.25
	352	CL56contig00505	AT3G54500.1	9e-58	222	47	90	73	48	91	53.5
	353	CL56contig00506	AT3G54500.1	6e-51	199	44	67	55	44.75	69.25	40.25
	354	CL56contig00507	AT3G54500.1	8e-51	199	47	78	73	48	79.75	53.5
	355	CL56contig00508	AT3G54500.1	1e-57	221	44	77	53	44.75	79	39.25
	356	CL56contig00509	AT3G54500.1	2e-57	221	47	88	71	48	88	51.75
	357	CL57contig00513	---	---	---	122	155	137	122.25	152.75	95.25
	358	CL58contig00514	AT5G24690.1	1e-137	343	7	29	16	7.75	28.5	12
	359	CL58contig00515	AT5G24690.1	1e-137	343	8	26	18	8.5	25	13.5
	360	CL58contig00516	AT5G24690.1	9e-88	321	7	28	15	7.75	27	11.25
	361	CL58contig00517	AT1G23820.1	7e-142	500	24	26	28	25.25	25	20.75
	362	CL58contig00518	AT1G23820.1	6e-142	500	23	20	28	24	19.25	20.75
	363	CL59contig00523	AT4G36760.1	3e-105	203	2	6	27	2	5.5	20.5
	364	CL59contig00524	AT4G36760.1	1e-104	201	2	6	29	2	5.5	21.75
	365	CL60contig00525	AT1G75210.1	3e-125	393	9	9	37	9.75	8.25	27.5
	366	CL60contig00526	AT1G75210.1	1e-123	388	7	10	38	7.75	9.25	28.5
	367	CL60contig00527	AT1G75210.1	1e-127	401	10	8	37	10.75	7	27.5
	368	CL60contig00528	AT1G75210.1	3e-126	396	8	9	38	8.5	8.25	28.5
	369	CL60contig00529	AT1G75210.1	9e-52	200	4	6	18	4	5.5	13.5
	370	CL60contig00530	AT1G75210.1	3e-50	195	2	7	19	2	6.25	14.5
	371	CL61contig00532	AT1G43170.3	4e-137	365	18	23	26	19	22	19.5
	372	CL61contig00533	AT1G43170.3	3e-172	365	20	29	28	21.25	28.5	20.75
	373	CL61contig00534	AT1G43170.3	3e-137	365	20	26	25	21.25	25	18.75
	374	CL61contig00535	AT1G43170.3	5e-137	365	18	27	25	19	26.25	18.75
	375	CL61contig00536	AT1G43170.3	3e-172	365	22	32	27	23.25	31.25	20.5
	376	CL61contig00537	AT1G43170.3	4e-172	365	20	33	27	21.25	32	20.5
	377	CL61contig00538	AT1G43170.4	1e-76	282	8	8	9	8.5	7	6.75
	378	CL62contig00539	AT2G34250.2	0	881	46	46	43	47.25	45.25	31.75
	379	CL62contig00540	AT2G34250.2	0	870	51	49	45	52.25	48.75	33.5
	380	CL62contig00541	AT2G34250.2	0	855	30	33	82	31.5	32	59.5
	381	CL62contig00542	AT2G34250.2	0	855	25	33	84	26.5	32	60.75
	382	CL63contig00543	AT4G31480.1	0	662	21	19	15	22.25	18.25	11.25
	383	CL63contig00544	AT4G31480.1	0	662	19	21	13	20	20.5	9.75
	384	CL63contig00545	AT4G31480.1	0	660	21	18	16	22.25	17.25	12
	385	CL63contig00546	AT4G31480.1	0	660	19	20	14	20	19.25	10.5
	386	CL63contig00547	AT4G31480.1	0	603	14	15	12	14.75	14.25	9
	387	CL63contig00548	AT4G31480.1	0	604	14	16	11	14.75	15.25	8
	388	CL64contig00549	AT1G75630.1	2e-40	116	53	61	162	54	62.5	114
	389	CL64contig00550	AT1G75630.1	2e-40	116	53	61	162	54	62.5	114
	390	CL64contig00551	AT1G19910.1	3e-54	116	54	61	161	54.25	62.75	113.75
	391	CL64contig00552	AT1G19910.1	3e-54	116	54	61	161	54.5	62.75	113.75
	392	CL64contig00553	AT1G75630.1	2e-40	116	58	64	164	59.25	65.5	116.5
	393	CL64contig00554	AT1G75630.1	2e-40	116	58	64	164	59.25	65.75	116.5
	394	CL64contig00555	AT1G19910.1	3e-54	116	59	64	163	60.5	65.75	116
	395	CL64contig00556	AT1G19910.1	3e-54	116	59	64	163	60.5	65.75	116.25
	396	CL64contig00557	AT1G75630.1	2e-40	116	55	53	143	55.5	53	99.25
	397	CL64contig00558	AT1G19910.1	3e-54	116	56	53	142	56.75	53	99
	398	CL65contig00559	AT4G18100.1	6e-56	213	7	6	26	7.75	5.5	19.5
	399	CL65contig00560	AT4G18100.1	6e-56	213	7	7	25	7.75	6.25	18.75
	400	CL65contig00561	AT4G18100.1	7e-56	213	5	8	23	5.25	7	17.5
	401	CL65contig00562	AT4G18100.1	6e-55	209	6	5	24	6.5	4.25	18
	402	CL65contig00563	AT4G18100.1	6e-55	209	6	6	23	6.5	5.5	17.5
	403	CL65contig00564	AT4G18100.1	7e-55	209	4	7	21	4	6.25	16
	404	CL65contig00565	AT4G18100.1	7e-56	213	2	4	6	2	3.25	4.5
	405	CL66contig00566	AT4G38600.1	9e-132	467	4	14	16	4	13.25	12
	406	CL66contig00567	AT4G38600.1	4e-132	468	8	14	17	8.5	13.25	12.75
	407	CL66contig00568	AT4G38600.1	4e-71	265	5	8	12	5.25	7	9
	408	CL66contig00569	AT4G38600.1	9e-71	263	1	8	11	1	7	8
	409	CL66contig00570	AT4G38600.1	2e-31	100	1	6	6	1	5.5	4.5
	410	CL67contig00572	AT2G29080.1	1e-60	229	1	3	15	1	2.25	11.25
	411	CL67contig00573	AT2G29080.1	1e-60	229	2	3	14	2	2.25	10.5
	412	CL67contig00574	AT2G29080.1	8e-95	342	1	3	13	1	2.25	9.75
	413	CL67contig00575	AT2G29080.1	2e-60	229	4	5	20	4	4.25	15
	414	CL67contig00576	AT2G29080.1	2e-60	229	5	5	19	5.25	4.25	14.5
	415	CL67contig00577	AT2G29080.1	2e-97	345	4	5	18	4	4.25	13.5
	416	CL68contig00578	AT5G53580.1	2e-96	349	32	25	48	33.25	24.25	35.75
	417	CL68contig00579	AT5G53580.1	2e-96	349	33	23	48	34.5	22	35.75
	418	CL68contig00580	AT3G52590.1	7e-68	253	38	21	31	38.75	20.5	23.5
	419	CL68contig00581	AT3G08760.1	3e-47	185	4	6	17	4	5.5	12.75
	420	CL69contig00582	AT5G42090.1	1e-80	296	6	14	14	6.5	13.25	10.5
	421	CL69contig00583	AT5G42090.1	2e-70	262	6	14	14	6.5	13.25	10.5
	422	CL69contig00584	AT5G42090.1	4e-81	298	6	13	15	6.5	12.25	11.25
	423	CL69contig00585	AT5G42090.1	7e-71	264	6	13	15	6.5	12.25	11.25
	424	CL69contig00586	AT5G42090.1	1e-80	296	6	15	16	6.5	14.25	12
	425	CL69contig00587	AT5G42090.1	2e-70	262	6	15	16	6.5	14.25	12
	426	CL69contig00588	AT5G42090.1	5e-81	298	6	14	17	6.5	13.25	12.75
	427	CL69contig00589	AT5G42090.1	7e-71	264	6	14	17	6.5	13.25	12.75
	428	CL70contig00590	AT1G13190.1	2e-21	100	15	9	8	16	8.25	5.75
	429	CL70contig00591	AT1G13190.1	7e-27	118	15	12	8	16	11	5.75
	430	CL70contig00592	AT1G13190.1	2e-21	100	15	9	8	16	8.25	5.75
	431	CL70contig00593	AT1G13190.1	6e-27	118	15	12	8	16	11	5.75
	432	CL70contig00594	AT1G13190.1	1e-15	80.9	9	8	7	9.75	7	5
	433	CL70contig00595	AT5G55670.1	9e-24	107	9	11	7	9.75	10.25	5
	434	CL71contig00596	AT3G54890.1	2e-103	372	296	1459	765	282.75	1216.25	630.25
	435	CL71contig00597	AT3G54890.1	2e-103	372	293	1442	760	281.75	1168.5	613.5
	436	CL72contig00603	AT3G61470.1	9e-116	413	198	906	566	195.75	800.5	411.5
	437	CL72contig00604	AT3G61470.1	9e-116	413	203	905	543	199.25	776.5	400.5
	438	CL73contig00605	AT3G21810.1	8e-07	51.2	2	10	13	2	9.25	9.75
	439	CL73contig00606	---	---	---	5	5	8	5.25	4.25	5.75
	440	CL73contig00607	AT3G21810.1	1e-06	50.4	2	9	14	2	8.25	10.5
	441	CL75contig00616	AT4G13510.1	3e-158	465	16	33	18	16.75	32	13.5
	442	CL75contig00617	AT4G13510.1	2e-164	453	16	27	18	16.75	26.25	13.5
	443	CL75contig00618	AT4G13510.1	2e-150	438	16	33	18	16.75	32	13.5
	444	CL75contig00619	AT4G13510.1	2e-156	426	16	27	18	16.75	26.25	13.5
	445	CL75contig00620	AT1G64780.1	7e-107	279	10	27	5	10.75	26.25	3.75
	446	CL75contig00621	AT4G13510.1	4e-110	271	10	21	5	10.75	20.5	3.75
	447	CL75contig00622	AT4G13510.1	8e-160	560	23	39	20	24.25	38.75	15
	448	CL75contig00623	AT4G13510.1	7e-152	533	23	39	20	24.25	39.25	15
	449	CL76contig00624	AT1G01540.2	3e-141	498	12	28	11	13	27	8
	450	CL76contig00625	AT1G01540.2	4e-136	311	12	29	12	13	28.5	9
	451	CL76contig00626	AT1G01540.2	1e-64	212	11	8	5	11.75	7	3.75
	452	CL76contig00627	AT4G02630.1	1e-76	255	10	8	3	10.75	7	1.75
	453	CL77contig00628	AT5G22000.3	7e-33	110	11	17	19	11.75	16.25	14.5
	454	CL77contig00629	AT5G22000.3	4e-29	97.1	10	16	19	10.75	15.25	14.5
	455	CL77contig00630	AT5G22000.3	7e-33	110	11	18	17	11.75	17.25	12.75
	456	CL77contig00631	AT5G22000.3	4e-29	97.1	10	17	17	10.75	16.25	12.75
	457	CL77contig00632	---	---	---	6	3	3	6.5	2.25	1.75
	458	CL77contig00633	AT5G22000.3	8e-07	49.7	5	2	3	5.25	1.5	1.75
	459	CL78contig00634	AT5G07090.1	2e-122	435	19	15	18	20	14.25	13.5
	460	CL78contig00635	AT5G07090.2	1e-29	125	6	3	5	6.5	2.25	3.75
	461	CL78contig00636	AT5G07090.2	9e-30	125	6	1	4	6.5	1	2.75
	462	CL78contig00637	AT5G07090.1	1e-124	442	64	49	36	64.75	48.75	26.75
	463	CL78contig00638	AT5G07090.1	2e-124	442	22	16	25	23.25	15.25	18.75
	464	CL79contig00640	AT1G44575.2	6e-52	201	358	598	377	372.25	550.5	305.75
	465	CL79contig00642	AT1G44575.2	6e-52	201	358	598	377	372.75	560	309.25
	466	CL80contig00643	AT5G36880.2	2e-133	310	3	18	14	3	17.25	10.5
	467	CL80contig00644	AT5G36880.2	2e-133	310	4	17	15	4	16.25	11.25
	468	CL80contig00645	AT5G36880.2	1e-129	209	4	18	14	4	17.25	10.5
	469	CL80contig00646	AT5G36880.2	1e-133	311	7	14	8	7.75	13.25	5.75
	470	CL81contig00647	AT3G25110.1	2e-132	469	27	25	12	28.5	24.25	9
	471	CL81contig00648	AT3G25110.1	2e-132	469	31	24	12	32.75	23.25	9
	472	CL81contig00649	AT3G25110.1	2e-132	469	28	26	13	29.75	25	9.75
	473	CL81contig00650	AT3G25110.1	2e-132	469	32	25	13	33.5	24.25	9.75
	474	CL81contig00651	AT3G25110.1	6e-132	467	27	24	12	28.5	23.25	9
	475	CL81contig00652	AT3G25110.1	4e-132	468	31	23	12	32.75	22	9
	476	CL82contig00656	AT5G28840.1	0	655	13	76	89	13.75	78	64.5
	477	CL83contig00659	AT2G06520.1	5e-08	54.3	60	232	205	61.5	216.25	146.75
	478	CL83contig00660	AT2G06520.1	5e-08	54.3	88	268	297	90.75	236	213.5
	479	CL84contig00661	---	---	---	724	390	255	550.5	314.75	179.75
	480	CL84contig00662	---	---	---	805	482	293	613.5	391.75	209
	481	CL84contig00663	---	---	---	17	6	13	17.75	5.5	9.75
	482	CL85contig00665	AT4G19160.2	3e-109	392	34	25	49	35	24.25	36
	483	CL85contig00666	AT4G19160.2	3e-109	392	34	26	50	35.25	25	36.75
	484	CL85contig00667	AT4G19160.1	9e-93	338	33	22	52	34.5	21.25	38.25
	485	CL85contig00668	AT4G19160.1	9e-93	338	33	23	53	34.5	22	39.25
	486	CL85contig00669	---	---	---	1	7	3	1	6.25	1.75
	487	CL87contig00676	AT4G11660.1	2e-71	266	6	18	12	6.5	17.25	9
	488	CL87contig00677	AT4G11660.1	4e-63	238	5	14	11	5.25	13.25	8
	489	CL87contig00678	AT4G11660.1	6e-70	261	6	16	11	6.5	15.25	8
	490	CL87contig00679	AT4G11660.1	1e-61	233	5	12	10	5.25	11	7.5
	491	CL87contig00680	AT4G11660.1	2e-71	266	6	16	14	6.5	15.25	10.5
	492	CL87contig00681	AT4G11660.1	4e-63	238	5	12	13	5.25	11	9.75
	493	CL88contig00682	AT1G67856.1	7e-19	92	7	12	19	7.75	11	14.5
	494	CL88contig00683	AT1G67856.1	7e-19	92	8	11	19	8.5	10.25	14.5
	495	CL88contig00684	AT1G67856.1	3e-19	92	4	5	11	4	4.25	8
	496	CL88contig00685	AT3G58630.1	6e-12	67.8	2	3	7	2	2.25	5
	497	CL89contig00686	---	---	---	49	30	60	50.25	29.25	44.5
	498	CL89contig00687	---	---	---	38	26	40	39.25	25	29.75
	499	CL89contig00688	---	---	---	40	28	43	41	27	31.75
	500	CL89contig00689	---	---	---	29	24	23	30.5	23.25	17.5
	501	CL89contig00690	---	---	---	19	4	28	20.5	3.25	20.75
	502	CL90contig00691	AT5G38470.1	1e-85	313	32	19	18	33.5	18.25	13.5
	503	CL90contig00692	AT5G38470.1	1e-86	317	32	16	16	33.5	15.25	12
	504	CL90contig00693	AT5G38470.1	3e-79	292	32	17	16	33.5	16.25	12
	505	CL90contig00694	---	---	---	1	10	5	1	9.25	3.75
	506	CL92contig00698	AT1G80310.1	2e-143	507	81	117	111	82.75	117	80
	507	CL92contig00699	AT1G80310.1	2e-143	507	82	117	111	84.25	117.25	80
	508	CL92contig00700	AT1G80310.1	3e-143	506	81	115	113	82.75	115.5	81.5
	509	CL92contig00701	AT1G80310.1	4e-143	506	82	115	113	84.5	115.5	81.5
	510	CL92contig00702	AT1G80310.1	2e-143	507	79	119	113	79	121	81.5
	511	CL92contig00703	AT1G80310.1	2e-143	507	80	119	113	80.5	121	81.5
	512	CL92contig00704	AT1G80310.1	3e-143	506	79	117	115	79	117.75	83
	513	CL92contig00705	AT1G80310.1	4e-143	506	80	117	115	80.5	118	83
	514	CL93contig00706	AT1G25510.1	3e-147	519	33	43	28	34.5	42.5	20.75
	515	CL93contig00707	AT1G25510.1	2e-147	519	33	43	27	34.5	42.5	20.5
	516	CL93contig00708	AT1G25510.1	3e-147	518	33	45	28	34.5	44.25	20.75
	517	CL93contig00709	AT1G25510.1	3e-147	518	33	45	27	34.5	44.25	20.5
	518	CL93contig00710	AT1G25510.1	4e-90	287	26	31	17	27.5	30.25	12.75
	519	CL94contig00715	AT3G61310.1	8e-36	148	2	30	16	2	29.25	12
	520	CL94contig00716	AT3G61310.1	3e-34	142	2	29	18	2	28.5	13.5
	521	CL96contig00721	AT5G59840.1	2e-83	305	7	14	15	7.75	13.25	11.25
	522	CL96contig00722	AT5G59840.1	3e-83	305	7	15	12	7.75	14.25	9
	523	CL96contig00723	AT3G53610.3	2e-24	109	6	9	10	6.5	8.25	7.5
	524	CL96contig00724	AT5G59840.1	1e-82	303	8	13	12	8.5	12.25	9
	525	CL96contig00725	AT5G59840.1	3e-24	108	6	10	7	6.5	9.25	5
	526	CL96contig00726	AT5G59840.1	1e-82	302	8	14	9	8.5	13.25	6.75
	527	CL97contig00727	AT4G32410.1	0	787	14	40	22	15	40	16.5
	528	CL97contig00728	AT4G32410.1	0	699	14	39	21	15	39.25	16
	529	CL97contig00729	AT4G32410.1	0	790	14	38	19	15	38	14.5
	530	CL97contig00730	AT4G32410.1	0	702	14	37	18	15	36.75	13.5
	531	CL97contig00731	AT4G32410.1	0	792	22	37	22	23.25	36.75	16.5
	532	CL97contig00732	AT4G32410.1	0	789	22	39	25	23.25	39.25	18.75
	533	CL97contig00733	AT4G32410.1	0	704	22	36	21	23.25	35.5	16
	534	CL97contig00734	AT4G32410.1	0	701	22	38	24	23.25	38	18
	535	CL100contig00744	AT1G49430.1	2e-134	476	40	98	114	41	100	82.5
	536	CL100contig00745	AT1G49430.1	2e-134	476	38	93	110	39.25	94.5	79.25
	537	CL100contig00746	AT3G50830.1	3e-71	266	36	95	111	37	96.25	80
	538	CL100contig00747	AT3G50830.1	3e-71	266	34	90	107	35.25	91.25	77
	539	CL100contig00748	AT3G50830.1	3e-71	266	36	94	109	37	95.5	79
	540	CL100contig00749	AT3G50830.1	2e-71	266	34	89	105	35.25	89.25	75.25
	541	CL101contig00750	AT5G20165.1	5e-18	88.2	15	8	14	16	7	10.5
	542	CL101contig00751	AT5G20165.1	4e-17	84.7	15	8	14	16	7	10.5
	543	CL101contig00752	AT5G20165.1	1e-23	64.7	14	5	14	15	4.25	10.5
	544	CL101contig00753	AT5G20165.1	6e-27	116	14	5	14	15	4.25	10.5
	545	CL101contig00754	---	---	---	10	9	10	10.75	8.25	7.5
	546	CL101contig00755	AT5G20165.1	8e-10	60.1	9	6	10	9.75	5.5	7.5
	547	CL101contig00756	AT5G20165.1	3e-29	124	6	1	10	6.5	1	7.5
	548	CL101contig00757	AT5G20165.1	2e-28	121	6	1	10	6.5	1	7.5
	549	CL102contig00759	AT2G16760.1	1e-91	333	79	40	22	79.25	40	16.5
	550	CL102contig00760	AT2G16760.1	1e-91	333	64	38	27	65	38	20.5
	551	CL104contig00767	---	---	---	44	211	368	44.75	198.25	291.75
	552	CL104contig00768	---	---	---	44	211	369	44.75	198.5	293.25
	553	CL104contig00769	---	---	---	44	211	368	44.75	199	292.5
	554	CL104contig00770	---	---	---	44	211	369	45	199.25	294.75
	555	CL104contig00771	---	---	---	34	178	336	35.25	174.5	261.5
	556	CL104contig00772	---	---	---	34	178	337	35.25	175.25	264.5
	557	CL105contig00773	AT4G15470.1	1e-74	276	16	27	43	16.75	26.5	31.75
	558	CL105contig00774	AT4G15470.1	1e-74	276	17	27	40	17.75	26.5	29.75
	559	CL105contig00775	AT4G38510.4	5e-125	445	18	43	59	19	42.5	43.75
	560	CL105contig00776	AT4G38510.4	0	912	22	36	52	23.25	35.75	38.25
	561	CL106contig00780	AT1G10370.1	9e-21	95.9	2	9	6	2	8.25	4.5
	562	CL107contig00781	---	---	---	4	13	14	4	12.25	10.5
	563	CL107contig00782	---	---	---	3	12	12	3	11	9
	564	CL107contig00783	---	---	---	4	12	13	4	11	9.75
	565	CL107contig00784	---	---	---	3	11	11	3	10.25	8
	566	CL107contig00785	---	---	---	6	18	16	6.5	17.25	12
	567	CL107contig00786	---	---	---	6	17	15	6.5	16.25	11.25
	568	CL107contig00787	---	---	---	5	17	14	5.5	16.25	10.5
	569	CL107contig00788	---	---	---	5	16	13	5.5	15.25	9.75
	570	CL108contig00789	AT4G11820.2	4e-24	107	8	10	9	8.5	9.25	6.75
	571	CL108contig00790	AT4G11820.2	0	510	20	32	23	21.25	31.25	17.5
	572	CL108contig00791	AT4G11820.2	4e-24	107	9	10	9	9.75	9.25	6.75
	573	CL108contig00792	AT4G11820.2	4e-24	107	7	9	8	7.75	8.25	5.75
	574	CL108contig00793	AT4G11820.2	0	510	21	32	23	22.25	31.25	17.5
	575	CL108contig00794	AT4G11820.2	0	510	19	31	22	20.5	30.25	16.5
	576	CL108contig00795	AT3G07690.1	5e-37	150	1	5	2	1	4.25	1.3333
	577	CL109contig00796	---	---	---	15	18	23	16	17.25	17.5
	578	CL109contig00797	---	---	---	17	16	25	17.75	15.25	18.75
	579	CL109contig00798	---	---	---	13	19	24	13.75	18.25	18
	580	CL109contig00799	---	---	---	15	17	26	16	16.25	19.5
	581	CL109contig00800	---	---	---	12	6	16	13	5.5	12
	582	CL109contig00801	---	---	---	10	7	17	10.75	6.25	12.75
	583	CL110contig00802	---	---	---	2	7	5	2	6.25	3.75
	584	CL110contig00803	---	---	---	1	7	3	1	6.25	1.75
	585	CL111contig00804	AT3G19760.1	0	687	27	30	29	28.5	29.25	21.75
	586	CL111contig00805	AT3G19760.1	0	687	25	29	30	26.5	28.5	22.5
	587	CL111contig00806	AT3G19760.1	0	687	27	29	31	28.5	28.5	23.5
	588	CL111contig00807	AT3G19760.1	0	687	25	28	32	26.5	27	24.25
	589	CL111contig00808	AT3G19760.1	0	687	23	29	31	24.25	28.5	23.5
	590	CL111contig00809	AT3G19760.1	0	687	21	28	32	22.25	27	24.25
	591	CL112contig00810	AT1G67325.1	6e-58	165	8	9	18	8.5	8.25	13.5
	592	CL112contig00811	AT1G67325.1	2e-57	165	8	9	20	8.5	8.25	15
	593	CL112contig00812	AT1G67325.1	3e-69	258	8	9	14	8.5	8.25	10.5
	594	CL112contig00813	AT1G67325.1	1e-19	92	6	2	1	6.5	1.5	1
	595	CL113contig00814	AT4G13250.1	5e-74	275	11	23	6	11.75	22	4.5
	596	CL113contig00815	AT4G13250.1	3e-66	248	14	20	10	15	19.25	7.5
	597	CL113contig00816	AT4G13250.1	7e-179	624	17	41	16	17.75	40.75	12
	598	CL113contig00817	AT4G13250.1	5e-171	597	20	38	20	21.25	38	15
	599	CL113contig00818	AT4G13250.1	0	634	24	56	34	25.25	57	25.5
	600	CL113contig00819	AT4G13250.1	3e-174	608	27	53	38	28.5	53.5	28.5
	601	CL114contig00820	AT4G26570.1	4e-113	405	33	20	21	34.5	19.25	16
	602	CL115contig00824	AT5G13020.1	2e-45	179	5	5	9	5.5	4.25	6.75
	603	CL115contig00825	AT5G13020.1	8e-39	156	5	5	9	5.5	4.25	6.75
	604	CL115contig00826	AT5G13020.1	5e-40	159	2	6	7	2	5.5	5
	605	CL115contig00827	AT5G13020.1	3e-22	86.7	2	5	7	2	4.25	5
	606	CL116contig00828	AT5G42000.1	3e-76	281	5	7	12	5.5	6.25	9
	607	CL116contig00829	AT5G42000.1	3e-76	281	6	6	12	6.5	5.5	9
	608	CL116contig00830	AT1G01230.1	5e-74	274	4	6	11	4	5.5	8
	609	CL116contig00831	AT5G42000.1	7e-76	280	5	5	11	5.5	4.25	8
	610	CL116contig00832	AT1G01230.1	5e-74	274	5	5	11	5.5	4.25	8
	611	CL117contig00833	AT1G22770.1	2e-117	419	10	53	44	10.75	53.5	32.75
	612	CL117contig00834	AT1G22770.1	3e-117	418	10	53	44	10.75	53.5	32.75
	613	CL117contig00835	AT1G22770.1	5e-156	548	9	40	28	9.75	40	20.75
	614	CL117contig00836	AT1G22770.1	2e-120	429	8	37	29	8.5	36.75	21.75
	615	CL118contig00837	AT5G36160.1	5e-128	255	7	11	12	7.75	10.25	9
	616	CL118contig00838	AT5G36160.1	2e-129	260	7	11	12	7.75	10.25	9
	617	CL118contig00839	AT5G53970.1	4e-106	381	5	10	9	5.5	9.25	6.75
	618	CL118contig00840	AT5G53970.1	1e-106	383	5	10	9	5.5	9.25	6.75
	619	CL118contig00841	AT5G36160.1	7e-52	199	3	2	7	3	1.5	5
	620	CL118contig00842	AT5G36160.1	4e-53	204	3	2	7	3	1.5	5
	621	CL119contig00843	AT5G36290.2	5e-80	295	9	15	26	9.75	14.25	19.5
	622	CL119contig00844	AT5G36290.2	1e-76	283	40	17	30	41	16.25	22.5
	623	CL119contig00845	AT5G36290.2	2e-76	283	39	18	31	40	17.25	23.5
	624	CL119contig00846	AT5G36290.2	4e-14	74.7	3	9	12	3	8.25	9
	625	CL120contig00847	AT3G54500.2	3e-38	156	18	32	38	19.25	31.25	28.5
	626	CL120contig00848	AT3G54500.2	3e-38	156	16	35	35	16.75	34.5	26.5
	627	CL120contig00849	AT3G54500.2	2e-38	157	20	33	38	21.25	32	28.5
	628	CL120contig00850	AT3G54500.2	2e-38	157	18	36	35	19.25	35.75	26.5
	629	CL121contig00851	AT4G19170.1	4e-144	492	22	59	22	23.25	59.75	16.5
	630	CL121contig00853	AT4G19170.1	5e-147	502	22	58	20	23.25	59.25	15
	631	CL122contig00855	AT1G45180.1	4e-42	168	8	10	6	8.5	9.25	4.5
	632	CL122contig00856	AT1G45180.1	2e-42	168	7	9	4	7.75	8.25	2.75
	633	CL122contig00857	AT1G45180.1	1e-41	166	4	11	8	4	10.25	5.75
	634	CL122contig00858	AT1G45180.1	8e-38	91.7	4	9	6	4	8.25	4.5
	635	CL122contig00859	AT4G34040.1	1e-41	166	5	12	10	5.5	11	7.5
	636	CL122contig00860	AT1G45180.1	1e-37	91.7	5	10	8	5.5	9.25	5.75
	637	CL123contig00861	AT5G09590.1	1e-109	226	10	23	43	10.75	22	31.75
	638	CL123contig00862	AT5G09590.1	2e-152	333	12	26	44	13	25.25	32.75
	639	CL123contig00863	AT5G09590.1	5e-147	333	6	9	20	6.5	8.25	15
	640	CL123contig00864	AT5G09590.1	2e-104	207	4	6	19	4	5.5	14.5
	641	CL123contig00865	AT5G65630.1	6e-25	50.1	19	20	21	20.5	19.25	16
	642	CL124contig00866	AT1G66180.1	1e-143	506	8	36	76	8.5	35.75	55.25
	643	CL124contig00867	AT1G66180.1	4e-138	454	9	38	79	9.75	38	57.75
	644	CL124contig00868	AT5G37540.1	1e-138	489	25	20	28	26.5	19.25	20.75
	645	CL124contig00869	AT5G37540.1	1e-139	493	25	20	28	26.5	19.25	20.75
	646	CL124contig00870	AT1G66180.1	8e-145	510	8	36	76	8.5	35.75	55.25
	647	CL124contig00871	AT1G66180.1	3e-139	454	9	38	79	9.75	38	57.75
	648	CL125contig00875	AT3G15460.1	8e-67	249	5	4	6	5.5	3.25	4.5
	649	CL126contig00876	AT3G42050.1	1e-58	207	17	10	19	17.75	9.25	14.5
	650	CL126contig00877	AT3G42050.1	3e-60	212	16	10	28	16.75	9.25	20.75
	651	CL126contig00878	AT3G42050.1	2e-32	136	16	10	22	16.75	9.25	16.5
	652	CL126contig00879	AT3G42050.1	1e-131	466	21	15	31	22.25	14.25	23.5
	653	CL126contig00880	AT3G42050.1	2e-92	336	20	15	34	21.25	14.25	25.5
	654	CL126contig00881	AT3G42050.1	2e-133	472	20	15	40	21.25	14.25	29.75
	655	CL127contig00882	AT5G18900.1	5e-33	138	6	8	22	6.5	7	16.5
	656	CL127contig00883	AT3G51390.1	2e-68	255	2	5	11	2	4.25	8
	657	CL127contig00884	AT3G51390.1	5e-84	308	2	7	11	2	6.25	8
	658	CL127contig00885	AT5G18900.1	2e-93	339	5	5	19	5.5	4.25	14.5
	659	CL128contig00888	AT2G13820.2	1e-11	65.5	16	44	78	16.75	43.25	57
	660	CL128contig00889	AT2G13820.2	2e-16	82.8	45	88	59	46.25	88	43.75
	661	CL129contig00890	AT3G09570.1	8e-139	490	18	15	20	19.25	14.5	15
	662	CL129contig00891	AT5G18520.1	3e-133	429	16	15	23	16.75	14.5	17.5
	663	CL129contig00892	AT5G18520.1	2e-133	429	9	13	22	9.75	12.25	16.5
	664	CL129contig00893	AT3G09570.1	6e-139	490	11	13	19	11.75	12.25	14.5
	665	CL129contig00894	AT3G09570.1	5e-137	484	13	16	15	13.75	15.25	11.25
	666	CL129contig00895	AT5G18520.1	2e-133	429	11	16	18	11.75	15.25	13.5
	667	CL130contig00896	AT3G27090.1	5e-84	308	33	26	32	34.5	25.25	24.25
	668	CL130contig00897	AT3G27090.1	7e-94	341	38	29	33	39.25	28.5	24.75
	669	CL130contig00898	AT3G27090.1	5e-94	341	37	18	31	38	17.25	23.5
	670	CL130contig00899	AT3G27090.1	3e-84	308	32	15	30	33.5	14.5	22.5
	671	CL130contig00900	AT5G54010.1	4e-37	151	18	11	4	19.25	10.25	2.75
	672	CL131contig00901	AT1G11910.1	3e-179	625	32	57	93	33.5	57.75	67
	673	CL131contig00902	AT1G11910.1	4e-179	624	30	57	93	31.75	57.75	67
	674	CL131contig00903	AT1G11910.1	4e-179	624	31	59	92	32.75	60	66.25
	675	CL131contig00904	AT1G11910.1	6e-179	624	29	59	92	30.5	60.25	66.25
	676	CL133contig00910	---	---	---	129	109	107	129.5	109.5	77.25
	677	CL134contig00911	AT3G18130.1	1e-36	147	2	6	1	2	5.5	1
	678	CL134contig00912	AT1G48630.1	8e-37	148	1	6	1	1	5.5	1
	679	CL134contig00913	AT3G18130.1	4e-09	57.4	2	8	4	2	7	2.75
	680	CL134contig00914	AT3G18130.1	6e-62	232	1	8	4	1	7	2.75
	681	CL135contig00916	AT2G28930.3	6e-132	467	14	13	13	15	12.25	9.75
	682	CL135contig00917	AT2G28930.3	6e-132	467	11	13	13	11.75	12.25	9.75
	683	CL135contig00918	AT2G28930.3	9e-128	453	12	13	11	13	12.25	8
	684	CL135contig00919	AT2G28930.3	8e-128	453	9	13	11	9.75	12.25	8
	685	CL135contig00920	AT5G02800.1	1e-94	342	6	4	8	6.5	3.25	5.75
	686	CL135contig00921	AT5G02800.1	3e-91	330	3	4	8	3	3.25	5.75
	687	CL136contig00922	AT5G60620.1	0	648	32	34	56	33.5	33	41.25
	688	CL136contig00923	AT5G60620.1	3e-140	496	29	32	54	30.5	31.25	40
	689	CL136contig00924	AT4G35260.1	7e-136	470	16	18	37	16.75	17.25	27.5
	690	CL136contig00925	AT4G35260.1	3e-135	467	8	11	31	8.5	10.25	23.5
	691	CL137contig00926	AT1G34190.1	4e-71	115	7	17	19	7.75	16.25	14.5
	692	CL137contig00927	AT1G34190.1	3e-71	116	8	20	20	8.5	19.25	15
	693	CL137contig00928	AT1G34190.1	3e-65	171	6	12	18	6.5	11	13.5
	694	CL137contig00929	AT1G34190.1	2e-65	171	7	15	19	7.75	14.5	14.5
	695	CL137contig00930	AT1G34190.1	1e-64	92.8	6	9	17	6.5	8.25	12.75
	696	CL138contig00931	AT2G31680.1	5e-89	323	9	9	20	9.75	8.25	15
	697	CL138contig00932	AT2G31680.1	4e-49	190	8	8	12	8.5	7	9
	698	CL138contig00933	AT2G31680.1	4e-90	328	12	11	17	13	10.25	12.75
	699	CL138contig00934	AT1G07410.1	7e-69	255	1	2	7	1	1.5	5
	700	CL140contig00936	AT4G13930.1	0	783	42	66	27	42.75	67.25	20.5
	701	CL140contig00937	AT4G13930.1	0	783	41	65	25	42	66.5	18.75
	702	CL140contig00938	AT4G13930.1	0	651	36	59	23	37	60.25	17.5
	703	CL140contig00939	AT4G13930.1	0	774	59	88	39	60.5	88.25	28.75
	704	CL141contig00940	AT1G68090.1	1e-91	333	59	63	54	60.75	64.5	40
	705	CL141contig00941	AT1G68090.1	3e-92	335	60	64	50	62	65.75	36.75
	706	CL141contig00942	AT1G68090.1	1e-91	333	55	62	52	56	63.75	38.25
	707	CL142contig00943	AT5G62460.1	2e-21	99.4	4	8	24	4	7	18
	708	CL142contig00944	AT5G62460.1	3e-17	84.3	3	3	10	3	2.25	7.5
	709	CL142contig00945	---	---	---	3	6	20	3	5.5	15
	710	CL142contig00946	AT5G62460.1	2e-14	68.9	4	8	22	4	7	16.5
	711	CL142contig00947	AT1G02610.1	2e-11	57.4	3	3	8	3	2.25	5.75
	712	CL144contig00950	AT4G27720.1	0	403	18	35	20	19.25	34.5	15
	713	CL144contig00951	AT4G27720.1	0	424	24	33	20	25.25	32	15
	714	CL144contig00952	AT4G27720.1	1e-124	442	15	20	9	16	19.25	6.75
	715	CL144contig00953	AT1G64650.1	4e-40	159	11	9	1	11.75	8.25	1
	716	CL146contig00960	AT2G39050.1	6e-38	155	18	17	31	19.25	16.25	23.5
	717	CL146contig00961	AT2G39050.1	6e-38	155	20	17	32	21.5	16.25	24.25
	718	CL146contig00962	AT2G39050.1	5e-74	274	17	14	30	17.75	13.25	22.5
	719	CL146contig00963	AT2G39050.1	6e-74	274	19	14	31	20.5	13.25	23.5
	720	CL148contig00968	AT3G05530.1	0	794	24	15	19	25.25	14.5	14.5
	721	CL148contig00969	AT3G05530.1	0	794	24	15	18	25.25	14.5	13.5
	722	CL148contig00970	AT3G05530.1	2e-64	241	6	4	11	6.5	3.25	8
	723	CL148contig00971	AT3G05530.1	2e-64	241	6	4	12	6.5	3.25	9
	724	CL148contig00972	AT3G05530.1	8e-163	569	14	12	8	15	11	5.75
	725	CL149contig00973	---	---	---	8	10	6	8.5	9.25	4.5
	726	CL149contig00974	AT4G35230.1	6e-23	103	4	6	12	4	5.5	9
	727	CL149contig00975	AT5G07220.1	2e-06	49.3	9	11	7	9.75	10.25	5
	728	CL149contig00976	AT5G42270.1	0	882	136	123	92	135.5	123.25	66.25
	729	CL150contig00977	---	---	---	29	8	41	30.5	7	30.25
	730	CL150contig00978	---	---	---	34	11	40	35.25	10.25	29.75
	731	CL150contig00979	---	---	---	27	9	33	28.5	8.25	24.75
	732	CL151contig00980	AT5G16010.1	2e-65	246	39	26	41	40	25.25	30.25
	733	CL151contig00981	AT5G16010.1	8e-64	240	22	31	31	23.25	30.25	23.5
	734	CL151contig00982	AT5G16010.1	2e-42	169	38	21	36	39.25	20.5	26.75
	735	CL151contig00983	AT5G16010.1	2e-65	245	20	28	25	21.5	27	18.75
	736	CL152contig00988	AT4G34240.1	1e-31	124	5	9	1	5.5	8.25	1
	737	CL153contig00989	AT3G21865.1	7e-74	274	21	19	23	22.25	18.25	17.5
	738	CL153contig00990	AT3G21865.1	6e-75	277	18	11	16	19.25	10.25	12
	739	CL153contig00991	AT3G21865.1	1e-77	286	18	19	23	19.25	18.25	17.5
	740	CL153contig00992	AT3G21865.1	1e-78	290	15	11	16	16	10.25	12
	741	CL153contig00993	AT3G21865.1	3e-23	105	7	5	3	7.75	4.25	1.75
	742	CL154contig00994	AT5G47310.1	5e-52	201	3	9	13	3	8.25	9.75
	743	CL154contig00995	AT5G47310.1	5e-52	201	3	9	13	3	8.25	9.75
	744	CL154contig00996	AT4G17486.2	2e-28	122	6	11	10	6.5	10.25	7.5
	745	CL154contig00997	AT5G47310.1	2e-53	205	1	10	9	1	9.25	6.75
	746	CL155contig00998	AT5G37720.2	6e-46	137	13	36	17	13.75	35.75	12.75
	747	CL155contig00999	AT5G37720.2	1e-45	136	5	14	25	5.5	13.25	18.75
	748	CL155contig01000	AT5G37720.2	8e-49	136	5	14	26	5.5	13.25	19.5
	749	CL155contig01001	AT5G37720.2	4e-49	137	13	36	18	13.75	35.75	13.5
	750	CL155contig01002	---	---	---	1	7	4	1	6.25	2.75
	751	CL155contig01003	---	---	---	1	7	3	1	6.25	1.75
	752	CL156contig01004	AT5G42820.1	8e-100	360	13	14	20	13.75	13.25	15
	753	CL156contig01005	AT5G42820.1	8e-100	360	13	14	20	13.75	13.25	15
	754	CL156contig01006	AT5G42820.1	2e-98	355	10	21	17	10.75	20.5	12.75
	755	CL156contig01007	AT5G42820.1	2e-98	355	10	21	17	10.75	20.5	12.75
	756	CL156contig01008	---	---	---	5	4	6	5.5	3.25	4.5
	757	CL157contig01009	AT1G49760.1	2e-16	48.9	7	5	11	7.75	4.25	8
	758	CL157contig01010	AT4G34110.1	1e-13	60.1	7	5	11	7.75	4.25	8
	759	CL157contig01011	AT4G34110.1	3e-42	131	6	1	11	6.5	1	8
	760	CL157contig01012	AT4G34110.1	1e-34	131	6	1	11	6.5	1	8
	761	CL157contig01013	AT4G34110.1	6e-15	73.6	4	5	8	4	4.25	5.75
	762	CL158contig01016	AT5G05340.1	3e-83	305	1	45	38	1	44.25	28.5
	763	CL159contig01018	AT4G37925.1	6e-67	251	28	37	51	29.75	36.75	37.5
	764	CL159contig01019	AT4G37925.1	7e-67	251	18	40	48	19.25	40	35.75
	765	CL159contig01020	AT4G37925.1	6e-67	251	29	38	53	30.5	38	39.25
	766	CL159contig01021	AT4G37925.1	6e-67	251	19	41	50	20.5	41	36.75
	767	CL159contig01022	AT5G08060.1	9e-39	157	15	22	34	16	21.25	25.5
	768	CL159contig01023	AT5G08060.1	8e-39	157	25	19	37	26.5	18.25	27.5
	769	CL160contig01025	AT1G56190.1	0	723	69	138	81	70.25	137.25	58.75
	770	CL161contig01026	AT5G12250.1	0	786	25	38	27	26.5	38	20.5
	771	CL161contig01027	AT1G20010.1	4e-118	420	10	19	12	10.75	18.25	9
	772	CL161contig01028	AT5G23860.1	0	802	26	47	25	27.5	46.25	18.75
	773	CL161contig01029	AT5G12250.1	0	822	34	51	21	35.25	51	16
	774	CL164contig01037	AT5G59550.1	4e-55	212	16	24	13	16.75	23.25	9.75
	775	CL164contig01038	AT5G59550.1	3e-55	212	16	15	12	16.75	14.5	9
	776	CL164contig01039	AT5G59550.1	2e-57	218	3	2	6	3	1.5	4.5
	777	CL166contig01044	AT2G31040.1	1e-112	403	8	59	41	8.5	60.25	30.25
	778	CL166contig01045	AT2G31040.1	2e-112	403	11	62	47	11.75	63.75	34.75
	779	CL166contig01046	AT2G31040.1	5e-30	126	2	5	6	2	4.25	4.5
	780	CL167contig01047	AT3G14420.2	7e-179	623	41	69	38	42	71	28.5
	781	CL167contig01048	AT3G14420.2	3e-179	624	58	71	41	59.25	73.25	30.25
	782	CL167contig01049	AT3G14420.2	2e-177	619	37	28	21	38	27	16
	783	CL168contig01050	AT2G39840.1	7e-151	495	24	20	47	25.25	19.25	34.75
	784	CL168contig01051	AT2G39840.1	7e-151	495	29	17	55	30.5	16.25	40.5
	785	CL168contig01052	AT2G39840.1	1e-163	572	23	22	45	24.25	21.25	33.5
	786	CL168contig01053	AT2G39840.1	1e-163	572	28	19	53	29.75	18.25	39.25
	787	CL169contig01054	AT5G19760.1	5e-135	477	50	28	103	51	27	73.75
	788	CL169contig01055	AT5G19760.1	4e-136	481	40	34	104	41	33	74.25
	789	CL169contig01056	AT5G19760.1	2e-55	210	4	5	13	4	4.25	9.75
	790	CL170contig01057	AT2G01970.1	0	686	83	43	67	85.25	42.5	49
	791	CL170contig01058	AT1G14670.1	0	689	77	47	71	77.25	46.25	51.75
	792	CL170contig01059	AT2G01970.1	0	592	52	19	36	53.5	18.25	26.75
	793	CL170contig01060	AT1G14670.1	0	595	46	23	40	47.25	22	29.75
	794	CL171contig01061	AT2G40490.1	4e-134	474	35	65	21	36.25	66.5	16
	795	CL171contig01062	AT2G40490.1	7e-173	603	33	63	18	34.5	64.5	13.5
	796	CL172contig01063	AT5G50720.1	1e-41	166	8	7	5	8.75	6.25	3.75
	797	CL172contig01064	AT5G50720.1	2e-41	165	10	8	4	10.75	7	2.75
	798	CL172contig01065	AT5G50720.1	5e-43	171	7	8	6	7.75	7	4.5
	799	CL172contig01066	AT5G50720.1	7e-43	170	9	9	5	9.75	8.25	3.75
	800	CL173contig01067	AT3G19340.1	2e-62	236	6	23	23	6.5	22	17.5
	801	CL173contig01068	AT3G19340.1	6e-133	316	8	20	22	8.75	19.25	16.5
	802	CL173contig01069	AT3G19340.1	4e-103	371	5	21	18	5.5	20.5	13.5
	803	CL173contig01070	AT3G19340.1	2e-135	324	7	18	17	7.75	17.25	12.75
	804	CL177contig01082	AT1G74920.1	2e-94	343	37	37	46	38	36.75	34
	805	CL177contig01083	AT1G74920.1	2e-94	343	40	36	44	41	35.75	32.75
	806	CL177contig01084	AT1G74920.1	1e-94	343	35	36	44	36.25	35.75	32.75
	807	CL177contig01085	AT1G74920.1	1e-94	343	38	35	42	39.25	34.5	31.25
	808	CL178contig01086	AT4G11260.1	3e-35	145	5	6	7	5.5	5.5	5
	809	CL178contig01087	AT4G11260.1	3e-49	104	5	5	8	5.5	4.25	5.75
	810	CL178contig01088	AT4G11260.1	5e-24	108	13	7	15	13.75	6.25	11.25
	811	CL178contig01089	AT4G11260.1	7e-63	169	13	8	14	13.75	7	10.5
	812	CL179contig01090	AT1G29050.1	1e-141	501	39	60	43	40	61.25	31.75
	813	CL179contig01091	AT1G29050.1	1e-141	501	39	60	43	40	61.25	31.75
	814	CL179contig01092	AT4G18480.1	2e-69	259	5	28	11	5.5	27	8
	815	CL179contig01093	AT4G18480.1	5e-67	251	5	28	11	5.5	27	8
	816	CL180contig01094	AT5G63160.1	2e-87	320	31	109	97	32.75	109.5	69.25
	817	CL180contig01095	AT5G63160.1	2e-87	320	29	116	102	30.5	116	72.75
	818	CL180contig01096	AT5G63160.1	1e-83	307	23	67	70	24.25	69.25	51.25
	819	CL182contig01101	AT3G48730.1	0	742	79	72	46	79.25	74	34
	820	CL182contig01102	AT3G48730.1	0	739	79	73	46	79.25	75	34
	821	CL182contig01103	AT3G48730.1	0	742	79	72	67	79.75	74.25	49
	822	CL182contig01104	AT3G48730.1	0	739	79	73	67	79.75	75.25	49
	823	CL183contig01105	AT5G20150.1	2e-75	223	15	39	12	16	39.25	9
	824	CL183contig01106	AT5G20150.1	2e-81	299	15	38	12	16	38	9
	825	CL183contig01107	AT2G26660.1	5e-82	301	12	34	10	13	33	7.5
	826	CL184contig01108	AT5G42820.1	4e-86	315	17	28	26	17.75	27	19.5
	827	CL184contig01109	AT5G42820.1	3e-86	315	13	23	20	13.75	22	15
	828	CL184contig01110	---	---	---	10	11	12	10.75	10.25	9
	829	CL184contig01111	AT5G42820.1	4e-90	328	9	11	15	9.75	10.25	11.25
	830	CL185contig01112	AT5G26610.2	8e-31	131	8	9	11	8.75	8.25	8
	831	CL185contig01113	AT5G26610.2	3e-30	129	8	9	12	8.75	8.25	9
	832	CL185contig01114	AT5G26610.2	1e-50	196	8	8	10	8.75	7	7.5
	833	CL185contig01115	AT5G26610.2	6e-50	194	8	8	11	8.75	7	8
	834	CL186contig01116	AT3G16500.1	2e-37	130	3	14	4	3	13.25	2.75
	835	CL186contig01117	AT3G16500.1	2e-37	130	4	10	4	4	9.25	2.75
	836	CL186contig01118	AT3G16500.1	6e-36	125	3	7	5	3	6.25	3.75
	837	CL187contig01121	AT1G65930.1	2e-74	274	4	9	5	4	8.25	3.75
	838	CL188contig01122	AT3G26900.3	9e-60	227	11	10	19	11.75	9.25	14.5
	839	CL188contig01123	AT3G26900.3	9e-60	227	11	10	27	11.75	9.25	20.5
	840	CL189contig01124	AT3G51130.1	8e-152	374	29	12	19	30.5	11	14.5
	841	CL189contig01125	---	---	---	4	2	12	4	1.5	9
	842	CL189contig01126	AT3G51130.1	8e-152	374	28	11	24	29.75	10.25	18
	843	CL190contig01127	AT1G11910.1	0	711	90	97	135	94.25	98.5	94.25
	844	CL190contig01128	AT1G11910.1	0	707	89	98	135	92.75	100.25	94.25
	845	CL190contig01129	AT1G11910.1	0	706	35	31	87	36.25	30.25	62.75
	846	CL191contig01130	AT3G09600.1	1e-27	120	18	10	6	19.25	9.25	4.5
	847	CL191contig01131	AT3G09600.1	1e-27	120	19	11	6	20.5	10.25	4.5
	848	CL191contig01132	AT3G09600.1	3e-26	115	19	12	8	20.5	11	5.75
	849	CL191contig01133	AT3G09600.1	3e-26	115	20	13	8	21.5	12.25	5.75
	850	CL192contig01134	AT4G25720.1	7e-33	136	2	5	4	2	4.25	2.75
	851	CL192contig01135	AT4G25720.2	4e-76	281	8	8	12	8.75	7	9
	852	CL192contig01136	AT4G25720.2	3e-73	271	7	7	11	7.75	6.25	8
	853	CL192contig01137	AT4G25720.1	4e-30	126	4	6	6	4	5.5	4.5
	854	CL192contig01138	AT4G25720.2	3e-73	271	10	9	14	10.75	8.25	10.5
	855	CL193contig01139	AT3G56190.1	6e-120	315	18	19	25	19.25	18.25	18.75
	856	CL193contig01140	AT3G56190.1	8e-120	314	16	19	30	16.75	18.25	22.5
	857	CL193contig01141	AT3G56190.1	7e-119	311	17	18	25	17.75	17.5	18.75
	858	CL193contig01142	AT3G56190.1	9e-119	311	15	18	30	16	17.5	22.5
	859	CL195contig01147	AT4G34640.1	2e-30	128	11	8	10	11.75	7	7.75
	860	CL195contig01148	AT4G34640.1	3e-30	128	9	9	9	9.75	8.25	6.75
	861	CL195contig01149	AT4G34640.1	3e-156	370	19	22	12	20.5	21.25	9
	862	CL195contig01150	AT4G34640.1	3e-156	370	17	23	11	17.75	22	8
	863	CL195contig01151	---	---	---	5	2	1	5.5	1.5	1
	864	CL196contig01152	AT4G09800.1	2e-71	265	41	22	21	42	21.25	16
	865	CL196contig01153	AT4G09800.1	2e-71	265	41	22	20	42	21.25	15
	866	CL196contig01154	AT4G09800.1	5e-07	50.1	27	14	9	28.5	13.25	6.75
	867	CL197contig01155	AT1G77590.1	2e-127	452	10	15	24	10.75	14.5	18.25
	868	CL197contig01156	AT1G77590.1	2e-127	452	10	16	23	10.75	15.25	17.5
	869	CL197contig01157	AT1G77590.1	9e-127	450	10	17	23	10.75	16.25	17.5
	870	CL197contig01158	AT1G77590.1	9e-127	450	10	16	24	10.75	15.25	18.25
	871	CL198contig01161	---	---	---	1	4	25	1	3.25	18.75
	872	CL199contig01162	AT5G13800.1	4e-145	511	25	39	22	26.5	39.25	16.5
	873	CL199contig01163	AT5G13800.1	2e-148	522	13	28	12	13.75	27	9
	874	CL199contig01164	AT5G13800.1	8e-146	513	25	38	21	26.5	38	16
	875	CL199contig01165	AT5G13800.1	3e-149	525	13	27	11	13.75	26.5	8
	876	CL200contig01166	AT3G09630.1	3e-174	608	26	37	24	27.5	36.75	18.25
	877	CL200contig01167	AT3G09630.1	9e-161	563	30	37	31	31.75	36.75	23.5
	878	CL200contig01168	AT3G09630.1	1e-127	452	18	28	17	19.25	27	12.75
	879	CL201contig01169	AT5G01220.1	0	685	16	33	28	16.75	32	20.75
	880	CL201contig01170	AT5G01220.1	0	684	19	37	40	20.5	36.75	29.75
	881	CL201contig01171	AT5G01220.1	0	685	16	33	30	16.75	32	22.5
	882	CL201contig01172	AT5G01220.1	0	684	19	37	42	20.5	36.75	31.25
	883	CL202contig01173	AT5G28540.1	0	394	42	15	10	42.75	14.5	7.75
	884	CL202contig01175	AT5G28540.1	0	394	45	14	12	46.25	13.25	9
	885	CL203contig01177	AT3G61600.2	4e-98	354	10	6	5	10.75	5.5	3.75
	886	CL203contig01178	AT3G61600.2	2e-55	211	9	6	4	9.75	5.5	2.75
	887	CL203contig01179	AT3G61600.2	2e-55	211	4	4	4	4	3.25	2.75
	888	CL203contig01180	AT3G61600.2	7e-71	262	6	2	3	6.5	1.5	1.75
	889	CL203contig01181	AT3G61600.2	3e-28	119	5	2	2	5.5	1.5	1.3333
	890	CL204contig01182	AT5G61430.1	4e-67	251	20	17	15	21.5	16.25	11.25
	891	CL204contig01183	AT5G61430.1	3e-67	252	20	17	14	21.5	16.25	10.5
	892	CL204contig01184	AT5G61430.1	5e-68	254	19	20	15	20.5	19.25	11.25
	893	CL204contig01185	AT5G61430.1	4e-68	255	19	20	14	20.5	19.25	10.5
	894	CL205contig01188	AT5G10450.2	7e-67	249	8	8	16	8.75	7	12
	895	CL206contig01189	---	---	---	86	74	138	88.75	75.75	96.5
	896	CL206contig01190	---	---	---	86	74	138	89	75.75	96.75
	897	CL207contig01191	AT3G62590.1	4e-94	286	18	4	6	19.25	3.25	4.5
	898	CL207contig01192	AT1G02660.1	9e-112	400	18	3	6	19.25	2.25	4.5
	899	CL207contig01193	AT1G02660.1	3e-45	177	8	2	3	8.75	1.5	1.75
	900	CL208contig01194	AT2G43030.1	3e-112	401	22	51	20	23.25	51	15
	901	CL208contig01195	AT2G43030.1	3e-112	401	24	53	24	25.25	53.5	18.25
	902	CL208contig01196	AT2G43030.1	1e-112	402	23	51	21	24.25	51.25	16
	903	CL208contig01197	AT2G43030.1	2e-112	402	25	53	25	26.5	53.5	18.75
	904	CL209contig01199	AT4G21860.1	1e-22	101	7	27	43	7.75	26.5	31.75
	905	CL210contig01201	AT1G64970.1	5e-119	391	44	33	39	45	32	28.75
	906	CL210contig01202	AT1G64970.1	4e-122	434	39	26	37	40	25.25	27.5
	907	CL211contig01203	AT2G35680.1	2e-89	326	39	25	43	40	24.25	31.75
	908	CL211contig01204	AT2G35680.1	1e-89	327	39	26	44	40	25.25	32.75
	909	CL211contig01205	AT2G35680.1	2e-62	236	38	26	42	39.25	25.25	31.25
	910	CL211contig01206	AT2G35680.1	1e-62	237	38	27	43	39.25	26.5	32
	911	CL212contig01207	AT4G10380.1	4e-105	378	39	28	17	40	27	12.75
	912	CL212contig01208	AT4G10380.1	4e-105	378	42	23	17	42.75	22	12.75
	913	CL212contig01209	AT4G10380.1	3e-78	288	34	25	12	35.25	24.25	9
	914	CL213contig01210	AT3G26420.1	4e-36	148	4	10	10	4	9.25	7.75
	915	CL213contig01211	AT3G26420.1	4e-36	148	5	13	11	5.5	12.25	8
	916	CL213contig01212	AT3G26420.1	8e-43	170	3	11	12	3	10.25	9
	917	CL215contig01219	AT4G30160.1	1e-35	146	4	2	6	4	1.5	4.5
	918	CL215contig01220	AT4G30160.1	1e-36	149	4	2	7	4	1.5	5
	919	CL216contig01221	AT4G32390.1	4e-154	416	21	18	9	22.25	17.5	6.75
	920	CL216contig01222	AT4G32390.1	3e-130	461	6	11	8	6.5	10.25	5.75
	921	CL216contig01223	AT4G32390.1	1e-155	421	21	19	9	22.25	18.25	6.75
	922	CL216contig01224	AT4G32390.1	9e-132	466	6	12	8	6.5	11	5.75
	923	CL217contig01225	---	---	---	43	33	38	43.75	32	28.5
	924	CL217contig01226	---	---	---	45	30	34	46.25	29.25	25.5
	925	CL217contig01227	---	---	---	42	32	34	42.75	31.25	25.5
	926	CL217contig01228	---	---	---	44	29	30	45.25	28.5	22.5
	927	CL218contig01229	AT4G07400.1	5e-27	118	13	7	8	13.75	6.25	5.75
	928	CL218contig01230	AT4G07400.1	1e-48	190	11	7	6	11.75	6.25	4.5
	929	CL218contig01231	AT4G07400.1	1e-48	190	17	10	8	17.75	9.25	5.75
	930	CL218contig01232	AT4G07400.1	7e-27	118	19	10	10	20.5	9.25	7.75
	931	CL218contig01233	AT1G47056.1	6e-42	114	4	2	5	4	1.5	3.75
	932	CL219contig01234	AT4G18390.2	1e-09	61.2	4	5	20	4	4.25	15
	933	CL219contig01235	AT4G18390.2	1e-08	58.2	5	5	20	5.5	4.25	15
	934	CL219contig01236	AT4G18390.2	1e-09	61.2	4	5	19	4	4.25	14.5
	935	CL219contig01237	AT4G18390.2	1e-08	58.2	5	5	19	5.5	4.25	14.5
	936	CL220contig01238	AT5G26210.1	1e-83	306	16	17	33	16.75	16.25	24.75
	937	CL220contig01239	AT5G26210.1	1e-83	306	17	19	32	17.75	18.25	24.25
	938	CL220contig01240	AT5G26210.1	2e-84	309	16	16	33	16.75	15.25	24.75
	939	CL220contig01241	AT5G26210.1	2e-84	309	17	18	32	17.75	17.5	24.25
	940	CL221contig01244	AT1G71180.1	2e-29	124	2	5	4	2	4.25	2.75
	941	CL222contig01245	AT5G61210.1	3e-64	124	6	7	27	6.5	6.25	20.5
	942	CL222contig01246	AT5G61210.1	5e-73	271	9	6	25	9.75	5.5	18.75
	943	CL222contig01247	AT5G61210.1	2e-62	118	8	12	26	8.75	11	19.5
	944	CL222contig01248	AT5G61210.1	3e-71	265	11	11	24	11.75	10.25	18.25
	945	CL223contig01249	AT3G20770.1	3e-112	261	5	7	5	5.5	6.25	3.75
	946	CL223contig01250	AT3G20770.1	4e-107	261	5	6	4	5.5	5.5	2.75
	947	CL223contig01251	AT3G20770.1	2e-113	265	5	9	4	5.5	8.25	2.75
	948	CL223contig01252	AT3G20770.1	4e-108	265	5	8	3	5.5	7	1.75
	949	CL224contig01253	AT3G14110.1	7e-72	267	4	18	12	4	17.5	9
	950	CL224contig01254	AT3G14110.1	1e-71	266	4	15	14	4	14.5	10.5
	951	CL224contig01255	AT3G14110.1	7e-83	303	5	18	12	5.5	17.5	9
	952	CL224contig01256	AT3G14110.1	1e-82	303	5	15	14	5.5	14.5	10.5
	953	CL225contig01257	AT5G59160.3	2e-156	548	11	16	12	11.75	15.25	9
	954	CL225contig01258	AT5G59160.3	2e-156	548	11	16	11	11.75	15.25	8
	955	CL225contig01259	AT5G59160.3	6e-156	546	12	15	11	13	14.5	8
	956	CL225contig01260	AT5G59160.3	7e-156	546	12	15	10	13	14.5	7.75
	957	CL226contig01261	AT2G28910.1	2e-52	202	16	18	13	16.75	17.5	9.75
	958	CL226contig01262	AT2G28910.1	2e-52	202	17	18	14	17.75	17.5	10.5
	959	CL226contig01263	AT2G28910.1	2e-55	211	7	11	7	7.75	10.25	5
	960	CL228contig01268	AT5G62460.1	1e-60	216	14	31	47	15	30.25	34.75
	961	CL228contig01269	AT5G62460.1	7e-61	216	16	31	50	16.75	30.25	36.75
	962	CL228contig01270	AT5G62460.1	5e-61	216	16	33	50	16.75	32	36.75
	963	CL228contig01271	AT5G62460.1	3e-61	216	18	33	53	19.25	32	39.25
	964	CL229contig01272	AT4G34710.2	0	870	125	54	93	126.25	54.75	67.25
	965	CL229contig01273	AT4G34710.2	0	870	113	54	86	115.75	54.75	62
	966	CL229contig01274	AT4G34710.2	0	874	125	54	93	126.75	54.75	67.5
	967	CL229contig01275	AT4G34710.2	0	874	113	54	86	116	54.75	62.25
	968	CL230contig01276	AT3G05545.1	1e-19	94.7	10	18	35	10.75	17.5	26.5
	969	CL230contig01277	AT3G05545.1	1e-19	94.7	10	16	36	10.75	15.25	26.75
	970	CL230contig01278	AT3G05545.1	7e-22	102	12	13	20	13	12.25	15
	971	CL231contig01279	AT4G12650.1	4e-142	501	21	32	29	22.25	31.25	21.75
	972	CL231contig01280	AT4G12650.1	4e-142	501	22	32	29	23.25	31.25	21.75
	973	CL231contig01281	AT4G12650.1	4e-141	498	16	28	18	16.75	27	13.5
	974	CL232contig01282	AT5G52660.1	2e-72	269	11	12	12	11.75	11	9
	975	CL232contig01283	AT5G52660.1	3e-73	272	10	12	13	10.75	11	9.75
	976	CL232contig01284	AT5G52660.1	5e-70	261	11	11	11	11.75	10.25	8
	977	CL232contig01285	AT5G52660.1	5e-71	265	10	11	12	10.75	10.25	9
	978	CL233contig01286	AT5G15490.1	0	736	22	29	21	23.25	28.5	16
	979	CL233contig01287	AT3G29360.2	6e-154	540	6	8	17	6.5	7	12.75
	980	CL234contig01288	AT4G14340.1	6e-17	85.1	13	12	28	13.75	11	21
	981	CL234contig01289	AT4G14340.1	4e-17	85.1	12	12	27	13	11	20.5
	982	CL234contig01290	AT4G14340.1	2e-25	113	15	25	36	16	24.25	26.75
	983	CL235contig01291	AT3G59390.1	2e-82	302	27	6	8	28.5	5.5	5.75
	984	CL235contig01292	AT3G59390.1	2e-82	302	25	6	9	26.5	5.5	6.75
	985	CL235contig01293	AT3G59390.1	1e-44	175	20	4	5	21.5	3.25	3.75
	986	CL238contig01299	AT5G24470.1	3e-55	211	4	6	8	4	5.5	5.75
	987	CL238contig01300	AT5G24470.1	4e-56	214	4	6	8	4	5.5	5.75
	988	CL238contig01301	AT5G24470.1	1e-34	141	4	3	5	4	2.25	3.75
	989	CL238contig01302	AT5G24470.1	5e-32	134	4	6	7	4	5.5	5
	990	CL238contig01303	AT5G24470.1	7e-33	136	4	6	7	4	5.5	5
	991	CL238contig01304	AT5G24470.1	2e-11	63.9	4	3	4	4	2.25	2.75
	992	CL239contig01305	AT3G10450.1	3e-102	290	6	24	6	6.5	23.25	4.5
	993	CL239contig01306	AT3G10450.1	9e-103	306	6	22	6	6.5	21.25	4.5
	994	CL239contig01307	AT3G10450.1	4e-81	298	5	17	5	5.5	16.25	3.75
	995	CL240contig01308	AT1G24020.1	6e-24	106	17	9	7	18	8.25	5
	996	CL240contig01309	AT1G24020.1	4e-31	131	24	12	5	25.25	11	3.75
	997	CL240contig01310	AT1G24020.1	2e-21	98.6	11	4	4	11.75	3.25	2.75
	998	CL241contig01311	AT3G58560.1	2e-77	207	11	8	14	11.75	7	10.5
	999	CL241contig01312	AT3G58560.1	4e-77	206	11	8	14	11.75	7	10.5
	1000	CL241contig01313	AT3G58560.1	6e-91	330	11	7	13	11.75	6.25	9.75
	1001	CL241contig01314	AT3G58560.1	1e-90	329	11	7	13	11.75	6.25	9.75
	1002	CL242contig01315	AT3G05640.2	1e-99	359	13	18	18	13.75	17.5	13.5
	1003	CL242contig01316	AT3G05640.2	1e-94	252	15	17	15	16	16.25	11.25
	1004	CL242contig01317	AT3G05640.2	1e-54	191	12	12	12	13	11	9
	1005	CL243contig01318	AT5G45190.2	3e-07	52.4	10	12	17	10.75	11	12.75
	1006	CL243contig01319	---	---	---	4	5	6	4	4.25	4.5
	1007	CL243contig01320	AT5G45190.2	1e-09	59.7	7	8	11	7.75	7	8
	1008	CL243contig01321	AT4G19600.1	1e-33	139	7	11	12	7.75	10.25	9
	1009	CL244contig01322	AT3G24600.1	2e-42	169	15	22	9	16	21.25	6.75
	1010	CL244contig01323	AT3G24600.1	3e-44	175	16	23	10	16.75	22	7.75
	1011	CL244contig01324	AT3G24600.1	2e-41	166	11	19	8	11.75	18.25	5.75
	1012	CL244contig01325	AT3G24600.1	2e-43	172	12	20	9	13	19.25	6.75
	1013	CL245contig01326	AT2G22590.1	2e-79	293	36	11	14	37	10.25	10.5
	1014	CL245contig01327	AT5G65550.1	8e-80	294	37	12	15	38	11.25	11.25
	1015	CL245contig01328	AT5G65550.1	2e-78	290	24	11	11	25.25	10.25	8
	1016	CL246contig01329	AT4G05320.4	5e-118	421	155	137	196	155.75	136.75	139.25
	1017	CL246contig01330	AT5G03240.3	6e-162	567	140	133	176	140.25	133	125
	1018	CL247contig01331	AT3G28920.1	2e-60	228	1	7	11	1	6.25	8
	1019	CL247contig01332	AT3G28920.1	8e-61	230	1	8	8	1	7	5.75
	1020	CL248contig01335	AT1G45130.1	7e-74	196	42	30	31	42.75	29.25	23.5
	1021	CL248contig01336	AT1G45130.1	3e-78	288	38	27	27	39.25	26.5	20.5
	1022	CL248contig01337	AT1G45130.1	1e-82	302	36	24	24	37	23.25	18.25
	1023	CL249contig01338	AT2G45300.1	7e-109	300	17	14	11	18	13.25	8
	1024	CL249contig01339	AT2G45300.1	3e-110	305	17	13	11	18	12.25	8
	1025	CL249contig01340	AT5G17670.1	3e-85	311	12	15	12	13	14.5	9
	1026	CL250contig01341	AT1G19640.1	2e-83	306	5	47	52	5.5	46.25	38.25
	1027	CL250contig01342	AT1G19640.1	6e-84	308	5	48	50	5.5	47.5	36.75
	1028	CL250contig01343	AT1G19640.1	3e-79	292	4	50	62	4	50	45.75
	1029	CL250contig01344	AT1G19640.1	1e-78	290	4	49	64	4	48.75	47.25
	1030	CL251contig01345	AT5G23090.1	2e-60	230	11	15	26	11.75	14.5	19.5
	1031	CL251contig01346	AT1G68660.1	6e-58	220	6	10	17	6.5	9.25	12.75
	1032	CL251contig01347	AT5G23090.1	9e-67	249	6	5	10	6.5	4.25	7.75
	1033	CL251contig01348	AT5G08190.1	1e-19	92.4	4	3	8	4	2.25	5.75
	1034	CL252contig01349	AT5G58060.1	2e-95	345	15	17	33	16	16.25	24.75
	1035	CL252contig01350	AT5G58060.1	6e-95	343	16	19	33	16.75	18.25	24.75
	1036	CL252contig01351	AT5G58060.2	6e-23	103	2	5	7	2	4.25	5
	1037	CL252contig01352	AT5G58060.2	4e-18	87	8	5	15	8.75	4.25	11.25
	1038	CL253contig01353	AT3G59600.1	3e-37	152	5	12	10	5.5	11.25	7.75
	1039	CL253contig01354	AT1G54250.1	3e-50	194	2	7	13	2	6.25	9.75
	1040	CL253contig01355	---	---	---	9	11	12	9.75	10.25	9
	1041	CL253contig01356	---	---	---	3	8	5	3	7	3.75
	1042	CL254contig01357	AT3G03740.1	1e-119	343	9	18	15	9.75	17.5	11.25
	1043	CL254contig01358	AT3G03740.1	2e-123	356	7	17	14	7.75	16.25	10.5
	1044	CL254contig01359	AT3G03740.1	2e-118	340	7	17	15	7.75	16.25	11.25
	1045	CL255contig01360	AT2G24360.1	8e-176	613	15	24	12	16	23.25	9
	1046	CL255contig01361	AT2G24360.1	5e-176	614	14	29	10	15	28.5	7.75
	1047	CL255contig01362	AT2G24360.1	8e-176	613	19	24	13	20.5	23.25	9.75
	1048	CL255contig01363	AT2G24360.1	5e-176	614	18	29	11	19.25	28.5	8
	1049	CL256contig01364	AT2G30900.1	3e-47	184	8	25	19	8.75	24.25	14.5
	1050	CL256contig01365	AT2G30900.1	3e-43	171	8	23	15	8.75	22	11.25
	1051	CL256contig01366	AT2G30900.1	8e-53	203	8	21	15	8.75	20.5	11.25
	1052	CL257contig01367	AT1G72450.1	2e-06	48.9	3	7	1	3	6.25	1
	1053	CL257contig01368	AT1G72450.1	2e-06	48.9	3	7	1	3	6.25	1
	1054	CL257contig01369	AT1G19180.2	1e-09	58.5	2	7	1	2	6.25	1
	1055	CL257contig01370	AT1G19180.2	4e-10	60.5	2	7	1	2	6.25	1
	1056	CL258contig01371	AT3G18830.1	0	679	141	53	102	141	53.5	72.75
	1057	CL258contig01373	AT3G18830.1	0	678	139	51	100	138.75	51.25	71.25
	1058	CL259contig01374	AT2G31510.1	2e-98	290	7	13	7	7.75	12.25	5.25
	1059	CL259contig01375	AT2G31510.1	2e-104	311	7	14	6	7.75	13.25	4.5
	1060	CL259contig01376	AT1G05890.1	1e-115	248	8	13	7	8.75	12.25	5.25
	1061	CL259contig01377	AT1G05890.1	6e-123	273	8	14	6	8.75	13.25	4.5
	1062	CL260contig01378	---	---	---	9	17	9	9.75	16.25	6.75
	1063	CL260contig01379	---	---	---	11	16	9	11.75	15.25	6.75
	1064	CL260contig01380	---	---	---	9	17	9	9.75	16.25	6.75
	1065	CL260contig01381	---	---	---	11	16	9	11.75	15.25	6.75
	1066	CL261contig01382	AT5G25100.1	1e-128	237	10	17	18	10.75	16.25	13.5
	1067	CL261contig01383	AT5G25100.1	7e-137	267	10	17	17	10.75	16.25	12.75
	1068	CL261contig01384	AT5G25100.1	4e-138	267	12	17	13	13	16.25	9.75
	1069	CL261contig01385	AT5G25100.1	7e-130	237	12	17	14	13	16.25	10.5
	1070	CL262contig01386	---	---	---	17	5	9	18	4.25	6.75
	1071	CL262contig01387	---	---	---	15	5	8	16	4.25	5.75
	1072	CL262contig01388	---	---	---	11	5	8	11.75	4.25	5.75
	1073	CL263contig01389	AT4G14360.2	7e-179	511	57	23	34	58.25	22.25	25.5
	1074	CL265contig01397	AT5G20250.3	0	670	297	181	346	283.5	182	270.25
	1075	CL265contig01398	AT5G20250.3	0	669	256	180	343	243.5	179.75	268.5
	1076	CL265contig01399	AT5G20250.3	8e-20	82.4	126	83	137	127.5	83.25	95.5
	1077	CL265contig01400	AT5G20250.3	1e-19	81.6	85	82	134	87.75	82.75	93.75
	1078	CL266contig01401	AT2G05710.1	1e-74	276	16	8	32	16.75	7	24.25
	1079	CL266contig01402	AT2G05710.1	1e-74	276	18	8	32	19.25	7	24.25
	1080	CL266contig01403	AT2G05710.1	3e-22	102	15	15	27	16	14.5	20.5
	1081	CL267contig01404	AT3G61140.1	2e-168	379	21	8	28	22.25	7	21
	1082	CL267contig01405	AT3G61140.1	0	647	22	8	29	23.25	7	21.75
	1083	CL267contig01406	AT3G61140.1	5e-65	244	11	6	15	12	5.5	11.25
	1084	CL268contig01407	AT5G24120.1	4e-90	246	15	9	7	16	8.25	5.25
	1085	CL268contig01408	AT5G24120.1	2e-90	247	17	10	6	18	9.25	4.5
	1086	CL268contig01409	AT5G24120.1	3e-90	246	15	9	7	16	8.25	5.25
	1087	CL268contig01410	AT5G24120.1	2e-90	247	17	10	6	18	9.25	4.5
	1088	CL269contig01411	AT5G13890.3	3e-36	147	6	11	11	6.5	10.25	8
	1089	CL269contig01412	AT5G13890.3	4e-36	147	10	10	8	10.75	9.25	5.75
	1090	CL269contig01413	AT5G13890.3	4e-36	147	10	8	9	10.75	7	6.75
	1091	CL270contig01414	AT3G56630.1	1e-39	159	3	9	7	3	8.25	5.25
	1092	CL270contig01415	AT3G56630.1	7e-40	159	5	11	8	5.5	10.25	5.75
	1093	CL270contig01416	AT3G56630.1	2e-40	161	3	10	7	3	9.25	5.25
	1094	CL272contig01421	AT1G14390.1	8e-24	107	1	5	12	1	4.25	9
	1095	CL272contig01422	AT1G14390.1	6e-20	94	1	6	10	1	5.5	7.75
	1096	CL272contig01423	AT1G14390.1	4e-22	100	4	10	7	4	9.25	5.25
	1097	CL272contig01424	AT1G14390.1	5e-26	113	4	9	9	4	8.25	6.75
	1098	CL272contig01425	AT2G02780.1	1e-39	159	5	7	3	5.5	6.25	1.75
	1099	CL273contig01426	AT3G12050.1	5e-117	417	11	7	4	12	6.25	2.75
	1100	CL273contig01427	AT3G12050.1	1e-122	436	10	7	4	10.75	6.25	2.75
	1101	CL273contig01428	AT3G12050.1	1e-119	426	15	9	5	16	8.25	3.75
	1102	CL274contig01429	AT5G43750.1	1e-47	186	7	19	4	7.75	18.25	2.75
	1103	CL274contig01430	AT5G43750.1	8e-48	186	6	19	4	6.5	18.25	2.75
	1104	CL275contig01433	AT3G14230.3	3e-51	199	51	67	137	52.25	69.25	95.75
	1105	CL275contig01434	AT1G53910.3	1e-49	194	54	71	150	54.75	73.5	104.75
	1106	CL276contig01435	AT1G12000.1	2e-109	392	9	9	40	9.75	8.25	29.75
	1107	CL276contig01436	AT1G12000.1	5e-105	377	9	9	38	9.75	8.25	28.5
	1108	CL276contig01437	AT1G12000.1	2e-106	271	11	8	40	12	7	29.75
	1109	CL276contig01438	AT1G12000.1	4e-102	257	11	8	38	12	7	28.5
	1110	CL277contig01439	AT5G46290.1	0	398	15	14	10	16	13.25	7.75
	1111	CL277contig01440	AT5G46290.1	0	402	14	14	11	15	13.25	8
	1112	CL277contig01441	AT5G46290.1	0	395	17	13	12	18	12.25	9
	1113	CL277contig01442	AT5G46290.1	0	399	16	13	13	16.75	12.25	9.75
	1114	CL278contig01443	AT3G11320.1	7e-134	473	7	15	9	7.75	14.5	6.75
	1115	CL278contig01444	AT3G11320.1	2e-133	472	7	17	10	7.75	16.25	7.75
	1116	CL278contig01445	AT3G11320.1	7e-60	227	4	15	10	4	14.5	7.75
	1117	CL278contig01446	AT3G11320.1	3e-60	228	4	13	9	4	12.25	6.75
	1118	CL279contig01447	AT3G17240.3	0	646	32	30	64	33.5	29.5	47.25
	1119	CL279contig01448	AT3G17240.3	0	646	33	31	62	34.5	30.25	45.75
	1120	CL279contig01449	AT3G17240.3	0	647	20	27	50	21.5	26.5	36.75
	1121	CL279contig01450	AT3G17240.3	0	647	21	28	48	22.25	27	35.75
	1122	CL281contig01454	AT5G19260.1	1e-10	62	2	8	3	2	7	1.75
	1123	CL281contig01455	AT5G19260.1	8e-16	80.1	1	11	5	1	10.25	3.75
	1124	CL281contig01456	---	---	---	3	9	2	3	8.25	1.3333
	1125	CL281contig01457	AT5G19260.1	1e-09	60.1	2	12	4	2	11.25	2.75
	1126	CL282contig01458	AT5G36230.1	0	660	31	29	29	32.75	28.5	21.75
	1127	CL282contig01459	AT5G36230.1	0	659	30	24	30	31.75	23.25	22.5
	1128	CL282contig01460	AT5G36230.1	0	634	32	28	28	33.5	27	21
	1129	CL283contig01461	AT4G00290.1	9e-95	343	7	9	15	7.75	8.25	11.25
	1130	CL283contig01462	AT4G00290.1	3e-111	398	7	11	15	7.75	10.25	11.25
	1131	CL283contig01463	AT4G00290.1	1e-41	164	2	4	5	2	3.25	3.75
	1132	CL284contig01464	AT1G10940.1	2e-112	372	22	10	26	23.25	9.25	19.5
	1133	CL284contig01465	AT1G10940.1	3e-105	348	6	10	18	6.5	9.25	13.5
	1134	CL284contig01466	AT1G10940.1	4e-88	322	27	12	32	28.5	11.25	24.25
	1135	CL284contig01467	AT1G10940.1	7e-81	298	11	12	24	12	11.25	18.25
	1136	CL285contig01468	AT1G28280.2	5e-37	150	4	7	4	4	6.25	2.75
	1137	CL285contig01469	AT1G28280.2	1e-37	152	4	6	6	4	5.5	4.5
	1138	CL285contig01470	AT1G28280.2	5e-37	150	4	6	4	4	5.5	2.75
	1139	CL285contig01471	AT1G28280.2	1e-37	152	4	5	6	4	4.25	4.5
	1140	CL286contig01472	AT2G44610.1	1e-97	352	10	21	25	10.75	20.5	18.75
	1141	CL286contig01473	AT2G44610.1	2e-98	355	14	13	19	15	12.25	14.5
	1142	CL286contig01474	AT2G44610.1	4e-98	354	10	20	24	10.75	19.25	18.25
	1143	CL286contig01475	AT2G44610.1	6e-99	357	14	12	18	15	11.25	13.5
	1144	CL287contig01476	AT1G03380.1	1e-20	95.1	5	5	2	5.5	4.25	1.3333
	1145	CL287contig01477	AT1G54710.1	6e-21	95.9	5	5	2	5.5	4.25	1.3333
	1146	CL287contig01478	AT1G03380.1	1e-11	64.7	2	5	2	2	4.25	1.3333
	1147	CL287contig01479	AT1G03380.1	4e-11	63.2	2	5	2	2	4.25	1.3333
	1148	CL288contig01480	AT4G17790.1	1e-97	353	7	12	21	7.75	11.25	16
	1149	CL288contig01481	AT4G17790.1	2e-96	348	7	9	19	7.75	8.25	14.5
	1150	CL288contig01482	AT4G17790.1	1e-98	356	12	15	17	13	14.5	12.75
	1151	CL288contig01483	AT4G17790.1	2e-97	352	12	12	15	13	11.25	11.25
	1152	CL289contig01484	AT2G02240.1	2e-55	132	8	11	12	8.75	10.25	9
	1153	CL289contig01485	AT2G02230.1	2e-59	226	7	7	17	7.75	6.25	12.75
	1154	CL289contig01486	AT2G02240.1	1e-32	136	6	12	7	6.5	11.25	5.25
	1155	CL290contig01487	AT5G56750.1	1e-130	463	14	14	32	15	13.25	24.25
	1156	CL290contig01488	AT5G56750.1	4e-131	464	12	12	30	13	11.25	22.5
	1157	CL290contig01489	AT5G56750.1	2e-94	342	9	7	14	9.75	6.25	10.5
	1158	CL291contig01490	AT1G09530.2	2e-16	82.8	2	17	6	2	16.25	4.5
	1159	CL291contig01491	AT1G09530.2	2e-16	82.8	3	17	6	3	16.25	4.5
	1160	CL292contig01492	AT1G52870.2	1e-122	436	52	36	22	53.5	35.75	16.5
	1161	CL292contig01493	AT1G52870.2	1e-122	436	52	36	20	53.5	35.75	15
	1162	CL292contig01494	AT1G52870.2	3e-125	445	50	35	20	51	34.5	15
	1163	CL292contig01495	AT1G52870.2	3e-125	445	50	35	22	51	34.5	16.5
	1164	CL293contig01497	AT5G57940.2	5e-87	303	5	8	10	5.5	7	7.75
	1165	CL293contig01499	AT5G57940.2	7e-80	279	5	8	9	5.5	7	6.75
	1166	CL295contig01504	AT5G19990.1	0	691	23	19	32	24.25	18.25	24.25
	1167	CL295contig01505	AT5G20000.1	2e-141	498	39	10	23	40	9.25	17.5
	1168	CL295contig01506	AT5G19990.1	0	691	20	19	25	21.5	18.25	18.75
	1169	CL295contig01507	AT5G20000.1	2e-141	498	36	10	16	37	9.25	12
	1170	CL296contig01508	AT4G34120.1	9e-60	192	40	44	35	41	43.25	26.5
	1171	CL296contig01509	AT4G34120.1	6e-49	154	8	6	9	8.75	5.5	6.75
	1172	CL296contig01510	AT4G34120.1	9e-50	154	7	7	8	7.75	6.25	5.75
	1173	CL296contig01511	AT4G34120.1	1e-60	192	39	45	34	40	44.25	25.5
	1174	CL297contig01512	AT1G09580.1	5e-72	268	17	14	17	18.25	13.25	12.75
	1175	CL297contig01513	AT1G09580.1	4e-70	261	7	14	11	7.75	13.25	8
	1176	CL297contig01514	AT1G09580.1	3e-70	261	7	14	12	7.75	13.25	9
	1177	CL297contig01515	AT1G09580.1	4e-72	268	17	14	18	18.25	13.25	13.5
	1178	CL298contig01516	---	---	---	3	4	4	3	3.25	2.75
	1179	CL298contig01517	---	---	---	3	3	4	3	2.25	2.75
	1180	CL298contig01518	AT1G03350.1	1e-18	91.3	6	14	7	6.5	13.25	5.25
	1181	CL298contig01519	AT1G03350.1	1e-18	91.3	6	13	7	6.5	12.25	5.25
	1182	CL299contig01520	AT1G54500.1	2e-52	202	4	8	15	4	7	11.25
	1183	CL299contig01521	AT1G54500.1	4e-52	201	5	9	15	5.5	8.25	11.25
	1184	CL299contig01522	AT1G54500.1	9e-32	133	5	8	16	5.5	7	12
	1185	CL299contig01523	AT1G54500.1	2e-31	132	6	9	16	6.5	8.25	12
	1186	CL300contig01524	AT1G27760.3	4e-12	67	7	8	6	7.75	7	4.5
	1187	CL301contig01525	AT1G69010.1	4e-14	74.7	3	9	7	3	8.25	5.25
	1188	CL301contig01526	---	---	---	1	9	7	1	8.25	5.25
	1189	CL301contig01527	---	---	---	1	7	4	1	6.25	2.75
	1190	CL302contig01528	AT5G14040.1	3e-156	548	35	26	69	36.25	25.25	50.5
	1191	CL302contig01529	AT5G14040.1	2e-140	495	28	24	64	29.75	23.25	47.25
	1192	CL302contig01530	AT5G14040.1	2e-153	539	23	26	58	24.25	25.25	43
	1193	CL302contig01531	AT5G14040.1	2e-137	486	16	24	53	16.75	23.25	39.25
	1194	CL303contig01532	---	---	---	30	36	23	31.75	35.75	17.5
	1195	CL303contig01533	AT1G75690.1	3e-46	181	24	36	23	25.25	35.75	17.5
	1196	CL303contig01534	AT1G75690.1	2e-45	179	24	17	21	25.25	16.25	16
	1197	CL304contig01535	AT5G56630.1	0	712	29	16	74	30.5	15.25	54
	1198	CL304contig01536	AT4G26270.1	0	717	17	17	29	18.25	16.25	21.75
	1199	CL304contig01537	AT4G26270.1	2e-166	582	14	16	22	15	15.25	16.5
	1200	CL304contig01538	AT5G56630.1	3e-165	578	26	15	67	27.5	14.5	49.25
	1201	CL305contig01539	AT5G05170.1	0	727	11	32	37	12	31.25	27.5
	1202	CL305contig01540	AT5G05170.1	0	727	8	29	30	8.75	28.5	22.5
	1203	CL305contig01541	AT5G05170.1	5e-86	313	3	9	8	3	8.25	6
	1204	CL306contig01542	AT2G40110.1	3e-53	205	8	9	8	8.75	8.25	6
	1205	CL306contig01543	AT2G40110.2	4e-07	50.8	1	5	3	1	4.25	1.75
	1206	CL306contig01544	AT2G40110.1	1e-30	129	8	4	7	8.75	3.25	5.25
	1207	CL307contig01545	AT4G00370.1	0	728	14	31	13	15	30.25	9.75
	1208	CL307contig01546	AT4G00370.1	0	728	14	30	13	15	29.75	9.75
	1209	CL307contig01547	---	---	---	4	9	1	4	8.25	1
	1210	CL307contig01548	---	---	---	4	10	1	4	9.25	1
	1211	CL308contig01549	AT3G16780.1	1e-85	313	38	47	34	39.25	46.25	25.5
	1212	CL308contig01550	AT3G16780.1	4e-85	311	38	46	34	39.25	45.25	25.5
	1213	CL308contig01551	AT3G16780.1	8e-47	183	34	36	30	35.25	35.75	22.5
	1214	CL309contig01552	AT2G19730.3	4e-53	204	8	12	20	8.75	11.25	15
	1215	CL309contig01553	AT4G29410.2	4e-50	194	34	13	28	35.25	12.25	21
	1216	CL309contig01554	AT4G29410.2	1e-47	186	36	16	34	37.25	15.25	25.5
	1217	CL310contig01555	AT1G53730.1	1e-51	137	4	7	10	4	6.25	7.75
	1218	CL310contig01556	AT1G53730.1	8e-57	101	4	7	11	4	6.25	8
	1219	CL310contig01557	AT1G53730.1	2e-58	101	5	9	11	5.5	8.25	8
	1220	CL310contig01558	AT1G53730.1	3e-53	142	5	9	10	5.5	8.25	7.75
	1221	CL311contig01559	AT5G15530.1	2e-37	152	5	13	9	5.5	12.25	6.75
	1222	CL311contig01560	AT5G15530.1	3e-35	146	13	14	13	13.75	13.25	9.75
	1223	CL311contig01561	AT5G15530.1	2e-19	92	2	7	4	2	6.25	2.75
	1224	CL312contig01562	AT1G08510.1	8e-146	514	25	27	55	26.5	26.5	40.75
	1225	CL312contig01563	AT1G08510.1	1e-144	509	18	22	31	19.25	21.25	23.5
	1226	CL312contig01564	AT1G08510.1	1e-84	310	7	12	9	7.75	11.25	6.75
	1227	CL313contig01565	AT5G54290.1	2e-110	396	27	36	27	28.5	35.75	20.5
	1228	CL313contig01566	AT5G27470.1	3e-173	605	42	48	33	42.75	47.5	24.75
	1229	CL313contig01567	AT5G54290.1	1e-110	396	23	29	24	24.25	28.5	18.25
	1230	CL314contig01568	AT4G36810.1	1e-99	359	100	94	71	103.75	95.75	51.75
	1231	CL315contig01571	AT1G78570.1	5e-144	507	7	7	6	7.75	6.25	4.5
	1232	CL315contig01572	AT3G14790.1	2e-66	217	3	5	5	3	4.25	3.75
	1233	CL315contig01573	AT3G14790.1	2e-60	226	3	2	4	3	1.5	2.75
	1234	CL316contig01574	AT4G25990.2	3e-11	65.5	2	15	4	2	14.5	2.75
	1235	CL316contig01575	AT4G25990.1	1e-48	191	3	23	17	3	22.25	12.75
	1236	CL316contig01576	AT4G25990.1	1e-48	191	3	23	17	3	22.25	12.75
	1237	CL316contig01577	AT5G57180.2	3e-11	63.2	2	15	4	2	14.5	2.75
	1238	CL317contig01578	AT4G24990.1	3e-43	172	16	13	25	16.75	12.25	18.75
	1239	CL317contig01580	AT3G26980.1	1e-39	159	9	11	13	9.75	10.25	9.75
	1240	CL318contig01581	AT2G27260.1	6e-12	66.2	7	5	7	7.75	4.25	5.25
	1241	CL318contig01582	AT2G27260.1	8e-24	107	3	4	12	3	3.25	9
	1242	CL319contig01584	AT5G64500.1	1e-102	369	10	14	21	10.75	13.25	16
	1243	CL319contig01585	AT5G64500.1	3e-106	382	11	14	20	12	13.25	15
	1244	CL319contig01586	AT2G22730.1	2e-98	355	5	10	15	5.5	9.25	11.25
	1245	CL320contig01587	AT5G01710.1	1e-77	286	3	4	16	3	3.25	12
	1246	CL320contig01588	AT5G01710.1	8e-43	129	2	2	15	2	1.5	11.25
	1247	CL320contig01589	AT5G01710.1	1e-77	286	3	4	21	3	3.25	16
	1248	CL320contig01590	AT5G01710.1	9e-43	129	2	2	20	2	1.5	15
	1249	CL322contig01595	AT2G33550.1	7e-48	187	4	7	18	4	6.5	13.5
	1250	CL322contig01596	AT2G33550.1	9e-48	187	5	8	22	5.5	7	16.5
	1251	CL322contig01597	AT2G33550.1	1e-30	129	5	2	4	5.5	1.5	2.75
	1252	CL323contig01598	AT5G07990.1	9e-92	333	18	3	8	19.25	2.25	6
	1253	CL323contig01599	AT5G07990.1	7e-92	333	18	3	9	19.25	2.25	6.75
	1254	CL323contig01600	AT5G07990.1	7e-95	343	17	3	10	18.25	2.25	7.75
	1255	CL323contig01601	AT5G07990.1	5e-95	343	17	3	11	18.25	2.25	8
	1256	CL324contig01602	AT2G26640.1	0	771	15	23	30	16	22.25	22.5
	1257	CL324contig01603	AT2G26640.1	0	765	9	15	41	9.75	14.5	30.25
	1258	CL324contig01604	AT2G26640.1	2e-36	147	2	4	7	2	3.25	5.25
	1259	CL325contig01606	AT4G15530.6	0	994	23	18	69	24.25	17.5	50.5
	1260	CL325contig01607	AT4G15530.6	3e-180	627	9	15	27	9.75	14.5	20.5
	1261	CL326contig01608	AT5G30510.1	1e-145	513	14	39	24	15	39.25	18.25
	1262	CL326contig01609	AT5G30510.1	4e-146	514	14	39	23	15	39.25	17.5
	1263	CL326contig01610	AT5G30510.1	3e-149	525	14	36	23	15	35.75	17.5
	1264	CL327contig01611	AT4G13500.1	5e-29	124	15	27	25	16	26.5	18.75
	1265	CL327contig01612	AT4G13500.1	5e-29	124	15	26	26	16	25.25	19.5
	1266	CL327contig01613	AT4G13500.1	2e-24	99.4	12	18	21	13	17.5	16
	1267	CL328contig01616	AT3G06580.1	0	686	48	32	35	49.25	31.25	26.5
	1268	CL328contig01617	AT3G06580.1	0	737	17	29	33	18.25	28.5	24.75
	1269	CL329contig01618	AT1G04470.1	1e-20	97.1	3	11	5	3	10.25	3.75
	1270	CL329contig01619	AT1G04470.1	1e-20	97.1	4	11	5	4	10.25	3.75
	1271	CL329contig01620	---	---	---	1	6	4	1	5.5	2.75
	1272	CL329contig01621	---	---	---	2	6	4	2	5.5	2.75
	1273	CL330contig01624	AT1G65450.1	3e-95	346	94	65	23	98.5	66.5	17.5
	1274	CL331contig01625	AT1G75220.1	1e-114	410	9	24	31	9.75	23.25	23.5
	1275	CL331contig01626	AT1G75220.1	2e-114	410	24	75	52	25.25	76.5	38.25
	1276	CL331contig01627	AT1G75220.1	2e-148	522	7	19	24	7.75	18.25	18.25
	1277	CL332contig01628	AT4G22670.1	4e-70	262	17	14	16	18.25	13.25	12
	1278	CL332contig01629	AT4G22670.1	4e-70	262	17	14	16	18.25	13.25	12
	1279	CL332contig01630	AT4G22670.1	4e-70	262	17	13	14	18.25	12.25	10.5
	1280	CL334contig01635	AT1G79990.1	1e-55	139	10	23	20	10.75	22.25	15
	1281	CL334contig01636	AT1G79990.1	2e-29	127	9	21	17	9.75	20.5	12.75
	1282	CL334contig01637	AT1G79990.1	5e-55	136	7	6	6	7.75	5.5	4.5
	1283	CL334contig01638	AT1G79990.1	5e-29	124	6	4	3	6.5	3.25	1.75
	1284	CL337contig01647	AT1G15080.1	5e-88	321	14	15	32	15	14.5	24.25
	1285	CL337contig01648	AT1G15080.1	4e-88	321	14	15	35	15	14.5	26.5
	1286	CL337contig01649	AT1G15080.1	5e-89	324	6	5	11	6.5	4.25	8
	1287	CL338contig01650	AT4G01850.2	3e-69	259	11	10	19	12	9.25	14.5
	1288	CL338contig01652	AT1G73620.1	2e-107	386	13	13	19	13.75	12.25	14.5
	1289	CL339contig01654	---	---	---	4	1	5	4	1	3.75
	1290	CL339contig01655	---	---	---	4	1	7	4	1	5.25
	1291	CL339contig01656	---	---	---	5	1	5	5.5	1	3.75
	1292	CL339contig01657	---	---	---	5	1	7	5.5	1	5.25
	1293	CL341contig01660	AT5G40810.1	3e-136	481	17	15	57	18.25	14.5	42.25
	1294	CL341contig01661	AT3G27240.1	2e-91	332	14	19	26	15	18.25	19.5
	1295	CL341contig01662	AT5G40810.1	3e-143	504	16	15	64	16.75	14.5	47.25
	1296	CL341contig01663	AT5G40810.1	3e-98	355	13	19	33	13.75	18.25	24.75
	1297	CL342contig01664	AT2G33470.2	5e-71	264	28	18	17	29.75	17.5	12.75
	1298	CL342contig01665	AT2G33470.2	1e-66	249	31	16	25	32.75	15.25	18.75
	1299	CL342contig01666	AT2G33470.2	3e-80	295	38	16	26	39.25	15.25	19.5
	1300	CL342contig01667	AT2G33470.2	1e-84	310	35	18	18	36.25	17.5	13.5
	1301	CL344contig01671	---	---	---	1	3	5	1	2.25	3.75
	1302	CL344contig01672	AT5G25360.1	2e-47	186	3	8	18	3	7	13.5
	1303	CL344contig01673	---	---	---	1	1	4	1	1	2.75
	1304	CL345contig01674	AT3G44880.1	2e-170	595	11	14	14	12	13.25	10.5
	1305	CL345contig01675	AT3G44880.1	0	723	16	18	15	16.75	17.5	11.25
	1306	CL345contig01676	AT3G44880.1	4e-156	547	5	11	12	5.5	10.25	9
	1307	CL345contig01677	AT3G44880.1	0	674	10	15	13	10.75	14.5	9.75
	1308	CL346contig01678	AT1G67730.1	2e-65	246	19	34	35	20.5	33.25	26.5
	1309	CL346contig01679	AT1G67730.1	1e-20	96.7	17	20	28	18.25	19.25	21.25
	1310	CL346contig01680	AT1G67730.1	2e-63	239	5	28	16	5.5	27	12
	1311	CL347contig01682	AT1G10940.1	4e-165	578	30	14	10	31.75	13.25	7.75
	1312	CL347contig01683	AT5G63650.1	3e-86	314	10	5	5	10.75	4.25	3.75
	1313	CL348contig01684	AT3G56740.1	3e-96	306	9	12	13	9.75	11.25	9.75
	1314	CL348contig01685	AT3G56740.1	8e-57	174	8	10	12	8.75	9.25	9
	1315	CL348contig01686	AT3G56740.1	9e-29	79.7	5	11	5	5.5	10.25	3.75
	1316	CL349contig01687	---	---	---	2	20	6	2	19.25	4.5
	1317	CL349contig01688	---	---	---	3	20	5	3	19.25	3.75
	1318	CL349contig01689	---	---	---	2	21	3	2	20.5	1.75
	1319	CL350contig01690	AT1G03930.1	1e-51	198	6	7	4	6.5	6.5	2.75
	1320	CL350contig01691	AT3G23340.1	3e-156	548	9	13	11	9.75	12.25	8
	1321	CL350contig01692	AT1G03930.1	2e-51	198	7	8	5	7.75	7	3.75
	1322	CL350contig01693	AT3G23340.1	3e-156	548	10	14	12	10.75	13.25	9
	1323	CL351contig01694	AT3G62720.2	3e-65	246	66	61	146	66.75	62.75	102.25
	1324	CL351contig01695	AT4G02500.1	0	695	32	22	21	33.5	21.25	16
	1325	CL351contig01696	AT4G34590.1	2e-24	110	58	48	139	59.25	47.5	97.25
	1326	CL352contig01697	AT2G46370.2	6e-81	243	11	13	12	12	12.25	9
	1327	CL352contig01698	AT2G46370.2	5e-81	243	10	13	10	10.75	12.25	7.75
	1328	CL352contig01699	AT2G46370.3	2e-30	128	3	7	5	3	6.5	3.75
	1329	CL352contig01700	AT2G46370.3	2e-30	128	4	7	7	4	6.5	5.5
	1330	CL353contig01701	AT4G18530.1	2e-28	122	6	8	12	6.5	7	9
	1331	CL353contig01702	AT4G18530.1	6e-31	130	5	6	12	5.5	5.5	9
	1332	CL353contig01703	AT4G18530.1	3e-25	108	5	4	6	5.5	3.25	4.5
	1333	CL354contig01704	AT1G27730.1	6e-42	167	36	147	193	37.25	144.5	137.25
	1334	CL354contig01705	AT1G27730.1	1e-48	189	34	152	171	35.5	147.25	121
	1335	CL355contig01706	AT4G14320.1	2e-46	181	11	16	18	12	15.25	13.5
	1336	CL355contig01707	AT4G14320.1	2e-46	181	11	17	17	12	16.25	12.75
	1337	CL355contig01708	AT4G14320.1	3e-46	181	15	16	19	16	15.25	14.5
	1338	CL356contig01709	AT1G52570.1	1e-27	120	10	8	9	10.75	7	6.75
	1339	CL356contig01710	AT1G52570.1	1e-73	273	13	16	16	13.75	15.25	12
	1340	CL356contig01711	---	---	---	10	8	7	10.75	7.25	5.5
	1341	CL358contig01716	AT4G31410.2	2e-63	239	5	10	28	5.5	9.25	21.25
	1342	CL358contig01717	AT4G31410.2	2e-63	239	5	7	23	5.5	6.5	17.5
	1343	CL358contig01718	AT4G31410.2	2e-63	239	5	10	28	5.5	9.25	21.25
	1344	CL358contig01719	AT4G31410.2	2e-63	239	5	7	23	5.5	6.5	17.5
	1345	CL359contig01720	AT3G59480.1	5e-154	540	11	26	17	12	25.25	12.75
	1346	CL359contig01721	AT3G59480.1	1e-149	513	10	26	16	10.75	25.25	12
	1347	CL359contig01722	AT3G59480.1	1e-122	284	16	19	13	16.75	18.25	9.75
	1348	CL359contig01723	AT2G31390.1	9e-116	282	15	19	12	16	18.25	9
	1349	CL360contig01724	AT5G25770.3	5e-80	293	2	8	6	2	7.25	4.5
	1350	CL360contig01725	AT5G25770.3	2e-75	231	2	9	5	2	8.25	3.75
	1351	CL360contig01726	AT5G25770.3	3e-61	231	2	8	3	2	7.25	1.75
	1352	CL361contig01727	AT4G36920.1	1e-86	315	7	6	5	7.75	5.5	3.75
	1353	CL361contig01728	AT4G36920.1	2e-89	325	5	8	5	5.5	7.25	3.75
	1354	CL361contig01729	AT4G36920.1	2e-91	332	6	5	5	6.5	4.25	3.75
	1355	CL362contig01730	AT3G02750.3	2e-37	129	2	9	3	2	8.25	1.75
	1356	CL362contig01731	AT3G02750.3	5e-53	181	3	8	4	3	7.25	2.75
	1357	CL362contig01732	AT3G02750.3	4e-56	214	4	8	4	4	7.25	2.75
	1358	CL362contig01733	AT3G02750.3	2e-40	161	3	9	3	3	8.25	1.75
	1359	CL363contig01734	AT5G49720.1	0	881	37	74	28	38	75.75	21.25
	1360	CL363contig01735	AT5G49720.1	0	878	41	69	27	42	71.25	20.5
	1361	CL363contig01736	AT5G49720.1	5e-56	139	6	16	5	6.5	15.25	3.75
	1362	CL364contig01737	AT1G30270.1	9e-123	436	10	19	19	10.75	18.25	14.5
	1363	CL364contig01738	AT1G30270.1	3e-123	438	10	19	20	10.75	18.25	15
	1364	CL364contig01739	AT1G30270.1	3e-70	260	3	3	4	3	2.25	2.75
	1365	CL365contig01741	AT2G22540.1	8e-30	125	1	2	13	1	1.5	9.75
	1366	CL366contig01743	AT2G37250.1	1e-55	213	6	8	19	6.5	7.25	14.5
	1367	CL366contig01744	AT2G37250.1	2e-21	97.8	3	5	3	3	4.25	1.75
	1368	CL366contig01745	AT2G37250.1	6e-55	211	7	8	20	7.75	7.25	15
	1369	CL366contig01746	AT2G37250.1	9e-21	95.5	4	5	4	4	4.25	2.75
	1370	CL368contig01749	AT3G46060.3	2e-91	332	11	14	27	12	13.25	20.5
	1371	CL368contig01750	AT3G46060.3	1e-90	330	11	10	22	12	9.25	16.5
	1372	CL368contig01751	AT3G46060.3	2e-91	332	11	15	26	12	14.5	19.5
	1373	CL368contig01752	AT3G46060.3	1e-90	330	11	11	21	12	10.25	16
	1374	CL369contig01753	AT3G04530.1	8e-68	254	16	6	18	16.75	5.5	13.5
	1375	CL369contig01754	AT1G08650.1	2e-62	236	16	6	18	16.75	5.5	13.5
	1376	CL369contig01755	AT3G04530.1	1e-66	250	24	18	23	25.25	17.5	17.5
	1377	CL369contig01756	AT1G08650.1	2e-69	113	24	18	23	25.25	17.5	17.5
	1378	CL370contig01757	AT4G35250.1	8e-177	617	133	160	82	132.75	158	59.5
	1379	CL370contig01758	AT4G35250.1	8e-177	617	132	161	83	132	161	60.25
	1380	CL371contig01760	AT1G78010.1	4e-49	191	9	3	7	9.75	2.25	5.5
	1381	CL371contig01761	AT1G78010.1	5e-74	274	9	4	9	9.75	3.25	6.75
	1382	CL371contig01762	AT1G78010.1	2e-53	205	8	3	7	8.75	2.25	5.5
	1383	CL371contig01763	AT1G78010.1	3e-78	288	8	4	9	8.75	3.25	6.75
	1384	CL372contig01764	AT5G60790.1	4e-149	524	7	16	12	7.75	15.25	9
	1385	CL372contig01765	AT5G60790.1	3e-79	290	6	8	6	6.5	7.25	4.5
	1386	CL372contig01766	AT5G60790.1	9e-117	416	5	15	8	5.5	14.5	6
	1387	CL372contig01767	AT5G60790.1	4e-47	182	4	7	2	4	6.5	1.3333
	1388	CL373contig01768	AT1G21410.1	2e-10	64.7	33	28	51	34.5	27	37.5
	1389	CL373contig01769	AT1G21410.1	1e-122	363	30	26	40	31.75	25.25	29.75
	1390	CL373contig01770	AT1G21410.1	3e-137	485	18	8	36	19.25	7.25	26.75
	1391	CL374contig01771	AT3G02230.1	5e-173	603	7	18	15	7.75	17.5	11.25
	1392	CL374contig01772	AT3G02230.1	1e-172	602	13	24	8	13.75	23.25	6
	1393	CL375contig01774	AT3G56310.1	4e-176	614	181	8	250	175.25	7.25	175.75
	1394	CL375contig01775	AT3G56310.1	4e-176	614	181	8	250	175.75	7.25	176.5
	1395	CL375contig01776	AT3G56310.1	1e-29	126	93	8	148	96.75	7.25	103.5
	1396	CL375contig01777	AT3G56310.1	1e-29	126	93	8	148	97	7.25	103.75
	1397	CL376contig01778	AT2G18020.1	3e-131	464	18	26	19	19.25	25.25	14.5
	1398	CL376contig01779	AT2G18020.1	3e-131	464	21	26	22	22.25	25.25	16.5
	1399	CL376contig01780	AT2G18020.1	9e-132	466	18	33	15	19.25	32	11.25
	1400	CL377contig01781	AT1G79550.2	0	667	43	34	72	44	33.25	52.5
	1401	CL377contig01782	AT1G79550.2	0	665	41	37	70	42	36.75	51.25
	1402	CL377contig01783	AT1G79550.2	0	662	37	23	67	38	22.25	49.25
	1403	CL377contig01784	AT1G79550.2	0	659	35	26	65	36.25	25.25	47.75
	1404	CL378contig01785	AT4G28610.1	9e-29	124	3	5	10	3	4.25	7.75
	1405	CL378contig01786	AT5G29000.3	3e-20	95.5	3	4	15	3	3.25	11.25
	1406	CL378contig01787	AT5G29000.3	3e-20	95.5	2	5	11	2	4.25	8
	1407	CL378contig01788	AT4G28610.1	9e-29	124	2	6	6	2	5.5	4.5
	1408	CL379contig01789	AT5G58730.1	8e-89	324	16	11	7	16.75	10.25	5.5
	1409	CL379contig01790	AT5G58730.1	2e-90	329	15	10	8	16	9.25	6
	1410	CL379contig01791	AT5G58730.1	9e-88	320	10	8	2	10.75	7.25	1.3333
	1411	CL381contig01794	AT2G41430.2	1e-10	63.2	21	74	105	22.25	76	75.5
	1412	CL381contig01795	AT2G41430.2	1e-10	63.2	21	74	105	22.25	76.25	75.5
	1413	CL381contig01796	AT2G41430.2	4e-09	57.8	12	51	31	13	51.25	23.5
	1414	CL383contig01803	AT1G59640.1	1e-41	161	12	24	5	13	23.25	3.75
	1415	CL383contig01804	AT1G59640.1	6e-44	169	9	20	3	9.75	19.25	1.75
	1416	CL383contig01805	AT1G59640.1	7e-51	197	17	14	5	18.25	13.25	3.75
	1417	CL383contig01806	AT1G59640.1	3e-53	205	14	10	3	15	9.25	1.75
	1418	CL384contig01807	AT2G20760.1	2e-54	209	12	18	23	13	17.5	17.5
	1419	CL384contig01808	AT2G20760.1	1e-53	207	13	17	23	13.75	16.25	17.5
	1420	CL384contig01809	AT2G20760.1	4e-54	208	37	16	20	38	15.25	15
	1421	CL384contig01810	AT2G20760.1	3e-53	206	38	15	20	39.25	14.5	15
	1422	CL385contig01811	AT1G66150.1	8e-62	232	4	7	4	4	6.5	2.75
	1423	CL385contig01812	AT1G66150.1	1e-71	266	3	7	11	3	6.5	8
	1424	CL385contig01813	AT1G66150.1	2e-40	160	3	4	4	3	3.25	2.75
	1425	CL385contig01814	AT1G66150.1	5e-50	194	2	4	11	2	3.25	8
	1426	CL386contig01815	AT3G02550.1	2e-48	84.7	12	2	5	13	1.5	3.75
	1427	CL386contig01816	AT3G02550.1	8e-51	166	22	4	21	23.5	3.25	16
	1428	CL386contig01817	AT3G02550.1	6e-43	140	4	3	9	4	2.25	6.75
	1429	CL387contig01818	AT3G06590.2	2e-23	75.1	9	10	11	9.75	9.25	8
	1430	CL387contig01819	AT3G17100.2	9e-22	71.6	6	6	11	6.5	5.5	8
	1431	CL387contig01820	AT3G06590.2	2e-28	122	7	9	12	7.75	8.25	9
	1432	CL387contig01821	AT3G17100.2	4e-26	114	4	5	12	4	4.25	9
	1433	CL388contig01822	AT3G08630.1	4e-75	167	14	8	16	15	7.25	12
	1434	CL388contig01823	AT3G08640.1	2e-44	177	14	9	16	15	8.25	12
	1435	CL389contig01824	AT2G33590.1	2e-103	177	13	15	26	13.75	14.5	19.5
	1436	CL389contig01825	AT2G33590.1	9e-94	218	13	13	22	13.75	12.25	16.5
	1437	CL389contig01826	AT2G33590.1	5e-108	388	12	16	23	13	15.25	17.5
	1438	CL389contig01827	AT2G33590.1	2e-98	355	12	14	19	13	13.5	14.5
	1439	CL390contig01828	AT4G20070.1	4e-65	244	22	6	9	23.5	5.5	6.75
	1440	CL390contig01829	AT4G20070.1	4e-65	244	22	6	9	23.5	5.5	6.75
	1441	CL390contig01830	AT4G20070.1	2e-81	298	24	8	7	25.25	7.25	5.5
	1442	CL391contig01831	---	---	---	3	6	4	3	5.5	2.75
	1443	CL391contig01832	---	---	---	4	8	4	4	7.25	2.75
	1444	CL391contig01833	---	---	---	5	9	11	5.5	8.25	8
	1445	CL391contig01834	AT1G33980.2	1e-05	47	6	11	11	6.5	10.25	8
	1446	CL392contig01835	AT1G17840.1	1e-142	503	11	37	41	12	36.75	30.25
	1447	CL392contig01836	AT1G17840.1	2e-124	428	11	32	37	12	31.25	27.5
	1448	CL393contig01838	AT1G71900.1	6e-86	176	50	29	12	51	28.5	9
	1449	CL393contig01839	AT1G34470.1	5e-99	167	9	18	11	9.75	17.5	8
	1450	CL393contig01840	AT1G34470.1	6e-99	167	9	18	11	9.75	17.5	8
	1451	CL393contig01841	AT1G71900.1	7e-86	176	50	29	12	51.25	28.5	9
	1452	CL394contig01842	AT1G76200.1	3e-31	130	3	23	10	3	22.25	7.75
	1453	CL394contig01843	AT1G76200.1	3e-31	130	3	20	9	3	19.25	6.75
	1454	CL394contig01844	AT1G76200.1	3e-31	130	2	23	10	2	22.25	7.75
	1455	CL395contig01845	AT1G20696.3	1e-36	149	2	8	9	2	7.25	6.75
	1456	CL395contig01846	AT1G20696.3	5e-33	136	2	7	8	2	6.5	6
	1457	CL395contig01847	AT1G20696.3	2e-33	138	3	11	14	3	10.25	10.5
	1458	CL396contig01848	AT5G55280.1	3e-121	193	14	33	3	15	32	1.75
	1459	CL396contig01849	AT5G55280.1	4e-121	193	13	30	3	13.75	29.75	1.75
	1460	CL396contig01850	AT5G55280.1	5e-112	162	11	32	3	12	31.25	1.75
	1461	CL396contig01851	AT5G55280.1	8e-112	162	10	29	3	10.75	28.5	1.75
	1462	CL397contig01852	AT1G44910.1	1e-44	149	5	3	13	5.5	2.25	9.75
	1463	CL397contig01853	AT1G44910.1	1e-44	149	5	2	12	5.5	1.5	9
	1464	CL397contig01854	AT1G44910.1	6e-50	166	4	2	5	4	1.5	3.75
	1465	CL398contig01855	AT3G12520.1	6e-100	361	15	10	23	16	9.25	17.5
	1466	CL398contig01856	AT3G12520.1	5e-100	361	16	10	24	16.75	9.25	18.25
	1467	CL398contig01857	AT5G13550.1	8e-100	360	12	8	9	13	7.25	6.75
	1468	CL399contig01858	AT3G17840.1	7e-70	260	2	12	1	2	11.25	1
	1469	CL399contig01859	AT3G17840.1	8e-69	256	3	14	1	3	13.5	1
	1470	CL399contig01860	AT3G17840.1	5e-61	231	3	14	1	3	13.5	1
	1471	CL399contig01861	AT3G17840.1	4e-62	234	2	12	1	2	11.25	1
	1472	CL400contig01862	AT1G08200.1	0	422	27	22	24	28.5	21.25	18.25
	1473	CL400contig01863	AT1G08200.1	0	422	27	22	24	28.5	21.25	18.25
	1474	CL400contig01864	AT1G08200.1	0	427	24	27	25	25.25	26.5	18.75
	1475	CL400contig01865	AT1G08200.1	0	427	24	27	25	25.25	26.5	18.75
	1476	CL401contig01866	AT3G19950.1	2e-72	269	2	16	14	2	15.25	10.5
	1477	CL401contig01867	AT3G19950.1	9e-70	251	7	22	14	7.75	21.25	10.5
	1478	CL401contig01868	---	---	---	2	3	4	2	2.25	2.75
	1479	CL402contig01869	AT1G59750.2	4e-35	53.5	9	10	27	9.75	9.25	20.5
	1480	CL402contig01870	AT1G59750.3	1e-34	51.6	9	9	28	9.75	8.25	21.25
	1481	CL402contig01871	AT1G59750.2	4e-37	53.5	10	6	23	10.75	5.5	17.5
	1482	CL402contig01872	AT1G59750.3	1e-36	51.6	10	5	24	10.75	4.25	18.25
	1483	CL403contig01873	AT3G07950.1	4e-44	175	6	22	20	6.5	21.5	15
	1484	CL403contig01874	AT3G07950.1	7e-42	167	5	21	17	5.5	20.5	12.75
	1485	CL403contig01875	AT3G07950.1	1e-40	163	3	14	12	3	13.5	9
	1486	CL404contig01876	AT3G13460.1	1e-85	144	39	20	24	40	19.25	18.25
	1487	CL404contig01877	AT3G13460.1	1e-85	144	41	17	24	42	16.25	18.25
	1488	CL404contig01878	AT3G13460.1	7e-154	420	46	42	32	47.25	41.5	24.25
	1489	CL404contig01879	AT3G13460.1	6e-154	420	44	45	32	45.25	44.25	24.25
	1490	CL405contig01880	AT3G19430.1	3e-06	49.3	1	6	12	1	5.5	9
	1491	CL405contig01881	AT3G19430.1	2e-06	49.3	1	6	12	1	5.5	9
	1492	CL405contig01882	AT3G19430.1	2e-06	49.3	1	5	12	1	4.25	9
	1493	CL406contig01883	AT3G58060.1	1e-73	273	1	11	11	1	10.25	8.25
	1494	CL407contig01886	AT3G58760.1	1e-55	212	1	13	8	1	12.25	6
	1495	CL407contig01887	AT3G58760.1	4e-61	231	2	21	13	2	20.5	9.75
	1496	CL407contig01888	AT3G58760.1	2e-44	150	1	11	10	1	10.25	7.75
	1497	CL407contig01889	AT3G58760.1	1e-49	169	2	19	15	2	18.25	11.25
	1498	CL409contig01894	AT2G37860.3	5e-75	277	3	4	4	3	3.25	2.75
	1499	CL409contig01895	AT2G37860.3	5e-75	277	3	4	4	3	3.25	2.75
	1500	CL410contig01896	AT4G37880.1	3e-103	372	12	14	19	13	13.5	14.5
	1501	CL410contig01897	AT4G37880.1	6e-68	253	5	6	10	5.5	5.5	7.75
	1502	CL410contig01898	AT4G37880.1	1e-44	175	6	6	3	6.5	5.5	1.75
	1503	CL410contig01899	AT4G37880.1	8e-80	293	13	14	12	13.75	13.5	9
	1504	CL411contig01900	AT2G37340.1	3e-29	126	23	26	29	24.25	25.25	22
	1505	CL411contig01901	AT2G37340.1	3e-29	126	23	25	29	24.25	24.25	22
	1506	CL411contig01902	AT2G37340.1	8e-29	125	23	26	28	24.25	25.25	21.25
	1507	CL411contig01903	AT2G37340.1	8e-29	125	23	25	28	24.25	24.25	21.25
	1508	CL412contig01904	AT5G15470.1	1e-50	196	3	10	21	3	9.25	16
	1509	CL412contig01905	AT5G15470.1	1e-50	196	2	10	20	2	9.25	15
	1510	CL412contig01906	---	---	---	1	2	1	1	1.5	1
	1511	CL413contig01907	AT1G12570.1	3e-69	259	5	4	30	5.5	3.25	22.5
	1512	CL413contig01908	AT1G12570.1	2e-69	259	5	4	24	5.5	3.25	18.25
	1513	CL413contig01909	AT1G12570.1	2e-33	139	5	4	14	5.5	3.25	10.5
	1514	CL413contig01910	AT1G12570.1	1e-33	139	5	4	8	5.5	3.25	6
	1515	CL414contig01911	---	---	---	9	3	4	9.75	2.25	2.75
	1516	CL414contig01912	---	---	---	3	3	4	3	2.25	2.75
	1517	CL414contig01913	AT4G38900.3	1e-50	196	13	6	7	13.75	5.5	5.5
	1518	CL414contig01914	AT4G38900.3	8e-51	197	7	6	7	7.75	5.5	5.5
	1519	CL415contig01915	---	---	---	1	3	5	1	2.25	3.75
	1520	CL415contig01916	---	---	---	1	1	3	1	1	1.75
	1521	CL416contig01919	AT2G16800.1	1e-72	270	38	15	14	39.25	14.5	10.5
	1522	CL416contig01920	AT2G16800.1	1e-83	306	8	17	13	8.75	16.25	9.75
	1523	CL416contig01921	AT2G16800.1	1e-75	280	8	13	9	8.75	12.25	6.75
	1524	CL417contig01922	AT2G04520.1	3e-55	211	23	25	67	24.25	24.25	49.25
	1525	CL417contig01923	AT2G04520.1	2e-55	211	22	24	66	23.5	23.25	48.5
	1526	CL417contig01924	AT2G04520.1	3e-58	214	41	43	118	42	42.75	84.75
	1527	CL418contig01925	AT5G54620.1	1e-27	121	2	44	41	2	43.25	30.25
	1528	CL418contig01926	AT5G54620.1	9e-28	121	1	25	29	1	24.25	22
	1529	CL418contig01927	AT5G54620.1	3e-28	123	1	41	51	1	41	37.5
	1530	CL419contig01928	AT1G32400.3	3e-76	282	9	22	22	9.75	21.5	16.5
	1531	CL419contig01929	AT1G32400.3	2e-77	286	25	30	46	26.5	29.75	34
	1532	CL419contig01930	AT1G32400.3	3e-77	285	21	24	41	22.25	23.5	30.25
	1533	CL419contig01931	AT1G32400.3	4e-76	281	5	16	17	5.5	15.25	12.75
	1534	CL420contig01932	ATMG00580.1	0	852	71	102	172	72	103.75	121.75
	1535	CL420contig01933	ATMG00580.1	9e-83	303	58	75	145	59.25	77	101
	1536	CL420contig01934	ATMG00580.1	5e-07	53.5	66	66	114	66.75	67.75	82.5
	1537	CL421contig01937	AT3G49220.1	1e-169	593	13	29	13	13.75	28.5	9.75
	1538	CL421contig01938	AT3G49220.1	2e-122	405	5	25	10	5.5	24.25	7.75
	1539	CL422contig01941	AT5G62680.1	9e-78	286	33	13	9	34.5	12.25	6.75
	1540	CL423contig01942	AT2G41060.2	9e-72	162	28	21	60	29.75	20.5	44.5
	1541	CL423contig01943	AT2G41060.2	9e-72	162	31	23	61	32.75	22.25	45.25
	1542	CL423contig01944	AT2G41060.2	9e-72	162	25	22	56	26.5	21.5	41.25
	1543	CL424contig01945	AT2G34770.1	6e-95	343	12	7	3	13	6.5	1.75
	1544	CL424contig01946	AT2G34770.1	3e-78	288	10	8	3	10.75	7.25	1.75
	1545	CL424contig01947	AT4G20840.1	3e-152	536	59	67	39	60.75	69.25	28.75
	1546	CL424contig01948	AT4G20840.1	3e-152	536	57	68	39	58.25	70.25	28.75
	1547	CL425contig01949	AT1G49760.1	2e-59	164	6	13	11	6.5	12.25	8.25
	1548	CL425contig01950	AT1G49760.1	8e-64	240	5	12	9	5.5	11.25	6.75
	1549	CL425contig01951	AT1G49760.1	2e-37	151	4	7	3	4	6.5	1.75
	1550	CL426contig01952	AT1G63120.1	4e-49	192	98	75	141	102.5	77.25	98.5
	1551	CL426contig01953	AT5G07250.1	1e-77	145	89	68	122	92.75	70.5	87.75
	1552	CL426contig01954	AT1G63120.1	1e-75	280	77	68	124	77.25	70.5	89
	1553	CL426contig01955	AT5G07250.1	6e-87	157	68	61	105	69.5	62.75	75.75
	1554	CL427contig01956	AT1G76340.1	9e-18	69.3	1	4	8	1	3.25	6
	1555	CL427contig01957	AT1G76340.1	3e-23	89.4	1	6	11	1	5.5	8.25
	1556	CL427contig01958	AT1G76340.1	2e-32	134	1	4	12	1	3.25	9
	1557	CL427contig01959	AT1G76340.1	4e-38	154	1	6	15	1	5.5	11.25
	1558	CL428contig01960	AT4G10040.1	8e-57	217	18	13	61	19.25	12.25	45.25
	1559	CL428contig01961	AT4G10040.1	3e-56	215	18	11	57	19.25	10.25	42.5
	1560	CL428contig01962	AT2G01170.1	4e-105	378	4	4	17	4	3.25	12.75
	1561	CL429contig01963	AT5G25940.1	8e-17	83.2	5	8	21	5.5	7.25	16
	1562	CL429contig01964	AT5G25940.1	9e-17	83.2	5	8	22	5.5	7.25	16.5
	1563	CL429contig01965	---	---	---	5	7	15	5.5	6.5	11.25
	1564	CL429contig01966	---	---	---	5	7	14	5.5	6.5	10.5
	1565	CL430contig01967	AT1G20696.3	8e-32	134	79	255	487	79.75	228.5	375.25
	1566	CL431contig01968	AT5G48760.2	1e-99	358	9	12	11	9.75	11.25	8.25
	1567	CL431contig01969	AT5G48760.2	2e-99	358	8	17	10	8.75	16.25	7.75
	1568	CL431contig01970	AT5G48760.2	4e-99	357	10	12	6	10.75	11.25	4.5
	1569	CL431contig01971	AT5G48760.2	4e-99	357	9	17	5	9.75	16.25	3.75
	1570	CL433contig01975	AT5G65620.1	1e-161	566	13	21	15	13.75	20.5	11.25
	1571	CL433contig01976	AT5G65620.1	1e-161	566	11	21	17	12	20.5	12.75
	1572	CL433contig01977	AT5G65620.1	3e-161	564	13	26	18	13.75	25.25	13.5
	1573	CL434contig01978	AT1G02850.2	2e-148	522	6	17	33	6.5	16.25	25
	1574	CL434contig01979	---	---	---	1	4	6	1	3.25	4.5
	1575	CL434contig01980	AT1G02850.2	3e-129	458	13	14	17	13.75	13.5	12.75
	1576	CL436contig01985	AT3G60600.1	2e-64	215	6	8	14	6.5	7.25	10.5
	1577	CL436contig01986	AT3G60600.1	2e-64	215	6	8	14	6.5	7.25	10.5
	1578	CL436contig01987	AT3G60600.1	2e-66	222	7	8	21	7.75	7.25	16
	1579	CL436contig01988	AT3G60600.1	2e-66	222	7	8	21	7.75	7.25	16
	1580	CL437contig01989	AT5G46860.1	7e-95	344	8	41	36	8.75	41	26.75
	1581	CL437contig01990	AT5G46860.1	2e-36	149	6	25	20	6.5	24.25	15
	1582	CL437contig01991	AT5G46860.1	7e-95	344	8	41	36	8.75	41	27
	1583	CL437contig01992	AT5G46860.1	2e-36	149	6	25	20	6.5	24.25	15
	1584	CL438contig01993	AT1G60140.1	2e-73	223	11	10	12	12	9.25	9
	1585	CL438contig01994	AT1G60140.1	2e-73	223	5	8	14	5.5	7.25	10.5
	1586	CL438contig01995	AT1G60140.1	6e-125	444	12	11	47	13	10.25	34.75
	1587	CL438contig01996	AT1G60140.1	4e-125	444	6	9	49	6.5	8.25	36
	1588	CL439contig01997	AT4G32285.2	1e-28	122	5	5	7	5.5	4.25	5.5
	1589	CL439contig01998	AT4G32285.2	2e-24	108	6	4	8	6.5	3.25	6
	1590	CL439contig01999	AT4G32285.2	8e-58	220	6	7	8	6.5	6.5	6
	1591	CL439contig02000	AT4G32285.2	1e-53	206	7	6	9	7.75	5.5	6.75
	1592	CL440contig02001	AT4G18710.1	2e-138	488	16	21	17	16.75	20.5	12.75
	1593	CL440contig02002	AT4G18710.1	2e-138	488	16	20	17	16.75	19.25	12.75
	1594	CL440contig02003	AT4G18710.1	9e-140	493	9	18	15	9.75	17.5	11.25
	1595	CL441contig02004	AT4G18380.1	6e-115	301	18	15	31	19.25	14.5	23.5
	1596	CL441contig02005	AT4G18380.1	5e-115	301	14	11	26	15	10.25	19.5
	1597	CL441contig02006	AT4G18380.1	1e-114	299	12	12	20	13	11.25	15
	1598	CL442contig02007	AT2G21660.2	2e-19	93.2	299	571	843	288.25	490.25	700
	1599	CL442contig02008	AT2G21660.1	3e-32	93.2	301	575	835	290.25	508.75	670.5
	1600	CL442contig02009	AT2G21660.2	2e-19	93.2	299	571	843	288.5	498	714
	1601	CL442contig02010	AT2G21660.2	2e-36	149	248	524	693	238	416.75	568.75
	1602	CL442contig02011	AT2G21660.1	3e-32	93.2	301	575	835	291	511.5	682.5
	1603	CL442contig02012	AT2G21660.2	2e-36	149	248	524	693	239.5	419	570.5
	1604	CL443contig02013	AT3G18610.1	8e-33	137	17	16	18	18.25	15.25	13.5
	1605	CL443contig02014	AT3G18610.1	8e-33	137	20	16	10	21.5	15.25	7.75
	1606	CL443contig02015	AT1G48920.1	2e-31	132	16	17	9	16.75	16.25	6.75
	1607	CL444contig02016	AT1G76940.1	1e-36	150	3	4	17	3	3.25	12.75
	1608	CL444contig02017	AT1G76940.1	1e-36	150	3	4	17	3	3.25	12.75
	1609	CL444contig02018	AT1G76940.1	2e-36	150	4	12	14	4	11.25	10.5
	1610	CL445contig02019	AT1G72710.1	0	632	29	34	38	30.5	33.25	28.5
	1611	CL445contig02020	AT1G72710.1	0	631	38	28	34	39.25	27	25.5
	1612	CL445contig02021	AT4G26100.1	5e-99	356	10	15	13	10.75	14.5	9.75
	1613	CL446contig02024	AT5G08790.1	3e-73	271	19	24	70	20.5	23.5	51.25
	1614	CL447contig02025	---	---	---	3	7	11	3	6.5	8.25
	1615	CL447contig02026	---	---	---	4	7	10	4	6.5	7.75
	1616	CL447contig02027	---	---	---	3	6	11	3	5.5	8.25
	1617	CL447contig02028	---	---	---	4	6	10	4	5.5	7.75
	1618	CL448contig02029	AT1G79340.1	8e-37	149	3	8	7	3	7.25	5.5
	1619	CL448contig02030	AT1G79340.1	2e-36	147	2	7	5	2	6.5	3.75
	1620	CL448contig02031	AT1G79340.1	4e-34	140	1	9	3	1	8.25	1.75
	1621	CL449contig02032	AT2G02120.1	2e-08	54.7	14	35	3	15	34.5	1.75
	1622	CL450contig02036	AT3G25800.1	0	396	16	23	31	16.75	22.25	23.5
	1623	CL450contig02037	---	---	---	14	20	31	15	19.25	23.5
	1624	CL450contig02038	AT3G25800.1	0	397	18	22	43	19.25	21.5	32
	1625	CL451contig02039	AT1G78570.1	3e-61	231	10	8	10	10.75	7.25	7.75
	1626	CL451contig02040	AT1G78570.1	2e-61	231	10	9	10	10.75	8.25	7.75
	1627	CL451contig02041	AT1G78570.1	7e-50	192	8	7	7	8.75	6.5	5.5
	1628	CL452contig02042	---	---	---	24	15	8	25.25	14.5	6
	1629	CL452contig02043	---	---	---	21	6	4	22.25	5.5	2.75
	1630	CL454contig02047	AT4G32600.1	9e-77	283	3	8	8	3	7.25	6
	1631	CL454contig02048	AT4G32600.1	3e-76	281	3	12	10	3	11.25	7.75
	1632	CL454contig02049	AT4G32600.1	2e-81	299	2	15	9	2	14.5	6.75
	1633	CL454contig02050	AT4G32600.1	4e-81	298	2	19	11	2	18.25	8.25
	1634	CL456contig02055	AT1G52720.1	2e-20	95.1	9	14	12	9.75	13.5	9
	1635	CL456contig02056	AT1G52720.1	3e-20	94.7	9	14	12	9.75	13.5	9
	1636	CL456contig02057	AT1G52720.1	1e-14	66.6	8	15	9	8.75	14.5	6.75
	1637	CL456contig02058	AT1G52720.1	2e-14	66.6	8	15	9	8.75	14.5	6.75
	1638	CL457contig02059	AT2G21390.1	5e-128	342	11	13	36	12	12.25	27
	1639	CL457contig02060	AT2G21390.1	6e-134	342	11	10	32	12	9.25	24.25
	1640	CL457contig02061	AT2G21390.1	5e-128	342	12	11	16	13	10.25	12
	1641	CL457contig02062	AT2G21390.1	5e-134	342	12	8	12	13	7.25	9
	1642	CL458contig02063	AT2G26080.1	0	738	46	57	60	47.25	58	44.5
	1643	CL458contig02064	AT2G26080.1	0	738	46	57	60	47.25	58	44.5
	1644	CL459contig02066	AT1G26270.1	1e-66	225	6	8	8	6.5	7.25	6
	1645	CL459contig02067	AT2G03890.1	1e-118	400	5	13	6	5.5	12.25	4.5
	1646	CL459contig02068	AT1G26270.1	2e-37	150	1	5	3	1	4.25	1.75
	1647	CL460contig02069	AT5G06700.1	4e-156	548	21	23	46	22.25	22.25	34.25
	1648	CL460contig02070	AT5G06700.1	8e-160	560	20	24	42	21.5	23.5	31.25
	1649	CL460contig02071	AT5G06700.1	7e-151	530	8	2	18	8.75	1.5	13.5
	1650	CL461contig02072	AT3G48140.1	8e-34	139	70	84	115	71.25	84.25	83.25
	1651	CL461contig02073	AT3G48140.1	8e-34	139	70	84	115	71.25	84.25	83.25
	1652	CL462contig02074	AT1G63470.1	3e-51	167	14	17	7	15	16.25	5.5
	1653	CL462contig02075	AT1G63470.1	2e-48	158	16	26	12	16.75	25.25	9
	1654	CL462contig02076	AT1G63470.1	7e-47	158	10	25	14	10.75	24.5	10.5
	1655	CL462contig02077	AT1G63470.1	9e-50	167	8	16	9	8.75	15.25	6.75
	1656	CL463contig02080	---	---	---	1	8	12	1	7.25	9
	1657	CL464contig02081	AT3G21190.1	7e-132	467	21	47	14	22.25	46.5	10.5
	1658	CL464contig02082	AT3G21190.1	6e-131	464	19	48	13	20.5	47.5	9.75
	1659	CL464contig02083	AT3G21190.1	1e-99	359	10	20	10	10.75	19.25	7.75
	1660	CL464contig02084	AT3G21190.1	1e-98	356	8	21	9	8.75	20.5	6.75
	1661	CL465contig02085	AT5G65470.1	1e-107	386	31	7	18	32.75	6.5	13.5
	1662	CL465contig02086	AT5G65470.1	2e-106	382	8	7	16	8.75	6.5	12
	1663	CL465contig02087	AT5G65470.1	5e-94	340	29	6	17	30.5	5.5	12.75
	1664	CL467contig02092	AT2G38120.1	1e-135	479	8	18	14	8.75	17.5	10.5
	1665	CL467contig02093	AT2G38120.1	1e-96	349	5	11	11	5.5	10.25	8.25
	1666	CL467contig02094	AT2G38120.1	3e-87	318	7	12	5	7.75	11.25	3.75
	1667	CL467contig02095	AT2G38120.1	3e-126	448	10	19	8	10.75	18.25	6
	1668	CL468contig02096	AT5G53300.2	1e-82	302	42	31	109	42.75	30.25	79
	1669	CL468contig02097	AT5G53300.2	9e-83	303	11	15	51	12	14.5	37.5
	1670	CL468contig02098	AT5G59550.1	2e-56	216	33	54	65	34.5	54.75	47.75
	1671	CL469contig02101	AT1G06870.1	3e-33	128	34	20	25	35.5	19.25	18.75
	1672	CL470contig02102	AT1G67060.1	4e-84	307	19	14	9	20.5	13.5	6.75
	1673	CL470contig02103	AT1G67060.1	4e-84	307	19	14	8	20.5	13.5	6
	1674	CL470contig02104	AT1G67060.1	1e-46	173	16	13	9	17	12.25	6.75
	1675	CL470contig02105	AT1G67060.1	8e-47	173	16	13	8	17	12.25	6
	1676	CL471contig02106	AT3G55000.1	7e-19	89.7	3	7	4	3	6.5	2.75
	1677	CL471contig02107	AT3G55000.1	1e-18	89	2	7	2	2	6.5	1.3333
	1678	CL471contig02108	AT3G55000.1	2e-85	312	5	9	16	5.5	8.25	12
	1679	CL471contig02109	AT3G55000.1	3e-85	311	4	9	14	4	8.25	10.5
	1680	CL475contig02120	AT1G32790.1	1e-105	379	24	7	33	25.25	6.5	25
	1681	CL475contig02121	AT1G32790.1	2e-107	386	31	11	29	32.75	10.25	22
	1682	CL475contig02122	AT1G32790.1	6e-88	320	8	6	18	8.75	5.5	13.5
	1683	CL476contig02123	AT5G51030.1	8e-60	226	6	6	6	6.5	5.5	4.5
	1684	CL476contig02124	AT5G51030.1	8e-56	177	5	5	7	5.5	4.25	5.5
	1685	CL476contig02125	AT5G51030.1	9e-12	65.1	1	2	5	1	1.5	3.75
	1686	CL477contig02126	AT1G67430.1	1e-86	317	9	18	33	9.75	17.5	25
	1687	CL477contig02127	AT1G67570.1	5e-40	160	2	3	9	2	2.25	6.75
	1688	CL477contig02128	AT1G67430.1	2e-87	318	6	14	15	6.5	13.5	11.25
	1689	CL478contig02129	AT2G28110.1	2e-42	168	5	5	5	5.5	4.25	3.75
	1690	CL478contig02130	AT2G28110.1	2e-42	169	4	8	5	4	7.25	3.75
	1691	CL478contig02131	AT2G28110.1	5e-42	167	4	6	6	4	5.5	4.5
	1692	CL478contig02132	AT2G28110.1	3e-42	168	3	9	6	3	8.25	4.5
	1693	CL479contig02133	AT5G13500.3	3e-53	204	3	7	5	3	6.5	3.75
	1694	CL479contig02134	AT4G29070.2	2e-63	239	7	15	10	7.75	14.5	7.75
	1695	CL479contig02135	AT5G13500.3	5e-145	511	12	15	14	13	14.5	10.5
	1696	CL479contig02136	AT5G13500.3	1e-145	513	16	23	19	17	22.25	14.5
	1697	CL480contig02137	AT3G16910.1	6e-162	567	19	6	21	20.5	5.5	16
	1698	CL480contig02138	AT3G16910.1	5e-163	570	20	14	32	21.5	13.5	24.25
	1699	CL480contig02139	AT3G16910.1	3e-71	263	4	3	6	4	2.25	4.5
	1700	CL481contig02140	---	---	---	85	89	52	87.75	89.5	38.25
	1701	CL481contig02141	---	---	---	87	97	55	89.75	99	40.75
	1702	CL481contig02142	---	---	---	90	93	65	94.5	94.75	48
	1703	CL482contig02143	AT5G20010.1	1e-77	286	41	21	74	42.25	20.5	54
	1704	CL482contig02144	AT5G55190.1	4e-120	427	59	32	132	60.75	31.25	92.75
	1705	CL483contig02146	AT1G58290.1	2e-77	285	6	18	6	6.5	17.5	4.5
	1706	CL483contig02147	AT1G58290.1	7e-82	300	8	26	7	8.75	25.25	5.5
	1707	CL484contig02149	AT5G50915.2	3e-22	92.4	8	1	7	8.75	1	5.5
	1708	CL484contig02150	AT5G50915.2	3e-31	124	6	1	4	6.5	1	2.75
	1709	CL484contig02151	AT5G50915.2	4e-25	80.1	5	1	9	5.5	1	6.75
	1710	CL485contig02152	AT2G42810.2	1e-92	335	16	11	21	17	10.25	16
	1711	CL485contig02153	AT2G42810.2	4e-69	257	4	11	16	4	10.25	12
	1712	CL485contig02154	AT2G42810.2	9e-152	533	16	17	29	17	16.25	22
	1713	CL485contig02155	AT2G42810.2	3e-128	454	4	17	24	4	16.25	18.25
	1714	CL486contig02156	AT2G33800.1	5e-71	171	15	49	12	16	48.75	9
	1715	CL486contig02157	AT1G69690.1	3e-40	162	3	17	3	3	16.25	1.75
	1716	CL486contig02158	AT2G33800.1	6e-74	181	16	47	11	17	46.5	8.25
	1717	CL487contig02159	AT4G38060.2	4e-12	69.3	9	9	14	9.75	8.25	10.5
	1718	CL487contig02160	AT4G38060.2	4e-14	76.3	7	11	12	7.75	10.25	9
	1719	CL487contig02161	AT4G38060.2	3e-14	76.3	13	11	11	13.75	10.25	8.25
	1720	CL487contig02162	AT4G38060.2	4e-12	69.3	15	9	13	16	8.25	9.75
	1721	CL488contig02163	AT3G11210.1	2e-81	299	9	17	7	9.75	16.25	5.5
	1722	CL488contig02164	AT3G11210.1	6e-69	188	9	20	6	9.75	19.25	4.5
	1723	CL488contig02165	AT3G11210.1	1e-85	313	9	13	8	9.75	12.25	6
	1724	CL488contig02166	AT3G11210.1	3e-73	202	9	16	7	9.75	15.25	5.5
	1725	CL489contig02167	AT1G25550.1	3e-20	94.4	3	5	2	3	4.25	1.3333
	1726	CL489contig02168	AT1G25550.1	2e-19	91.3	2	4	2	2	3.25	1.3333
	1727	CL489contig02169	AT2G03500.1	6e-28	119	1	4	2	1	3.25	1.3333
	1728	CL490contig02170	AT2G46420.1	4e-100	361	19	15	11	20.5	14.5	8.25
	1729	CL490contig02171	AT2G46420.2	7e-71	263	6	2	6	6.5	1.5	4.5
	1730	CL490contig02172	AT2G46420.1	3e-56	215	15	13	7	16	12.25	5.5
	1731	CL491contig02173	AT1G77080.5	8e-26	102	8	3	18	8.75	2.25	13.5
	1732	CL491contig02174	AT1G24260.1	4e-27	118	2	1	12	2	1	9
	1733	CL491contig02175	AT1G77080.5	7e-26	102	8	3	19	8.75	2.25	14.5
	1734	CL491contig02176	AT1G24260.1	3e-27	118	2	1	13	2	1	9.75
	1735	CL492contig02177	AT3G54810.1	8e-48	169	17	15	13	18.25	14.5	9.75
	1736	CL492contig02178	AT3G54810.1	8e-48	169	17	16	12	18.25	15.25	9
	1737	CL492contig02179	AT3G54810.1	3e-44	175	8	15	7	8.75	14.5	5.5
	1738	CL492contig02180	AT3G54810.1	4e-44	175	8	16	6	8.75	15.25	4.5
	1739	CL493contig02181	AT4G11960.1	3e-21	86.7	18	43	18	19.25	42.75	13.5
	1740	CL493contig02182	AT4G22890.2	8e-105	377	24	63	24	25.25	64.5	18.25
	1741	CL493contig02183	AT4G11960.1	6e-20	82	13	34	16	13.75	33.25	12
	1742	CL493contig02184	AT4G22890.2	7e-103	370	19	54	22	20.5	55	16.5
	1743	CL494contig02185	AT1G76180.1	3e-13	72.4	239	80	230	233.75	81.5	158.75
	1744	CL494contig02186	AT1G76180.1	3e-13	72.4	238	81	228	232.75	82.5	157.75
	1745	CL495contig02187	AT3G22290.1	7e-92	334	34	8	36	35.5	7.25	27
	1746	CL495contig02188	AT3G22290.1	2e-134	475	34	9	36	35.5	8.25	27
	1747	CL495contig02189	AT3G22290.1	7e-91	330	33	6	31	34.5	5.5	23.5
	1748	CL495contig02190	AT3G22290.1	2e-133	472	33	7	31	34.5	6.5	23.5
	1749	CL496contig02191	AT1G23190.1	0	598	28	43	25	29.75	42.75	18.75
	1750	CL496contig02192	AT1G23190.1	0	598	28	43	25	29.75	42.75	18.75
	1751	CL496contig02193	AT1G23190.1	0	907	44	43	33	45.25	42.75	25
	1752	CL497contig02194	AT1G11680.1	5e-114	407	3	10	7	3	9.25	5.5
	1753	CL497contig02195	AT1G11680.1	1e-107	385	3	11	8	3	10.25	6
	1754	CL497contig02196	AT1G11680.1	2e-70	261	2	5	4	2	4.25	2.75
	1755	CL497contig02197	AT1G11680.1	3e-64	239	2	6	5	2	5.5	3.75
	1756	CL499contig02200	AT5G62000.3	3e-40	162	8	4	15	8.75	3.25	11.25
	1757	CL499contig02201	AT5G07370.4	6e-55	160	16	13	22	17	12.25	16.5
	1758	CL499contig02202	AT5G62000.3	2e-31	132	5	2	7	5.5	1.5	5.5
	1759	CL500contig02203	AT4G34030.1	7e-51	193	3	27	9	3	26.5	6.75
	1760	CL500contig02204	AT4G34030.1	5e-51	193	3	24	10	3	23.5	7.75
	1761	CL500contig02205	AT4G34030.1	3e-51	193	1	14	8	1	13.5	6
	1762	CL501contig02207	AT5G26742.2	0	861	47	90	41	48.75	92	30.25
	1763	CL502contig02208	AT3G52850.1	2e-63	238	5	5	6	5.5	4.25	4.5
	1764	CL502contig02209	AT3G52850.1	6e-51	196	5	5	6	5.5	4.25	4.5
	1765	CL502contig02210	AT3G52850.1	5e-49	189	2	1	4	2	1	2.75
	1766	CL502contig02211	AT3G52850.1	2e-36	147	2	1	4	2	1	2.75
	1767	CL503contig02212	AT3G04400.1	1e-66	249	12	13	15	13	12.25	11.25
	1768	CL503contig02213	AT3G04400.1	1e-66	249	12	13	12	13	12.25	9
	1769	CL504contig02214	AT3G44990.1	7e-74	153	6	13	2	6.5	12.25	1.3333
	1770	CL504contig02215	AT2G36870.1	2e-94	342	5	13	2	5.5	12.25	1.3333
	1771	CL505contig02216	AT3G03080.1	4e-89	325	45	63	144	46.25	64.5	100
	1772	CL505contig02217	AT3G03080.1	7e-135	478	48	69	153	49.25	71.25	109.5
	1773	CL505contig02218	AT3G03080.1	4e-89	325	45	63	144	46.25	64.5	100.25
	1774	CL505contig02219	AT3G03080.1	7e-135	478	48	69	153	49.25	71.25	109.5
	1775	CL506contig02220	AT4G15480.1	3e-60	228	16	16	10	17	15.25	7.75
	1776	CL506contig02221	AT4G15480.1	3e-62	234	13	11	10	13.75	10.25	7.75
	1777	CL507contig02222	AT5G02160.1	6e-11	64.7	79	54	20	79.75	55	15
	1778	CL507contig02223	AT5G02160.1	5e-35	144	75	46	18	75.75	45.25	13.5
	1779	CL508contig02224	AT5G32440.1	1e-22	102	2	2	10	2	1.5	7.75
	1780	CL508contig02225	AT5G32440.1	1e-22	102	1	2	6	1	1.5	4.5
	1781	CL509contig02226	---	---	---	5	2	30	5.5	1.5	22.5
	1782	CL511contig02230	---	---	---	6	5	4	6.5	4.25	2.75
	1783	CL512contig02231	AT1G32150.1	5e-36	97.1	6	3	4	6.5	2.25	2.75
	1784	CL512contig02232	AT1G32150.1	7e-37	99.8	4	4	4	4	3.25	2.75
	1785	CL513contig02233	AT4G39870.1	5e-50	193	5	5	4	5.5	4.25	2.75
	1786	CL513contig02234	AT4G39870.1	2e-26	115	4	6	5	4	5.5	3.75
	1787	CL514contig02235	AT2G39730.1	0	575	7	48	38	7.75	47.5	28.5
	1788	CL514contig02236	AT2G39730.1	0	575	7	47	35	7.75	46.5	26.5
	1789	CL516contig02239	AT4G07390.1	5e-86	314	13	28	9	13.75	27	6.75
	1790	CL516contig02240	AT4G07390.1	7e-90	327	12	33	9	13	32	6.75
	1791	CL517contig02241	AT1G74730.1	1e-42	169	25	33	33	26.5	32	25
	1792	CL517contig02242	AT1G74730.1	1e-42	169	21	38	33	22.25	38.25	25
	1793	CL518contig02243	AT5G57815.1	2e-38	154	15	15	49	16	14.5	36
	1794	CL518contig02244	AT5G57815.1	2e-38	154	15	15	49	16	14.5	36
	1795	CL518contig02245	AT5G57815.1	2e-38	154	22	13	32	23.5	12.25	24.25
	1796	CL520contig02248	AT5G41950.1	8e-110	393	10	18	5	10.75	17.5	3.75
	1797	CL520contig02249	AT5G41950.1	1e-108	389	10	15	4	10.75	14.5	2.75
	1798	CL521contig02252	AT4G32260.1	4e-48	188	70	124	59	71.25	124.75	44
	1799	CL522contig02253	AT3G21610.1	1e-41	166	4	10	11	4	9.25	8.25
	1800	CL522contig02254	AT3G21610.1	5e-37	83.6	4	12	10	4	11.25	7.75
	1801	CL523contig02255	AT2G23360.1	6e-30	76.6	6	4	6	6.5	3.25	4.5
	1802	CL523contig02256	AT2G23360.1	3e-34	141	3	5	8	3	4.25	6
	1803	CL524contig02257	AT1G56070.1	0	722	22	44	46	23.5	43.25	34.25
	1804	CL524contig02258	AT1G56070.1	0	724	21	46	43	22.25	45.25	32
	1805	CL525contig02259	AT2G22250.3	1e-159	559	20	8	28	21.5	7.25	21.25
	1806	CL525contig02260	AT2G22250.3	3e-153	245	19	7	28	20.5	6.5	21.25
	1807	CL526contig02261	AT1G77670.1	1e-48	95.5	14	14	12	15	13.5	9
	1808	CL526contig02262	AT1G77670.1	4e-59	193	13	14	11	13.75	13.5	8.25
	1809	CL527contig02263	AT4G17620.1	3e-157	551	13	27	7	14	26.5	5.5
	1810	CL527contig02264	AT4G17620.1	1e-152	536	13	23	7	14	22.25	5.5
	1811	CL528contig02265	AT4G01610.1	8e-128	454	18	36	29	19.25	35.75	22
	1812	CL528contig02266	AT4G01610.1	8e-128	454	18	36	28	19.25	35.75	21.25
	1813	CL530contig02269	---	---	---	4	5	7	4	4.25	5.5
	1814	CL531contig02270	AT1G31120.1	4e-70	261	11	8	14	12	7.25	10.5
	1815	CL531contig02271	AT1G31120.1	1e-70	263	10	9	11	10.75	8.25	8.25
	1816	CL533contig02274	AT2G32700.2	3e-22	77	5	5	5	5.5	4.25	3.75
	1817	CL533contig02275	AT2G32700.2	2e-23	80.9	3	6	7	3	5.5	5.5
	1818	CL534contig02276	AT1G32230.3	1e-47	188	14	23	33	15	22.25	25
	1819	CL534contig02277	AT1G32230.3	1e-47	188	15	23	33	16	22.25	25
	1820	CL537contig02282	AT1G10430.1	8e-178	620	32	29	12	33.5	28.5	9
	1821	CL537contig02283	AT1G10430.1	8e-178	620	31	28	11	32.75	27	8.25
	1822	CL538contig02284	AT1G67740.1	3e-29	125	58	179	173	59.25	177	123.25
	1823	CL538contig02285	AT1G67740.1	2e-28	122	58	181	187	59.25	182.75	133
	1824	CL539contig02286	AT1G49950.1	3e-30	129	3	9	13	3	8.25	9.75
	1825	CL539contig02287	AT1G49950.1	7e-30	127	3	9	17	3	8.25	12.75
	1826	CL540contig02288	AT5G10770.1	2e-115	412	109	79	237	111.75	80.5	164
	1827	CL540contig02289	AT5G10770.1	2e-115	412	109	76	256	112	78	180.25
	1828	CL541contig02290	AT5G57800.1	1e-73	273	7	7	16	7.75	6.5	12
	1829	CL541contig02291	AT5G57800.1	3e-79	291	7	8	18	7.75	7.25	13.5
	1830	CL542contig02292	AT5G64030.1	2e-171	319	18	37	39	19.25	36.75	28.75
	1831	CL542contig02293	AT5G64030.1	7e-176	334	17	32	32	18.25	31.25	24.25
	1832	CL544contig02295	AT5G13930.1	1e-177	619	174	112	102	171.5	112.75	72.75
	1833	CL544contig02296	AT5G13930.1	5e-178	620	209	104	110	205	106	79.25
	1834	CL545contig02297	AT2G39460.2	4e-50	194	14	15	29	15	14.5	22
	1835	CL545contig02298	AT2G39460.2	4e-51	197	16	15	29	17	14.5	22
	1836	CL545contig02299	AT3G55280.3	7e-10	59.7	6	3	9	6.5	2.25	6.75
	1837	CL546contig02300	AT3G04500.1	6e-84	307	10	9	5	10.75	8.25	3.75
	1838	CL546contig02301	AT3G04500.1	1e-79	221	10	9	5	10.75	8.25	3.75
	1839	CL547contig02302	AT1G23150.1	6e-40	161	8	36	27	8.75	35.75	20.5
	1840	CL548contig02303	AT5G48900.1	1e-124	442	15	4	5	16	3.25	3.75
	1841	CL548contig02304	AT5G48900.1	2e-124	441	16	4	4	17	3.25	2.75
	1842	CL551contig02309	AT5G35620.1	4e-71	264	13	21	27	14	20.5	20.5
	1843	CL551contig02310	AT5G35620.1	4e-71	264	16	20	23	17	19.5	17.5
	1844	CL552contig02311	AT5G55730.1	1e-110	397	16	22	14	17	21.5	10.5
	1845	CL552contig02312	AT5G55730.1	3e-67	251	11	9	13	12	8.25	9.75
	1846	CL552contig02313	AT1G50600.1	2e-26	113	5	1	6	5.5	1	4.5
	1847	CL553contig02314	AT3G54020.1	3e-49	190	7	3	6	7.75	2.25	4.5
	1848	CL553contig02315	AT3G54020.1	4e-44	154	7	5	5	7.75	4.25	3.75
	1849	CL554contig02316	AT1G24470.1	3e-79	291	9	5	20	9.75	4.25	15
	1850	CL554contig02317	AT1G24470.1	3e-79	291	8	4	19	8.75	3.25	14.5
	1851	CL555contig02318	---	---	---	3	2	1	3	1.5	1
	1852	CL555contig02319	---	---	---	2	4	1	2	3.25	1
	1853	CL556contig02320	AT1G19180.1	2e-12	69.7	25	13	3	26.5	12.25	1.75
	1854	CL556contig02321	AT1G19180.1	5e-13	71.6	24	11	5	25.25	10.25	3.75
	1855	CL557contig02322	AT5G50850.1	2e-149	525	23	16	19	24.5	15.25	14.5
	1856	CL557contig02323	AT5G50850.1	2e-149	525	25	16	19	26.5	15.25	14.5
	1857	CL558contig02324	AT5G48385.1	3e-56	135	8	25	18	8.75	24.5	13.5
	1858	CL558contig02325	AT5G48385.1	1e-63	159	8	25	21	8.75	24.5	16
	1859	CL559contig02326	---	---	---	25	39	17	26.5	39.25	12.75
	1860	CL560contig02327	AT3G22530.1	2e-22	102	8	15	44	8.75	14.5	32.75
	1861	CL560contig02328	AT3G22530.1	1e-27	119	8	14	45	8.75	13.5	33.5
	1862	CL561contig02329	---	---	---	11	5	2	12	4.25	1.3333
	1863	CL561contig02330	---	---	---	11	7	3	12	6.5	1.75
	1864	CL562contig02331	AT3G19450.1	2e-151	532	47	39	52	48.75	39.25	38.25
	1865	CL562contig02332	AT3G19450.1	2e-151	532	48	41	51	49.25	41	37.5
	1866	CL563contig02333	AT1G09960.1	6e-163	571	14	56	26	15	57	19.5
	1867	CL563contig02334	AT1G09960.1	6e-163	571	23	55	25	24.5	56	18.75
	1868	CL564contig02335	AT5G52540.1	2e-46	128	5	9	4	5.5	8.25	2.75
	1869	CL564contig02336	AT5G52540.1	2e-50	195	3	9	6	3	8.25	4.5
	1870	CL566contig02338	AT1G20340.1	4e-45	177	124	211	128	125	200.5	91.25
	1871	CL566contig02339	AT1G76100.1	5e-46	181	113	192	126	116	189.5	90
	1872	CL567contig02340	AT1G28330.1	3e-26	73.2	38	154	277	39.25	151.25	193.5
	1873	CL568contig02341	AT1G79750.1	0	944	92	83	106	96.25	83.75	76.25
	1874	CL568contig02342	AT1G79750.1	0	945	95	79	102	99	80.5	73
	1875	CL569contig02343	AT2G20560.1	5e-59	223	7	3	7	7.75	2.25	5.5
	1876	CL569contig02344	AT2G20560.1	1e-58	222	7	2	9	7.75	1.5	6.75
	1877	CL571contig02347	AT1G34220.2	2e-68	196	18	12	18	19.25	11.25	13.5
	1878	CL571contig02348	AT1G34220.2	2e-68	196	14	12	20	15	11.25	15
	1879	CL572contig02349	---	---	---	6	1	6	6.5	1	4.5
	1880	CL572contig02350	---	---	---	6	1	6	6.5	1	4.5
	1881	CL573contig02351	AT1G10650.2	3e-48	187	8	6	7	8.75	5.5	5.5
	1882	CL573contig02352	AT1G10650.1	2e-43	167	8	5	7	8.75	4.25	5.5
	1883	CL574contig02353	AT5G47060.1	4e-21	97.1	2	15	26	2	14.5	19.5
	1884	CL574contig02354	AT2G44670.1	1e-09	58.9	2	15	26	2	14.5	19.5
	1885	CL574contig02355	AT5G47060.1	2e-21	97.1	2	15	26	2	14.5	19.5
	1886	CL574contig02356	AT2G44670.1	7e-10	58.9	2	15	26	2	14.5	19.5
	1887	CL575contig02357	AT1G54460.1	1e-44	177	26	15	14	27.5	14.5	10.5
	1888	CL575contig02358	AT1G54460.1	4e-43	172	25	16	13	26.5	15.25	9.75
	1889	CL576contig02359	AT3G27430.2	3e-136	481	7	12	19	7.75	11.25	14.5
	1890	CL576contig02360	AT3G27430.2	2e-136	482	14	11	18	15	10.25	13.5
	1891	CL576contig02361	AT3G27430.2	1e-136	482	18	9	22	19.25	8.25	16.5
	1892	CL578contig02364	AT1G02910.1	5e-148	303	5	16	3	5.5	15.25	1.75
	1893	CL578contig02365	AT1G02910.1	4e-149	524	5	15	3	5.5	14.5	1.75
	1894	CL579contig02366	AT1G56220.4	2e-16	83.2	84	166	279	87	165.5	197.25
	1895	CL579contig02367	AT1G56220.4	2e-16	83.2	71	138	247	72	137.25	172.5
	1896	CL581contig02370	---	---	---	2	5	3	2	4.25	1.75
	1897	CL581contig02371	---	---	---	1	4	2	1	3.25	1.3333
	1898	CL583contig02374	---	---	---	62	20	78	63	19.5	57
	1899	CL583contig02375	---	---	---	49	26	43	50.25	25.25	32
	1900	CL583contig02376	---	---	---	62	20	78	63	19.5	57
	1901	CL583contig02377	---	---	---	49	26	43	50.25	25.25	32
	1902	CL586contig02382	AT2G34630.2	1e-53	205	4	8	7	4	7.25	5.5
	1903	CL586contig02383	AT2G34630.2	3e-44	175	4	8	8	4	7.25	6
	1904	CL587contig02384	---	---	---	3	3	3	3	2.25	1.75
	1905	CL588contig02385	AT4G10100.3	3e-26	115	6	6	6	6.5	5.5	4.5
	1906	CL588contig02386	AT4G10100.3	3e-26	115	5	5	8	5.5	4.25	6
	1907	CL589contig02387	AT5G35530.1	4e-105	377	15	22	43	16	21.5	32
	1908	CL589contig02388	AT5G35530.1	4e-105	377	8	23	42	8.75	22.25	31.25
	1909	CL590contig02389	AT5G19960.1	4e-22	101	5	8	6	5.5	7.25	4.5
	1910	CL590contig02390	AT5G19960.1	1e-22	103	5	4	6	5.5	3.25	4.5
	1911	CL592contig02393	AT5G17610.1	2e-32	135	6	3	15	6.5	2.25	11.25
	1912	CL592contig02394	AT5G17610.1	2e-32	135	5	4	14	5.5	3.25	10.5
	1913	CL593contig02395	AT5G06290.1	8e-105	377	11	25	14	12	24.5	10.5
	1914	CL593contig02396	AT5G06290.1	2e-104	375	12	21	13	13	20.5	9.75
	1915	CL595contig02399	AT4G36250.1	3e-138	488	15	9	43	16	8.25	32
	1916	CL595contig02400	AT4G36250.1	9e-116	414	18	11	44	19.25	10.25	32.75
	1917	CL596contig02403	AT1G02880.3	4e-85	311	4	8	14	4	7.25	10.5
	1918	CL597contig02404	AT1G55740.1	5e-08	54.7	15	5	4	16	4.25	2.75
	1919	CL598contig02406	AT2G30570.1	3e-16	81.6	65	180	147	66.25	180.5	102.75
	1920	CL598contig02407	AT2G30570.1	2e-16	81.6	66	180	145	66.75	181.75	101.5
	1921	CL599contig02408	AT3G08710.2	1e-49	192	11	7	13	12	6.5	9.75
	1922	CL599contig02409	AT3G08710.2	1e-49	192	9	7	16	9.75	6.5	12
	1923	CL600contig02410	AT3G10860.1	2e-28	121	9	16	28	9.75	15.25	21.25
	1924	CL600contig02411	AT3G10860.1	6e-24	79.7	10	14	27	10.75	13.5	20.5
	1925	CL601contig02412	AT4G35785.2	2e-41	166	34	21	24	35.5	20.5	18.25
	1926	CL601contig02413	AT4G35785.2	2e-41	166	34	18	24	35.75	17.5	18.25
	1927	CL603contig02416	AT1G54280.1	2e-11	63.9	2	3	3	2	2.25	1.75
	1928	CL604contig02417	AT5G54680.1	3e-15	77	7	7	10	7.75	6.5	7.75
	1929	CL604contig02418	AT5G54680.1	3e-15	77	5	4	8	5.5	3.25	6
	1930	CL605contig02419	AT2G21280.1	9e-102	366	1	14	8	1	13.5	6
	1931	CL605contig02420	AT2G21280.1	8e-102	366	1	13	9	1	12.25	6.75
	1932	CL606contig02422	AT4G26850.1	2e-167	586	77	22	56	77.25	21.5	41.25
	1933	CL607contig02423	AT1G18180.1	3e-53	204	9	4	6	9.75	3.25	4.5
	1934	CL607contig02424	AT1G73650.4	4e-31	131	10	5	7	10.75	4.25	5.5
	1935	CL608contig02425	---	---	---	7	7	6	7.75	6.5	4.5
	1936	CL608contig02426	---	---	---	5	7	3	5.5	6.5	1.75
	1937	CL609contig02427	AT2G30950.1	0	981	37	69	41	38	71.5	30.5
	1938	CL609contig02428	AT2G30950.1	0	977	35	69	40	36.25	71.75	29.75
	1939	CL610contig02429	AT5G65210.5	5e-59	155	10	24	14	10.75	23.5	10.5
	1940	CL610contig02430	AT5G10030.1	2e-73	272	9	21	13	9.75	20.5	9.75
	1941	CL612contig02433	---	---	---	2	19	2	2	18.25	1.3333
	1942	CL612contig02434	---	---	---	1	14	2	1	13.5	1.3333
	1943	CL613contig02435	AT1G80160.1	5e-60	227	1	78	107	1	79.75	77.25
	1944	CL613contig02437	AT1G80160.1	5e-60	227	1	78	107	1	79.75	77.25
	1945	CL614contig02438	AT5G12470.1	2e-68	255	11	5	3	12	4.25	1.75
	1946	CL614contig02439	AT5G12470.1	2e-68	255	11	6	3	12	5.5	1.75
	1947	CL615contig02440	AT5G05270.2	3e-58	221	51	30	45	52.25	29.75	33.5
	1948	CL615contig02441	AT5G05270.2	9e-54	206	56	32	46	57	31.25	34.5
	1949	CL616contig02442	---	---	---	4	2	6	4	1.5	4.5
	1950	CL616contig02443	---	---	---	4	4	6	4	3.25	4.5
	1951	CL617contig02444	AT2G01660.1	7e-54	207	22	15	40	23.5	14.5	29.75
	1952	CL617contig02445	AT2G01660.1	2e-54	209	19	15	41	20.5	14.5	30.5
	1953	CL619contig02447	AT5G67490.1	4e-13	72	27	12	37	28.5	11.25	27.5
	1954	CL619contig02448	AT5G67490.1	2e-13	72	10	6	12	10.75	5.5	9
	1955	CL619contig02449	AT5G67490.1	4e-13	72	30	14	36	31.75	13.5	27
	1956	CL621contig02452	AT3G12360.1	8e-52	200	8	13	8	8.75	12.25	6
	1957	CL621contig02453	AT3G12360.1	2e-51	199	8	13	7	8.75	12.25	5.5
	1958	CL622contig02454	AT2G45190.1	3e-60	227	1	8	4	1	7.25	2.75
	1959	CL622contig02455	AT2G45190.1	2e-60	228	1	7	5	1	6.5	3.75
	1960	CL623contig02456	AT1G69740.2	2e-168	588	13	23	17	14	22.25	12.75
	1961	CL623contig02457	AT1G69740.2	2e-168	588	14	26	18	15	25.25	13.5
	1962	CL624contig02458	AT5G64480.1	6e-18	88.2	5	8	7	5.5	7.25	5.5
	1963	CL624contig02459	AT5G64480.1	5e-18	88.2	4	5	7	4	4.25	5.5
	1964	CL625contig02460	AT3G06720.2	2e-94	341	4	12	8	4	11.25	6
	1965	CL625contig02461	AT3G06720.2	5e-125	444	8	15	14	8.75	14.5	10.5
	1966	CL625contig02462	AT3G06720.2	3e-06	47.8	3	10	8	3	9.25	6
	1967	CL625contig02463	AT3G06720.2	1e-88	322	7	13	14	7.75	12.25	10.5
	1968	CL626contig02464	AT4G28780.1	3e-27	117	1	9	3	1	8.25	1.75
	1969	CL626contig02465	AT5G65250.1	8e-33	136	2	6	5	2	5.5	3.75
	1970	CL627contig02467	AT2G32060.2	4e-50	194	32	7	21	33.5	6.5	16
	1971	CL627contig02468	AT2G32060.2	4e-50	194	32	6	24	33.5	5.5	18.25
	1972	CL628contig02469	---	---	---	4	4	5	4	3.25	3.75
	1973	CL630contig02472	AT2G17530.1	7e-57	127	4	1	10	4	1	7.75
	1974	CL630contig02473	AT2G17530.1	2e-61	142	4	1	8	4	1	6
	1975	CL631contig02474	AT3G27850.1	4e-28	121	18	31	37	19.25	30.25	27.5
	1976	CL631contig02475	AT3G27850.1	2e-26	116	18	29	39	19.5	28.5	28.75
	1977	CL632contig02476	AT4G33985.1	7e-20	94.4	9	6	16	9.75	5.5	12
	1978	CL632contig02477	AT4G33985.1	1e-30	129	6	5	14	6.5	4.25	10.5
	1979	CL633contig02478	AT2G30620.1	1e-13	74.7	12	26	24	13	25.25	18.25
	1980	CL633contig02479	AT2G30620.1	1e-13	74.7	11	31	23	12	30.25	17.5
	1981	CL634contig02480	AT5G46110.1	3e-155	545	78	83	122	78	83.75	87.75
	1982	CL634contig02481	AT5G46110.1	6e-155	544	80	84	126	81.5	84.5	90
	1983	CL635contig02482	AT5G64290.1	7e-80	293	10	16	8	10.75	15.25	6
	1984	CL635contig02483	AT5G64290.1	6e-80	293	11	15	7	12	14.5	5.5
	1985	CL636contig02484	AT5G02270.1	2e-118	422	27	5	30	28.5	4.25	22.5
	1986	CL636contig02485	AT5G02270.1	8e-118	370	30	6	29	31.75	5.5	22
	1987	CL637contig02486	AT4G32940.1	0	663	64	57	52	65	58	38.25
	1988	CL637contig02487	AT4G32940.1	0	663	64	68	51	65.25	70.5	37.5
	1989	CL638contig02488	AT4G24690.1	1e-64	245	103	32	101	106.5	31.25	71.75
	1990	CL638contig02489	AT4G24690.1	1e-64	245	98	33	107	102.75	32.25	77.25
	1991	CL639contig02490	AT3G59350.3	7e-135	477	24	26	24	25.25	25.25	18.25
	1992	CL639contig02491	AT3G59350.3	7e-135	477	25	28	22	26.5	27	16.5
	1993	CL641contig02493	AT4G25230.2	5e-52	201	4	26	19	4	25.25	14.5
	1994	CL641contig02494	AT4G25230.2	1e-54	210	3	24	16	3	23.5	12
	1995	CL642contig02495	AT3G19420.1	3e-141	499	27	29	33	28.5	28.5	25
	1996	CL642contig02496	AT3G19420.1	5e-145	512	28	31	30	29.75	30.25	22.5
	1997	CL643contig02497	AT3G52880.1	0	634	22	23	56	23.5	22.25	41.25
[truncated: 10,745 more rows]
