# Supplementary material for: Transcriptomics and molecular evolutionary rate analysis of the bladderwort (Utricularia), a carnivorous plant with a minimal genome
Source: BMC Plant Biol. 2011 Jun 3;11:101. doi: 10.1186/1471-2229-11-101 (PMC3141634; doi:10.1186/1471-2229-11-101)
Supplement: Additional file 7 — Table S6 - Stress responsive genes identified in U. gibba plants. [file 1471-2229-11-101-S7.XLS]

## Sheet: Hoja1
	Table S6 - Stress responsive genes identified in U. gibba plants.
		Cluster_ID	Annotation				Reads number obtained (Raw_DataSet)				Reads Number obtained (Normalized_DataSet)				Statistical Test (R)
			Locus ID	Description	e-value	bit score	FlwL	ShtL	TrpL	StsL	FlwL	ShtL	TrpL	StSL
	1	CL23contig00293	AT5G38420.1	ribulose bisphosphate carboxylase small chain 2B / RuBisCO small subunit 2B (RBCS-2B) (ATS2B)	7e-67	250	253	2036	1497	1016	242.5	1453	956.75	3500	822.121
	2	CL23contig00292	AT5G38420.1	ribulose bisphosphate carboxylase small chain 2B / RuBisCO small subunit 2B (RBCS-2B) (ATS2B)	6e-62	155	245	2021	1488	879	237.25	1438.25	776.5	2951.75	675.105
	3	CL920contig03063	--	--	--	--	216	625	643	577	214.75	581.5	440.5	1644.5	328.562
	4	CL74contig00613	AT3G22840.1	ELIP1 (EARLY LIGHT-INDUCABLE PROTEIN); chlorophyll binding	1e-36	149	82	1	232	19	83.75	1	14.5	581.5	266.772
	5	CL74contig00612	AT3G22840.1	ELIP1 (EARLY LIGHT-INDUCABLE PROTEIN); chlorophyll binding	1e-36	149	82	1	232	19	83.75	1	14.5	570.5	260.908
	6	CL74contig00611	AT3G22840.1	ELIP1 (EARLY LIGHT-INDUCABLE PROTEIN); chlorophyll binding	1e-36	149	82	1	232	19	83.5	1	14.5	568.75	260.052
	7	CL74contig00610	AT3G22840.1	ELIP1 (EARLY LIGHT-INDUCABLE PROTEIN); chlorophyll binding	1e-36	149	82	1	232	19	83.5	1	14.5	560	255.398
	8	CL98contig00735	--	--	--	--	72	124	275	90	72.75	124.75	65	750.75	238.042
	9	CL74contig00615	AT3G22840.1	ELIP1 (EARLY LIGHT-INDUCABLE PROTEIN); chlorophyll binding	2e-37	152	82	1	231	19	84.25	1	14.5	511.5	229.577
	10	CL74contig00614	AT3G22840.1	ELIP1 (EARLY LIGHT-INDUCABLE PROTEIN); chlorophyll binding	2e-37	152	82	1	231	19	83.75	1	14.5	508.75	228.263
	11	CL5330contig08771	AT4G02520.1	ATGSTF2 (GLUTATHIONE S-TRANSFERASE PHI 2); glutathione binding / glutathione transferase	2e-58	222	189	91	446	312	182.75	92.75	236.25	895.75	216.911
	12	CL380contig01792	AT1G24020.1	MLP423 (MLP-LIKE PROTEIN 423)	7e-15	77.8	6	141	231	50	6.5	139.75	36.75	550.5	211.247
	13	CL98contig00736	--	--	--	--	71	116	241	88	72	116	63.5	629.25	185.426
	14	CL380contig01793	AT1G24020.1	MLP423 (MLP-LIKE PROTEIN 423)	7e-15	77.8	6	146	229	53	6.5	142.75	39.25	498	184.589
	15	CL8797contig12238	AT2G22240.1	MIPS2 (MYO-INOSITOL-1-PHOSTPATE SYNTHASE 2); binding / catalytic/ inositol-3-phosphate synthase	0	895	151	30	213	30	152.75	29.75	23	490.25	168.983
	16	CL1940contig05081	AT5G59320.1	LTP3 (LIPID TRANSFER PROTEIN 3); lipid binding	5e-17	84.3	74	181	273	278	75.25	183.75	196.75	714	161.485
	17	CL9234contig12675	--	--	--	--	0	0	139	0	1	0	0	264.5	152.474
	18	CL5385contig08826	AT3G46230.1	ATHSP17.4	3e-48	187	0	4	135	2	0	3.75	1.5	257.25	143.248
	19	CL7contig00077	AT1G12820.1	AFB3 (AUXIN SIGNALING F-BOX 3); auxin binding / ubiquitin-protein ligase	6e-75	202	127	120	253	346	128.5	121.75	270.25	682.5	135.078
	20	CL79contig00641	AT1G44575.2	NPQ4 (NONPHOTOCHEMICAL QUENCHING); chlorophyll binding / xanthophyll binding	6e-52	201	362	569	485	366	380.75	462.75	288.5	1062.75	129.926
	21	CL7contig00074	AT1G12820.1	AFB3 (AUXIN SIGNALING F-BOX 3); auxin binding / ubiquitin-protein ligase	7e-75	202	130	120	253	349	131	121.75	271.75	670.5	129.861
	22	CL2219contig05627	AT1G53540.1	17.6 kDa class I small heat shock protein (HSP17.6C-CI) (AA 1-156)	4e-44	174	16	6	144	7	17.5	5.5	5.5	270.25	127.449
	23	CL2219contig05628	AT1G53540.1	17.6 kDa class I small heat shock protein (HSP17.6C-CI) (AA 1-156)	3e-44	174	16	6	144	7	17.5	5.5	5.5	270.25	127.449
	24	CL57contig00511	--	--	--	--	132	261	264	276	132	231	193	700	122.448
	25	CL57contig00512	--	--	--	--	166	208	245	173	164	196.75	122.25	655	121.621
	26	CL5114contig08555	AT1G60950.1	FED A; 2 iron, 2 sulfur cluster binding / electron carrier/ iron-sulfur cluster binding	2e-46	182	199	199	233	111	197.25	193	80.5	600.25	114.817
	27	CL5547contig08988	AT5G60660.1	PIP2;4 (PLASMA MEMBRANE INTRINSIC PROTEIN 2;4); water channel	7e-120	383	9	50	169	45	10.25	50.5	33.5	312.5	110.65
	28	CL79contig00639	AT1G44575.2	NPQ4 (NONPHOTOCHEMICAL QUENCHING); chlorophyll binding / xanthophyll binding	6e-52	201	362	569	485	366	376.75	460.5	288.25	990.5	110.535
	29	CL37contig00382	AT3G51030.1	ATTRX1; oxidoreductase, acting on sulfur group of donors, disulfide as acceptor	2e-35	145	300	203	318	390	289	194.25	332	800.5	105.72
	30	CL98contig00737	--	--	--	--	65	91	200	81	66	92.75	58.75	419	103.789
	31	CL57contig00510	--	--	--	--	140	251	243	265	139.75	224	186	630.25	98.4009
	32	CL10184contig13625	AT3G09640.2	APX2 (ASCORBATE PEROXIDASE 2); L-ascorbate peroxidase	3e-113	405	217	333	297	335	219	291	260.5	760.75	95.5754
	33	CL37contig00383	AT3G51030.1	ATTRX1; oxidoreductase, acting on sulfur group of donors, disulfide as acceptor	2e-35	145	313	212	298	406	309.25	201.25	342	776.5	93.1232
	34	CL367contig01747	AT5G19440.1	cinnamyl-alcohol dehydrogenase, putative (CAD)	5e-86	314	83	8	129	23	85.5	7.25	17.5	250.25	88.6451
	35	CL367contig01748	AT5G19440.1	cinnamyl-alcohol dehydrogenase, putative (CAD)	7e-86	314	80	8	122	22	81.5	7.25	16.5	236.25	83.2449
	36	CL17contig00249	--	--	--	--	80	28	143	21	80.5	27	16	268.5	82.9402
	37	CL2332contig05773	--	--	--	--	177	295	234	262	173.25	255.75	182.75	613.5	81.1543
	38	CL582contig02372	AT2G39970.1	peroxisomal membrane protein (PMP36)	2e-68	133	67	89	197	280	67.75	89.75	199	411.5	79.0386
	39	CL498contig02198	AT5G40370.2	glutaredoxin, putative	4e-17	85.5	112	107	205	197	115	108.25	140.25	458.5	77.403
	40	CL17contig00250	--	--	--	--	69	25	121	19	70.25	24.25	14.5	233.75	71.3342
	41	CL17contig00253	--	--	--	--	66	21	114	20	66.75	20.5	15	216.25	65.7645
	42	CL472contig02111	AT5G04530.1	KCS19 (3-KETOACYL-COA SYNTHASE 19); acyltransferase/ catalytic/ transferase, transferring acyl groups other than amino-acyl groups	4e-104	328	4	37	91	12	4	36.75	9	170.75	65.7279
	43	CL5353contig08794	AT3G15670.1	late embryogenesis abundant protein, putative / LEA protein, putative	1e-08	56.2	0	5	76	3	0	4.5	2	126.25	64.9557
	44	CL472contig02110	AT5G04530.1	KCS19 (3-KETOACYL-COA SYNTHASE 19); acyltransferase/ catalytic/ transferase, transferring acyl groups other than amino-acyl groups	3e-108	388	4	36	85	9	4	35.75	6.75	151.25	58.2149
	45	CL8200contig11641	AT5G52640.1	ATHSP90.1 (HEAT SHOCK PROTEIN 90.1); ATP binding / unfolded protein binding	4e-162	568	7	7	78	5	8	6.75	3.75	130	56.6923
	46	CL5729contig09170	AT4G11600.1	ATGPX6 (GLUTATHIONE PEROXIDASE 6); glutathione peroxidase	6e-76	280	59	29	132	113	61.25	28.75	81.5	253.5	55.374
	47	CL17contig00251	--	--	--	--	57	17	96	21	58	16.25	16	176.5	51.2077
	48	CL17contig00252	--	--	--	--	55	18	92	18	55.5	17.25	13.5	173	50.9118
	49	CL2003contig05207	AT2G41850.1	PGAZAT (POLYGALACTURONASE ABSCISSION ZONE A. THALIANA); polygalacturonase	3e-98	355	4	17	66	0	4.25	16.5	0	105.25	44.8766
	50	CL2003contig05206	AT3G07970.1	QRT2 (QUARTET 2); polygalacturonase	1e-96	350	4	16	65	0	4.25	15.5	0	103.25	44.1261
	51	CL10033contig13474	AT2G36380.1	PDR6; ATPase, coupled to transmembrane movement of substances	0	795	18	71	101	50	19.75	73.75	37.25	189.5	43.8931
	52	CL472contig02112	AT5G04530.1	KCS19 (3-KETOACYL-COA SYNTHASE 19); acyltransferase/ catalytic/ transferase, transferring acyl groups other than amino-acyl groups	7e-108	387	4	38	72	12	4	38.25	9	115.75	39.735
	53	CL888contig03000	AT5G61640.1	PMSR1 (PEPTIDEMETHIONINE SULFOXIDE REDUCTASE 1); oxidoreductase, acting on sulfur group of donors, disulfide as acceptor / peptide-methionine-(S)-S-oxide reductase	5e-70	262	37	51	107	78	38.25	51.25	57	205	38.8832
	54	CL888contig02999	AT5G61640.1	PMSR1 (PEPTIDEMETHIONINE SULFOXIDE REDUCTASE 1); oxidoreductase, acting on sulfur group of donors, disulfide as acceptor / peptide-methionine-(S)-S-oxide reductase	5e-70	262	37	50	107	79	38.25	50.25	57.75	204.25	38.7068
	55	CL2295contig05736	AT1G72060.1	serine-type endopeptidase inhibitor	1e-05	45.1	5	7	57	2	5.5	6.5	1.3333	88.5	38.6667
	56	CL498contig02199	AT5G40370.1	glutaredoxin, putative	8e-38	154	82	91	163	153	84.5	92.75	109	292.5	38.3596
	57	CL103contig00766	AT3G12580.1	HSP70 (heat shock protein 70); ATP binding	0	821	30	2	65	10	31.5	1.5	7.5	102.75	38.119
	58	CL82contig00654	AT5G28840.1	GME (GDP-D-MANNOSE 3',5'-EPIMERASE); GDP-mannose 3,5-epimerase/ NAD or NADH binding / catalytic	0	652	14	75	94	85	14.75	76.5	61.25	175.75	37.0224
	59	CL10584contig14025	AT2G16060.1	AHB1 (ARABIDOPSIS HEMOGLOBIN 1); oxygen binding / oxygen transporter	6e-58	220	10	20	78	72	11.5	20	53	130	33.4686
	60	CL3761contig07202	AT3G21670.1	nitrate transporter (NTP3)	2e-65	245	30	2	53	3	32	1.5	2	81.5	33.2536
	61	CL82contig00653	AT5G28840.1	GME (GDP-D-MANNOSE 3',5'-EPIMERASE); GDP-mannose 3,5-epimerase/ NAD or NADH binding / catalytic	0	652	23	76	98	83	24.25	77.75	60.25	181.75	33.0156
	62	CL2514contig05955	AT5G27760.1	hypoxia-responsive family protein	3e-17	84.3	39	7	69	16	40	6.5	12.25	109	32.5839
	63	CL606contig02421	AT4G26850.1	VTC2 (vitamin c defective 2); GDP-D-glucose phosphorylase/ GDP-galactose:glucose-1-phosphate guanyltransferase/ GDP-galactose:mannose-1-phosphate guanyltransferase/ GDP-galactose:myoinositol-1-phosphate guanyltransferase/ galactose-1-phosphate guanylyltra	2e-167	586	74	21	86	50	75	20.5	36.75	153.25	30.769
	64	CL9870contig13311	AT4G36600.1	FUNCTIONS IN: molecular_function unknown; INVOLVED IN: embryonic development ending in seed dormancy; EXPRESSED IN: 6 plant structures; EXPRESSED DURING: M germinated pollen stage, 4 anthesis, petal differentiation and expansion stage; CONTAINS InterPro DOMAIN/s: Late embryogenesis abundant protein (InterPro:IPR004238); BEST Arabidopsis thaliana protein match is: late embryogenesis abundant domai…	1e-08	57.4	29	2	50	3	31.25	2	2.5	78	30.5142
	65	CL2695contig06136	AT1G13950.1	ELF5A-1 (EUKARYOTIC ELONGATION FACTOR 5A-1); translation initiation factor	8e-78	287	83	92	143	171	85.75	94.25	121	269.25	29.8658
	66	CL11620contig15061	AT3G56290.1	unknown protein	8e-40	160	14	15	64	13	15.5	15	10.25	102.25	29.821
	67	CL5786contig09227	AT4G36020.1	CSDP1 (cold shock domain protein 1); RNA binding / double-stranded DNA binding / nucleic acid binding / single-stranded DNA binding	1e-31	134	0	29	62	45	0	28.75	33.5	99.25	29.7714
	68	CL114contig00821	AT5G56030.1	HSP81-2 (HEAT SHOCK PROTEIN 81-2); ATP binding	3e-105	378	28	9	60	8	29.75	8.25	5.75	93.75	29.404
	69	CL8667contig12108	AT5G38200.1	hydrolase	6e-111	397	9	1	47	6	10.5	1.3333	4.75	72.75	29.0452
	70	CL8287contig11728	AT4G25200.1	ATHSP23.6-MITO (MITOCHONDRION-LOCALIZED SMALL HEAT SHOCK PROTEIN 23.6)	3e-48	189	9	6	47	2	10.5	5.75	1.5	72.75	28.2128
	71	CL17contig00255	--	--	--	--	51	14	69	16	52	13.25	12	107.75	27.999
	72	CL17contig00254	--	--	--	--	43	10	67	20	43.75	9.25	15	106	27.9563
	73	CL2123contig05446	AT1G78380.1	ATGSTU19 (GLUTATHIONE S-TRANSFERASE TAU 19); glutathione binding / glutathione transferase	3e-66	248	7	5	51	14	7.75	4.5	10.75	79	27.3646
	74	CL1078contig03376	AT4G30210.2	ATR2 (ARABIDOPSIS P450 REDUCTASE 2); NADPH-hemoprotein reductase	2e-145	512	49	33	72	10	50.25	32.25	7.75	116	27.3325
	75	CL114contig00822	AT5G56030.1	HSP81-2 (HEAT SHOCK PROTEIN 81-2); ATP binding	3e-105	378	28	9	58	8	29.75	8.25	5.75	88.75	27.2444
	76	CL82contig00655	AT5G28840.1	GME (GDP-D-MANNOSE 3',5'-EPIMERASE); GDP-mannose 3,5-epimerase/ NAD or NADH binding / catalytic	0	655	22	77	89	87	23.25	79	62.75	162	27.0401
	77	CL1175contig03568	AT1G01620.1	PIP1C (PLASMA MEMBRANE INTRINSIC PROTEIN 1C); water channel	1e-130	462	17	28	72	29	18.25	27.5	22	116.25	26.2875
	78	CL1175contig03569	AT1G01620.1	PIP1C (PLASMA MEMBRANE INTRINSIC PROTEIN 1C); water channel	1e-130	462	17	28	72	29	18.25	27.5	22	116.25	26.2875
	79	CL5220contig08661	AT4G38970.1	fructose-bisphosphate aldolase, putative	0	665	42	82	92	59	43.25	83	44.25	174.5	26.228
	80	CL1663contig04539	AT1G26910.1	60S ribosomal protein L10 (RPL10B)	6e-113	403	23	65	80	39	24.5	66.75	28.75	136.25	25.6136
	81	CL1353contig03923	AT2G15620.1	NIR1 (NITRITE REDUCTASE 1); ferredoxin-nitrate reductase/ nitrite reductase (NO-forming)	2e-135	479	8	22	58	18	8.75	21.5	13.5	89.5	23.9503
	82	CL2123contig05445	AT1G78380.1	ATGSTU19 (GLUTATHIONE S-TRANSFERASE TAU 19); glutathione binding / glutathione transferase	3e-66	248	6	4	45	13	6.75	3.25	10	68	23.7388
	83	CL1192contig03602	AT2G04030.2	CR88; ATP binding	1e-146	516	19	12	48	3	20.5	11.25	1.75	73.75	23.7
	84	CL1312contig03842	AT3G46230.1	ATHSP17.4	9e-56	213	4	0	38	7	4.25	0	5.5	56	23.0466
	85	CL1078contig03375	AT4G30210.2	ATR2 (ARABIDOPSIS P450 REDUCTASE 2); NADPH-hemoprotein reductase	2e-140	382	48	32	70	15	49.25	31.25	11.5	110.75	23.0055
	86	CL1312contig03841	AT3G46230.1	ATHSP17.4	3e-55	211	4	0	34	2	4.25	0	1.3333	50.5	22.9537
	87	CL1463contig04142	AT3G13470.1	chaperonin, putative	0	511	18	28	61	14	19.5	27.5	10.5	96.75	22.9056
	88	CL5025contig08466	AT1G17100.1	SOUL heme-binding family protein	1e-67	253	46	54	87	55	47.5	55	41	158	22.8908
	89	CL4596contig08037	145348043	--	2e-07	52	0	12	40	7	0	11.5	5.5	59.75	22.2144
	90	CL570contig02345	AT4G36530.2	hydrolase, alpha/beta fold family protein	7e-131	464	32	20	63	18	33.5	19.5	13.5	100.25	21.9769
	91	CL458contig02065	AT2G26080.1	AtGLDP2 (Arabidopsis thaliana glycine decarboxylase P-protein 2); ATP binding / glycine dehydrogenase (decarboxylating)	0	742	32	47	75	28	33.5	46.25	21.25	123.5	21.9421
	92	CL10997contig14438	AT1G20030.2	pathogenesis-related thaumatin family protein	1e-57	220	0	11	40	9	1	10.75	7	60.25	21.8959
	93	CL209contig01198	AT4G21860.1	MSRB2 (methionine sulfoxide reductase B 2); peptide-methionine-(S)-S-oxide reductase	3e-66	247	17	40	75	74	17.75	40	54	123.25	21.7776
	94	CL1666contig04545	225437298	--	5e-07	50.8	0	0	29	0	0	0	0	43	21.447
	95	CL11109contig14550	AT5G43260.1	chaperone protein dnaJ-related	1e-40	162	43	46	82	48	44.5	46	35.75	142.75	21.285
	96	CL3581contig07022	AT4G37050.1	PLP4 (PATATIN-LIKE PROTEIN 4); nutrient reservoir	7e-82	204	1	6	40	22	1.3333	5.5	16.75	59.75	20.9805
	97	CL4494contig07935	AT3G22400.1	LOX5; electron carrier/ iron ion binding / lipoxygenase/ metal ion binding / oxidoreductase, acting on single donors with incorporation of molecular oxygen, incorporation of two atoms of oxygen	2e-172	602	44	16	64	25	45.5	16	19.25	101.75	20.8928
	98	CL3693contig07134	AT2G23910.1	cinnamoyl-CoA reductase-related	2e-57	219	15	21	64	53	16.25	20.5	39.25	101.5	20.4148
	99	CL10538contig13979	AT5G57345.1	unknown protein	5e-16	82	38	24	68	26	39.25	23.5	19.75	106.75	19.9048
	100	CL570contig02346	AT4G36530.2	hydrolase, alpha/beta fold family protein	1e-130	463	35	16	57	15	36.25	15.25	11.25	88	19.898
	101	CL6468contig09909	AT5G60390.3	elongation factor 1-alpha / EF-1-alpha	0	629	1	16	44	26	1.5	16	19.75	67	19.8448
	102	CL12670contig16111	AT3G25230.1	ROF1 (ROTAMASE FKBP 1); FK506 binding / calmodulin binding / peptidyl-prolyl cis-trans isomerase	4e-68	254	12	4	36	2	13.5	4	1.5	54.5	19.6448
	103	CL2137contig05474	AT5G12020.1	HSP17.6II (17.6 KDA CLASS II HEAT SHOCK PROTEIN)	2e-36	149	2	0	28	0	2	0	0	41.25	19.5648
	104	CL1463contig04141	AT1G55490.2	CPN60B (CHAPERONIN 60 BETA); ATP binding / protein binding	0	512	24	22	55	11	25.5	21.5	8.25	84.75	19.3153
	105	CL7272contig10713	AT4G33540.1	metallo-beta-lactamase family protein	1e-97	353	25	26	62	25	27	25.5	19.25	99.5	18.6158
	106	CL1666contig04544	225437298	--	2e-08	55.5	0	0	26	0	0	0	0	38	18.5921
	107	CL6993contig10434	AT5G20280.1	ATSPS1F (sucrose phosphate synthase 1F); sucrose-phosphate synthase/ transferase, transferring glycosyl groups	7e-68	254	17	14	43	4	18.75	13.5	3	64.5	17.9402
	108	CL11485contig14926	AT1G79750.1	ATNADP-ME4 (NADP-malic enzyme 4); malate dehydrogenase (oxaloacetate-decarboxylating) (NADP+)/ malic enzyme/ oxidoreductase, acting on NADH or NADPH, NAD or NADP as acceptor	0	661	39	45	74	37	40.75	44.75	27.75	122.25	17.8837
	109	CL12805contig16246	AT3G54540.1	ATGCN4; transporter	2e-17	86.7	0	5	28	2	1	5	1.5	41.75	17.7218
	110	CL10386contig13827	AT1G17220.1	FUG1 (fu-gaeri1); translation initiation factor	2e-82	303	16	19	54	21	17.5	18.75	16.25	83.5	17.478
	111	CL814contig02851	AT5G64400.1	FUNCTIONS IN: molecular_function unknown; INVOLVED IN: biological_process unknown; EXPRESSED IN: 25 plant structures; EXPRESSED DURING: 15 growth stages; CONTAINS InterPro DOMAIN/s: CHCH (InterPro:IPR010625); BEST Arabidopsis thaliana protein match is: unknown protein (TAIR:AT5G09570.1); Has 218 Blast hits to 216 proteins in 80 species: Archae - 0; Bacteria - 10; Metazoa - 66; Fungi - 60; Plants …	8e-32	133	96	84	111	137	100	84.75	95.75	214.75	17.4449
	112	CL10463contig13904	AT5G20720.2	CPN20 (CHAPERONIN 20); calmodulin binding	3e-95	345	27	43	65	25	29	43	19.25	103.75	17.3777
	113	CL814contig02850	AT5G64400.1	FUNCTIONS IN: molecular_function unknown; INVOLVED IN: biological_process unknown; EXPRESSED IN: 25 plant structures; EXPRESSED DURING: 15 growth stages; CONTAINS InterPro DOMAIN/s: CHCH (InterPro:IPR010625); BEST Arabidopsis thaliana protein match is: unknown protein (TAIR:AT5G09570.1); Has 218 Blast hits to 216 proteins in 80 species: Archae - 0; Bacteria - 10; Metazoa - 66; Fungi - 60; Plants …	9e-32	133	96	84	111	137	99.5	84.5	95.75	213.5	17.234
	114	CL8866contig12307	AT4G04610.1	APR1 (APS REDUCTASE 1); adenylyl-sulfate reductase	2e-180	629	17	49	65	40	18.75	49.25	29.75	103.75	17.2184
	115	CL11735contig15176	AT1G26910.1	60S ribosomal protein L10 (RPL10B)	2e-83	305	0	4	29	7	1	3.75	5.5	43.75	16.9794
	116	CL9014contig12455	AT5G52300.2	LTI65 (LOW-TEMPERATURE-INDUCED 65)	5e-16	81.6	3	0	26	0	3.75	0	0	38.25	16.867
	117	CL594contig02398	AT3G22142.1	structural constituent of cell wall	6e-13	70.5	11	7	34	2	12	6.5	1.3333	50.25	16.7304
	118	CL4987contig08428	AT3G14610.1	CYP72A7; electron carrier/ heme binding / iron ion binding / monooxygenase/ oxygen binding	3e-153	538	18	42	69	68	19.5	42	50.25	109.5	16.5304
	119	CL594contig02397	AT3G22142.1	structural constituent of cell wall	6e-13	70.5	11	7	33	2	12	6.5	1.3333	48.75	16.0468
	120	CL209contig01200	AT4G21860.1	MSRB2 (methionine sulfoxide reductase B 2); peptide-methionine-(S)-S-oxide reductase	1e-65	246	19	40	69	74	20.5	40	54	108.25	15.8819
	121	CL1160contig03540	--	--	--	--	0	0	23	0	0	0	0	33	15.7582
	122	CL1160contig03539	--	--	--	--	0	0	23	0	0	0	0	32.75	15.6172
	123	CL767contig02754	AT2G37970.1	SOUL-1; binding	2e-72	269	10	12	44	23	10.75	11.25	17.5	66.25	14.92
	124	CL9168contig12609	AT3G49910.1	60S ribosomal protein L26 (RPL26A)	1e-57	219	41	46	59	18	42.5	45.75	13.75	93.25	14.8052
	125	CL82contig00657	AT5G28840.1	GME (GDP-D-MANNOSE 3',5'-EPIMERASE); GDP-mannose 3,5-epimerase/ NAD or NADH binding / catalytic	0	648	9	28	50	36	9.75	27	26.75	77.25	14.6565
	126	CL6259contig09700	AT2G26560.1	PLA2A (PHOSPHOLIPASE A 2A); lipase/ nutrient reservoir	1e-122	436	31	15	56	39	33	14.5	29.25	87	14.5883
	127	CL2210contig05617	AT5G03240.3	UBQ3 (POLYUBIQUITIN 3); protein binding	2e-53	203	1	3	23	2	1.3333	2.5	1.3333	33	14.05
	128	CL749contig02713	AT5G05740.1	EGY2; metalloendopeptidase	2e-100	362	5	21	37	10	5.5	20.5	7.75	54.75	14.0094
	129	CL2072contig05343	AT3G44110.1	ATJ3; protein binding	7e-128	325	23	20	46	13	24.5	19.5	9.75	71.25	13.9877
	130	CL1937contig05076	AT5G58070.1	TIL (TEMPERATURE-INDUCED LIPOCALIN); binding / transporter	4e-85	310	50	53	82	86	51.5	54	62.25	141.75	13.849
	131	CL8908contig12349	AT5G42510.1	disease resistance-responsive family protein	4e-26	114	13	7	39	17	14.5	6.75	13.25	58.5	13.6083
	132	CL1505contig04224	AT1G18180.1	oxidoreductase, acting on the CH-CH group of donors	5e-129	457	25	24	53	23	26.5	23.5	17.5	81.5	13.3508
	133	CL3229contig06670	AT1G02850.2	BGLU11 (BETA GLUCOSIDASE 11); hydrolase, hydrolyzing O-glycosyl compounds	7e-72	267	5	13	34	10	5.5	12.75	7.75	51	13.2443
	134	CL1651contig04514	AT3G04770.2	RPSAb (40S ribosomal protein SA B); structural constituent of ribosome	2e-105	379	39	28	59	29	40	27.5	22.25	92.25	13.1522
	135	CL2072contig05344	AT3G44110.1	ATJ3; protein binding	3e-133	343	23	19	45	13	24.5	18.5	10	68	12.9201
	136	CL6120contig09561	AT2G27710.3	60S acidic ribosomal protein P2 (RPP2B)	3e-16	81.3	0	1	20	2	0	1	1.5	28.5	12.8283
	137	CL4670contig08111	AT1G53840.1	ATPME1; pectinesterase	5e-144	508	34	46	69	52	35.75	45.75	38.75	109.5	12.1787
	138	CL114contig00823	AT5G56030.1	HSP81-2 (HEAT SHOCK PROTEIN 81-2); ATP binding	8e-104	373	17	4	29	7	17.75	3.25	5	42.5	12.0346
	139	CL6257contig09698	AT2G39770.1	CYT1 (CYTOKINESIS DEFECTIVE 1); mannose-1-phosphate guanylyltransferase/ nucleotidyltransferase	0	647	25	37	59	40	27	37.5	29.75	93	11.8029
	140	CL12444contig15885	AT5G15200.1	40S ribosomal protein S9 (RPS9B)	3e-88	321	0	2	20	3	1	2	2.5	28.75	11.5912
	141	CL529contig02267	AT1G22380.1	AtUGT85A3 (UDP-glucosyl transferase 85A3); glucuronosyltransferase/ transcription factor/ transferase, transferring glycosyl groups	4e-60	228	22	7	32	8	23.5	6.5	6	47.25	11.5379
	142	CL1505contig04225	AT1G18180.1	oxidoreductase, acting on the CH-CH group of donors	2e-127	452	25	24	48	20	26.5	23.5	15.25	73.75	11.5357
	143	CL5964contig09405	AT3G60210.1	chloroplast chaperonin 10, putative	4e-43	171	7	8	31	10	7.75	7.75	7.75	46.25	11.5129
	144	CL1900contig05003	AT5G02790.1	In2-1 protein, putative	1e-77	286	12	25	46	34	13.25	24.5	25.5	71	11.3641
	145	CL10305contig13746	AT1G01720.1	ATAF1; transcription activator/ transcription factor	4e-82	301	11	16	41	20	12.75	16	15.5	61.25	11.3358
	146	CL3494contig06935	AT5G57870.2	eukaryotic translation initiation factor 4F, putative / eIF-4F, putative	3e-81	299	13	18	42	19	14.5	17.5	14.5	62.75	11.3106
	147	CL1314contig03846	AT3G43790.1	ZIFL2 (ZINC INDUCED FACILITATOR-like 2); carbohydrate transmembrane transporter/ sugar:hydrogen symporter	2e-47	185	3	3	21	3	3	2.25	1.75	29.75	11.0878
	148	CL10510contig13951	AT3G02560.2	40S ribosomal protein S7 (RPS7B)	9e-82	300	18	31	46	20	19.75	31	15.5	71.25	11.0474
	149	CL4579contig08020	AT5G35970.1	DNA-binding protein, putative	7e-68	253	5	1	22	5	5.5	1	3.75	31.75	11.015
	150	CL1314contig03845	AT3G43790.1	ZIFL2 (ZINC INDUCED FACILITATOR-like 2); carbohydrate transmembrane transporter/ sugar:hydrogen symporter	5e-43	171	5	3	22	3	5.5	2.25	1.75	31.25	10.925
	151	CL11021contig14462	AT1G69490.1	NAP (NAC-like, activated by AP3/PI); transcription factor	8e-83	303	4	6	28	13	4.75	6	10.25	41.75	10.8845
	152	CL4862contig08303	AT5G59720.1	HSP18.2 (heat shock protein 18.2)	9e-29	122	0	0	18	3	0	0	2	25.25	10.7352
	153	CL321contig01591	--	--	--	--	2	6	21	2	2	5.5	1.3333	29.75	10.6978
	154	CL1529contig04272	--	--	--	--	0	19	27	19	0	18.25	14.5	40	10.5948
	155	CL321contig01592	--	--	--	--	2	4	20	2	2	3.25	1.3333	27.75	10.4273
	156	CL6326contig09767	AT2G36790.1	UGT73C6 (UDP-glucosyl transferase 73C6); UDP-glucosyltransferase/ UDP-glycosyltransferase/ quercetin 3-O-glucosyltransferase/ quercetin 4'-O-glucosyltransferase/ quercetin 7-O-glucosyltransferase/ transferase, transferring glycosyl groups	2e-41	166	0	0	19	8	0	0	6.5	27	10.2708
	157	CL8contig00102	AT5G11170.1	ATP binding / ATP-dependent helicase/ helicase/ nucleic acid binding	3e-169	591	18	36	47	26	19	35.25	19.5	71.75	10.0477
	158	CL7573contig11014	AT3G02080.1	40S ribosomal protein S19 (RPS19A)	9e-66	246	27	21	44	19	28.75	20.5	14.5	67	10.0082
	159	CL749contig02714	AT5G05740.1	EGY2; metalloendopeptidase	2e-100	362	10	21	34	10	10.75	20.5	7.75	50.25	9.9948
	160	CL10471contig13912	AT4G31940.1	CYP82C4; electron carrier/ heme binding / iron ion binding / monooxygenase/ oxygen binding	7e-110	394	13	18	42	31	14.5	17.75	23.5	63.5	9.8873
	161	CL82contig00658	AT5G28840.1	GME (GDP-D-MANNOSE 3',5'-EPIMERASE); GDP-mannose 3,5-epimerase/ NAD or NADH binding / catalytic	0	651	8	29	41	40	8.5	28.5	29.75	60.5	9.79
	162	CL5785contig09226	AT2G27710.3	60S acidic ribosomal protein P2 (RPP2B)	1e-05	45.4	0	1	16	0	0	1	0	22.25	9.773
	163	CL8061contig11502	AT5G58140.1	PHOT2 (PHOTOTROPIN 2); FMN binding / blue light photoreceptor/ kinase/ protein serine/threonine kinase	2e-71	265	0	1	16	0	1	1	0	22.25	9.773
	164	CL11535contig14976	AT3G16640.1	TCTP (TRANSLATIONALLY CONTROLLED TUMOR PROTEIN)	1e-58	223	14	22	43	27	15.5	21.75	20.5	65	9.7457
	165	CL321contig01593	--	--	--	--	1	10	19	2	1	9.25	1.3333	26.5	9.5482
	166	CL3540contig06981	AT1G72770.1	HAB1 (HOMOLOGY TO ABI1); catalytic/ protein serine/threonine phosphatase	6e-27	116	3	4	22	7	3.25	3.5	5.5	31.75	9.4989
	167	CL10547contig13988	AT4G11610.1	C2 domain-containing protein	5e-37	150	12	4	27	11	13.5	3.75	8.75	40.25	9.4794
	168	CL12307contig15748	AT3G17800.2	mRNA level of the MEB5.2 gene (At3g17800) remains unchanged after cutting the inflorescence stem	5e-114	408	50	52	71	60	51.75	52.75	45	115	9.4302
	169	CL10049contig13490	AT1G32900.1	starch synthase, putative	7e-80	293	7	13	27	5	8.25	13	4	40	9.4157
	170	CL53contig00484	AT5G48230.1	ACAT2 (ACETOACETYL-COA THIOLASE 2); acetyl-CoA C-acetyltransferase/ catalytic	5e-139	491	20	23	36	9	21.25	22	6.75	53	9.414
	171	CL8868contig12309	AT3G30775.1	ERD5 (EARLY RESPONSIVE TO DEHYDRATION 5); proline dehydrogenase	1e-110	397	16	1	25	16	17.5	1.3333	12.25	36.75	9.3795
	172	CL5980contig09421	AT4G16160.2	mitochondrial import inner membrane translocase subunit Tim17/Tim22/Tim23 family protein	2e-25	112	4	0	18	2	4.5	0	1.5	25.25	9.377
	173	CL53contig00483	AT5G48230.1	ACAT2 (ACETOACETYL-COA THIOLASE 2); acetyl-CoA C-acetyltransferase/ catalytic	5e-139	491	20	23	36	9	21.25	22	6.75	52.75	9.3358
	174	CL11425contig14866	AT1G22630.1	unknown protein	5e-18	88.2	2	7	19	1	2.75	6.75	1	27.5	9.2341
	175	CL10079contig13520	AT4G09800.1	RPS18C (S18 RIBOSOMAL PROTEIN); RNA binding / nucleic acid binding / structural constituent of ribosome	4e-61	177	0	4	18	3	1	3.75	2.5	25.5	9.1085
	176	CL3967contig07408	AT4G35220.1	cyclase family protein	9e-89	323	3	12	22	4	3.25	11.5	2.75	31.75	9.0506
	177	CL7471contig10912	AT5G20290.1	40S ribosomal protein S8 (RPS8A)	5e-59	223	0	4	19	6	1	3.75	4.75	27	8.9652
	178	CL1900contig05002	AT5G02790.1	In2-1 protein, putative	3e-59	224	8	18	36	31	9	17.5	23.5	54	8.9535
	179	CL10290contig13731	AT2G19070.1	SHT (SPERMIDINE HYDROXYCINNAMOYL TRANSFERASE); N-acyltransferase/ hydroxycinnamoyltransferase/ spermidine:caffeoyl CoA N-acyltransferase/ spermidine:coumaroyl CoA N-acyltransferase/ spermidine:feruloyl CoA N-acyltransferase/ spermidine:sinapoyl CoA N-acyl	2e-65	211	4	1	17	0	4.75	1.3333	0	24.25	8.9498
	180	CL855contig02934	AT4G20980.3	eukaryotic translation initiation factor 3 subunit 7, putative / eIF-3 zeta, putative / eIF3d, putative	5e-169	345	12	18	36	17	13	17.5	12.75	53.5	8.9342
	181	CL2973contig06414	AT3G46230.1	ATHSP17.4	1e-29	120	0	0	15	0	0	0	0	20.5	8.8193
	182	CL4449contig07890	--	--	--	--	0	0	15	1	0	0	1	20.5	8.8193
	183	CL9605contig13046	AT5G56710.1	60S ribosomal protein L31 (RPL31C)	1e-39	159	14	23	42	28	15.5	22.75	21.5	63	8.8028
	184	CL321contig01594	--	--	--	--	1	8	18	2	1	7	1.3333	24.5	8.7437
	185	CL2881contig06322	AT1G51500.1	CER5 (ECERIFERUM 5); ATPase, coupled to transmembrane movement of substances	6e-67	251	10	19	30	9	11.25	18.5	6.75	45.25	8.6552
	186	CL788contig02799	AT4G05000.2	VPS28-2; transporter	1e-50	180	5	6	26	20	5.5	5.5	15.25	37.75	8.6538
	187	CL8contig00103	AT5G11200.3	DEAD/DEAH box helicase, putative	7e-97	350	16	31	43	26	16.75	30	19.5	63.75	8.4623
	188	CL6463contig09904	AT1G30070.1	SGS domain-containing protein	2e-72	269	5	5	21	4	5.5	4.75	3	30.25	8.4249
	189	CL7793contig11234	AT4G29060.1	emb2726 (embryo defective 2726); RNA binding / translation elongation factor	1e-113	406	5	19	26	8	5.5	18.75	6.5	38.25	8.4219
	190	CL6398contig09839	AT3G05560.3	60S ribosomal protein L22-2 (RPL22B)	2e-37	151	0	0	14	1	1	0	1	19.5	8.2779
	191	CL12259contig15700	AT4G17330.1	ATG2484-1; RNA binding	3e-07	52	2	7	22	9	2.75	6.75	7.25	32	8.2699
	192	CL2636contig06077	AT1G01320.1	tetratricopeptide repeat (TPR)-containing protein	8e-24	55.1	2	5	21	15	2	4.5	11.5	30	8.2525
	193	CL2119contig05437	AT1G73885.1	unknown protein	4e-30	128	11	25	38	24	12.25	24.5	18.25	56.5	8.2316
	194	CL2196contig05592	AT1G08360.1	60S ribosomal protein L10A (RPL10aA)	1e-98	355	18	19	42	31	19.5	18.5	23.5	62.75	8.2083
	195	CL5804contig09245	AT3G25520.1	ATL5 (A. THALIANA RIBOSOMAL PROTEIN L5); 5S rRNA binding / structural constituent of ribosome	3e-123	438	19	26	41	20	20.5	25.5	15.25	61	8.1434
	196	CL788contig02798	AT4G05000.2	VPS28-2; transporter	3e-40	144	4	6	24	20	4.25	5.5	15.25	34.5	8.0811
	197	CL8959contig12400	AT5G08410.1	FTRA2 (ferredoxin/thioredoxin reductase subunit A (variable subunit) 2); catalytic/ ferredoxin reductase/ ferredoxin:thioredoxin reductase/ lipoate synthase	3e-21	98.6	12	22	38	25	13.5	21.5	19.25	57	8.0454
	198	CL9571contig13012	AT2G18020.1	EMB2296 (embryo defective 2296); structural constituent of ribosome	2e-118	421	1	8	17	2	1.5	7.75	1.5	24.25	8.0293
	199	CL767contig02753	AT2G37970.1	SOUL-1; binding	2e-73	272	10	11	32	24	10.75	10.5	18.25	47.25	8.0275
	200	CL7980contig11421	AT5G19510.1	elongation factor 1B alpha-subunit 2 (eEF1Balpha2)	1e-47	186	19	28	42	22	20.5	27.75	17.25	63	8.0052
