# Supplementary material for: Transcriptomics and molecular evolutionary rate analysis of the bladderwort (Utricularia), a carnivorous plant with a minimal genome
Source: BMC Plant Biol. 2011 Jun 3;11:101. doi: 10.1186/1471-2229-11-101 (PMC3141634; doi:10.1186/1471-2229-11-101)
Supplement: Additional file 8 — Table S7 - Functional categories over-represented in physiological stress conditions (StsL), inflorescense (FlwL), shoot (ShtL) and traps (TrpL) U. gibba PEGs. Categorization of U. gibba UT was obtained according to the MIPS classification using FunCat database. [file 1471-2229-11-101-S8.XLS]

## Sheet: Hoja1
	Table S7 - Functional categories over-represented in physiological stress conditions (StsL), inflorescense (FlwL), shoot (ShtL) and traps (TrpL) U. gibba PEG. Categorization of U. gibba UT were obtained according to the MIPS classification using FunCat database (http://mips.helmholtz-muenchen.de/proj/funcatDB/) and Arabidopsis annotation. Hypergeometric method and a Bonferroni correction were use…
	FunCat Number	FunCat Description	GenesMaches		p-value
			No.	Locus
	U. gibba inflorescences PEG (FlwL)
	01.	METABOLISM	104	AT1G02205|AT1G02500|AT1G05010|AT1G08250|AT1G10940|AT1G12240|AT1G13280|AT1G13440|AT1G22380|AT1G22410|AT1G23760|AT1G27680|AT1G30040|AT1G44170|AT1G51410|AT1G52340|AT1G55740|AT1G56140|AT1G60470|AT1G62640|AT1G63970|AT1G65060|AT1G70370|AT1G79230|AT2G14120|AT2G22240|AT2G24270|AT2G26140|AT2G30490|AT2G32850|AT2G40840|AT2G43840|AT2G44480|AT2G44490|AT2G47420|AT3G01500|AT3G06580|AT3G07630|AT3G09920|AT3G10740…	5.22784e-11
	01.01	amino acid metabolism	16	AT1G02500|AT1G05010|AT1G08250|AT1G52340|AT1G79230|AT3G07630|AT3G09920|AT3G25570|AT4G02610|AT4G14880|AT4G37990|AT5G15950|AT5G17330|AT5G17990|AT5G35630|AT5G60540	2.24734e-06
	01.01.03	assimilation of ammonia, metabolism of the glutamate group	4	AT1G52340|AT5G17330|AT5G35630|AT5G60540	0.00403279
	01.01.03.02	metabolism of glutamate	3	AT5G17330|AT5G35630|AT5G60540	0.00671091
	01.01.05.01.01	biosynthesis of polyamines	2	AT3G25570|AT5G15950	0.00662155
	01.01.09	metabolism of the cysteine - aromatic group	7	AT1G08250|AT1G79230|AT3G07630|AT4G02610|AT4G14880|AT4G37990|AT5G17990	0.000961015
	01.01.09.04	metabolism of phenylalanine	3	AT1G08250|AT3G07630|AT4G37990	0.00617003
	01.01.09.04.01	biosynthesis of phenylalanine	2	AT1G08250|AT3G07630	0.00545844
	01.03.01	purin nucleotide/nucleoside/nucleobase metabolism	8	AT1G02500|AT1G27680|AT2G14120|AT3G06580|AT3G55010|AT4G33650|AT5G20020|AT5G42080	0.000533744
	01.05	C-compound and carbohydrate metabolism	53	AT1G02500|AT1G12240|AT1G13440|AT1G22380|AT1G22410|AT1G23760|AT1G27680|AT1G44170|AT1G51410|AT1G52340|AT1G55740|AT1G60470|AT1G70370|AT2G22240|AT2G24270|AT2G40840|AT2G43840|AT2G44480|AT2G44490|AT2G47420|AT3G01500|AT3G06580|AT3G09920|AT3G10740|AT3G23920|AT3G54420|AT3G55700|AT3G57520|AT4G00570|AT4G01070|AT4G15480|AT4G15550|AT4G26850|AT4G29260|AT4G33580|AT4G36530|AT4G37990|AT4G38970|AT5G03980|AT5G09430…	6.66756e-12
	01.05.02	sugar, glucoside, polyol and carboxylate metabolism	21	AT1G12240|AT1G13440|AT1G22380|AT1G27680|AT1G55740|AT1G60470|AT2G22240|AT2G40840|AT2G43840|AT2G44480|AT2G44490|AT3G06580|AT3G55700|AT3G57520|AT4G01070|AT4G15480|AT4G15550|AT4G37990|AT4G38970|AT5G22740|AT5G38430	0.000836438
	01.05.03	polysaccharide metabolism	8	AT1G23760|AT1G27680|AT1G70370|AT2G40840|AT3G10740|AT3G23920|AT3G54420|AT5G18670	0.00611731
	01.05.03.04	starch metabolism	4	AT1G27680|AT2G40840|AT3G23920|AT5G18670	0.000649982
	01.05.03.04.07	starch catabolism	3	AT2G40840|AT3G23920|AT5G18670	0.000879364
	01.06.06	isoprenoid metabolism	7	AT1G30040|AT1G52340|AT1G63970|AT3G52940|AT4G25700|AT4G36810|AT5G13710	0.00426042
	01.07	metabolism of vitamins, cofactors, and prosthetic groups	9	AT1G44170|AT1G51410|AT1G52340|AT2G22240|AT4G26850|AT4G37990|AT5G09660|AT5G19440|AT5G60540	0.002438
	01.2	secondary metabolism	12	AT1G02205|AT1G02500|AT1G05010|AT1G13280|AT1G22410|AT1G63970|AT1G65060|AT2G30490|AT3G48990|AT3G55120|AT4G03560|AT5G54160	0.00374492
	01.20.05	metabolism of acetic acid derivatives	3	AT1G02205|AT1G13280|AT4G03560	0.00217758
	14.	PROTEIN FATE (folding, modification, destination)	39	AT1G06870|AT1G11910|AT1G13270|AT1G14270|AT1G14980|AT1G30970|AT1G32750|AT1G53300|AT1G56140|AT1G79650|AT1G80920|AT2G05920|AT2G23010|AT2G26140|AT2G32850|AT3G11410|AT3G12580|AT3G20630|AT3G25230|AT3G51990|AT3G52750|AT3G53840|AT3G54400|AT3G54860|AT3G58760|AT4G03415|AT4G14360|AT4G16160|AT4G24730|AT4G28400|AT4G29040|AT5G02500|AT5G11850|AT5G20020|AT5G22950|AT5G34850|AT5G42020|AT5G56030|AT5G65700	0.277039
	14.01	protein folding and stabilization	8	AT1G14980|AT1G53300|AT1G80920|AT3G12580|AT3G25230|AT5G02500|AT5G42020|AT5G56030	0.00776029
	16.	PROTEIN WITH BINDING FUNCTION OR COFACTOR REQUIREMENT (structural or catalytic)	107	AT1G02065|AT1G09760|AT1G13270|AT1G14980|AT1G21000|AT1G22430|AT1G22440|AT1G24260|AT1G32750|AT1G50590|AT1G51200|AT1G53210|AT1G56140|AT1G59750|AT1G62750|AT1G65480|AT1G65930|AT1G69120|AT1G70680|AT1G74850|AT1G76860|AT1G79650|AT1G79920|AT1G80920|AT2G10940|AT2G14120|AT2G15320|AT2G21060|AT2G22760|AT2G23180|AT2G26140|AT2G30520|AT2G32850|AT2G39570|AT2G39730|AT2G45550|AT2G45570|AT2G46270|AT3G01500|AT3G06580…	0.000398782
	16.25	oxygen binding	12	AT2G23180|AT2G45550|AT2G45570|AT3G14610|AT3G14640|AT3G14650|AT3G14660|AT3G26300|AT3G52970|AT4G31950|AT4G39510|AT5G06900	1.76935e-05
	20.	CELLULAR TRANSPORT, TRANSPORT FACILITIES AND TRANSPORT ROUTES	58	AT1G22540|AT1G28220|AT1G47530|AT1G53300|AT1G54730|AT1G56000|AT1G59740|AT1G68570|AT2G10940|AT2G16800|AT2G23180|AT2G25520|AT2G25810|AT2G45550|AT2G45570|AT3G12750|AT3G14070|AT3G14090|AT3G14610|AT3G14640|AT3G14650|AT3G14660|AT3G17700|AT3G18820|AT3G18830|AT3G21670|AT3G22400|AT3G24350|AT3G26300|AT3G26590|AT3G27530|AT3G43790|AT3G51860|AT3G51895|AT3G52970|AT3G54860|AT4G03560|AT4G16160|AT4G24230|AT4G31950…	4.36621e-08
	20.01	transported compounds (substrates)	48	AT1G22540|AT1G28220|AT1G53300|AT1G54730|AT1G56000|AT1G59740|AT1G68570|AT2G10940|AT2G16800|AT2G23180|AT2G25520|AT2G45550|AT2G45570|AT3G12750|AT3G14070|AT3G14610|AT3G14640|AT3G14650|AT3G14660|AT3G18820|AT3G18830|AT3G21670|AT3G22400|AT3G24350|AT3G26300|AT3G26590|AT3G27530|AT3G43790|AT3G51860|AT3G51895|AT3G52970|AT3G54860|AT4G03560|AT4G16160|AT4G24230|AT4G31950|AT4G34720|AT4G39490|AT4G39510|AT5G06900…	1.49801e-07
	20.01.09	peptide transport	5	AT1G22540|AT1G59740|AT1G68570|AT3G21670|AT5G62680	0.000932918
	20.01.15	electron transport	19	AT1G53300|AT1G56000|AT2G23180|AT2G45550|AT2G45570|AT3G14610|AT3G14640|AT3G14650|AT3G14660|AT3G22400|AT3G26300|AT3G52970|AT4G31950|AT4G34720|AT4G39490|AT4G39510|AT5G06900|AT5G48440|AT5G53870	0.00062006
	20.03	transport facilities	17	AT1G22540|AT1G47530|AT1G59740|AT1G68570|AT2G25810|AT3G14070|AT3G17700|AT3G18830|AT3G21670|AT3G26590|AT3G51860|AT4G03560|AT4G16160|AT5G25100|AT5G38030|AT5G62680|AT5G65380	0.000570202
	20.03.02	carrier (electrochemical potential-driven transport)	7	AT1G47530|AT3G14070|AT3G18830|AT3G26590|AT3G51860|AT5G38030|AT5G65380	0.00299544
	20.03.02.03	antiporter	6	AT1G47530|AT3G14070|AT3G26590|AT3G51860|AT5G38030|AT5G65380	0.00350671
	32.	CELL RESCUE, DEFENSE AND VIRULENCE	34	AT1G09760|AT1G10940|AT1G13440|AT1G14980|AT1G52340|AT1G53540|AT1G65060|AT1G65980|AT1G79230|AT1G79650|AT2G22240|AT2G26140|AT2G30490|AT2G44490|AT3G11410|AT3G12580|AT3G20820|AT3G22840|AT3G25230|AT3G46230|AT3G46550|AT3G55120|AT4G01070|AT4G24220|AT4G26850|AT4G31870|AT5G02500|AT5G12020|AT5G27760|AT5G42020|AT5G49480|AT5G50200|AT5G52300|AT5G56030	4.01438e-05
	32.01	stress response	29	AT1G09760|AT1G10940|AT1G13440|AT1G14980|AT1G52340|AT1G53540|AT1G65060|AT1G79650|AT2G22240|AT2G26140|AT2G30490|AT3G11410|AT3G12580|AT3G22840|AT3G25230|AT3G46230|AT3G46550|AT3G55120|AT4G24220|AT4G26850|AT4G31870|AT5G02500|AT5G12020|AT5G27760|AT5G42020|AT5G49480|AT5G50200|AT5G52300|AT5G56030	1.10335e-07
	32.01.05	heat shock response	11	AT1G14980|AT1G52340|AT1G53540|AT2G22240|AT3G12580|AT3G46230|AT4G26850|AT5G02500|AT5G12020|AT5G42020|AT5G56030	3.49096e-09
	34.	INTERACTION WITH THE ENVIRONMENT	44	AT1G04550|AT1G09760|AT1G10940|AT1G14980|AT1G52340|AT1G53540|AT1G59740|AT1G59750|AT1G65060|AT2G22240|AT2G26140|AT2G30490|AT2G30520|AT2G39730|AT2G44490|AT2G46270|AT3G11410|AT3G12580|AT3G12750|AT3G17700|AT3G22840|AT3G27810|AT3G28210|AT3G43790|AT3G46230|AT3G46550|AT3G51860|AT3G55120|AT4G01070|AT4G15480|AT4G26850|AT4G37990|AT5G02500|AT5G12020|AT5G38030|AT5G40350|AT5G40940|AT5G42020|AT5G49480|AT5G50200…	1.3679e-07
	34.11	cellular sensing and response to external stimulus	41	AT1G04550|AT1G09760|AT1G10940|AT1G14980|AT1G52340|AT1G53540|AT1G59740|AT1G59750|AT1G65060|AT2G22240|AT2G26140|AT2G30490|AT2G30520|AT2G39730|AT2G44490|AT2G46270|AT3G11410|AT3G12580|AT3G12750|AT3G17700|AT3G22840|AT3G27810|AT3G28210|AT3G43790|AT3G46230|AT3G51860|AT3G55120|AT4G01070|AT4G15480|AT4G26850|AT4G37990|AT5G02500|AT5G12020|AT5G38030|AT5G40350|AT5G42020|AT5G49480|AT5G50200|AT5G52300|AT5G56030…	1.6287e-07
	34.11.09	temperature perception and response	16	AT1G09760|AT1G14980|AT1G52340|AT1G53540|AT2G22240|AT2G26140|AT3G11410|AT3G12580|AT3G22840|AT3G46230|AT4G26850|AT5G02500|AT5G12020|AT5G42020|AT5G52300|AT5G56030	6.7463e-08
	34.11.10	response to biotic stimulus	10	AT1G59740|AT2G44490|AT3G12580|AT3G17700|AT3G43790|AT3G51860|AT4G26850|AT4G37990|AT5G02500|AT5G38030	0.00220854
	41.	DEVELOPMENT (Systemic)	25	AT1G02065|AT1G04550|AT1G24260|AT1G30970|AT1G47530|AT1G59750|AT1G62750|AT1G65480|AT2G22540|AT3G04400|AT3G20630|AT3G49220|AT3G52940|AT4G03560|AT4G33790|AT4G36600|AT5G07680|AT5G13710|AT5G42080|AT5G54650|AT5G60540|AT5G60910|AT5G62350|AT5G65380|AT5G65700	0.000428445
	41.03	plant development	24	AT1G02065|AT1G04550|AT1G24260|AT1G30970|AT1G47530|AT1G59750|AT1G62750|AT1G65480|AT2G22540|AT3G04400|AT3G20630|AT3G49220|AT3G52940|AT4G03560|AT4G33790|AT4G36600|AT5G13710|AT5G42080|AT5G54650|AT5G60540|AT5G60910|AT5G62350|AT5G65380|AT5G65700	6.53818e-05
	41.03.07	flower development	5	AT1G24260|AT1G30970|AT1G65480|AT2G22540|AT5G60910	0.00208721
	45.	TISSUE DIFFERENTIATION	8	AT1G69120|AT4G08150|AT4G24220|AT5G42080|AT5G65700|AT3G54340|AT5G20240|AT4G18960	0.00528392
	45.02	plant tissue	8	AT1G69120|AT4G08150|AT4G24220|AT5G42080|AT5G65700|AT3G54340|AT5G20240|AT4G18960	0.00528392
	47.02.01.03	flower	8	AT1G69120|AT4G08150|AT4G24220|AT5G42080|AT5G65700|AT3G54340|AT5G20240|AT4G18960	0.00385772
	70.	SUBCELLULAR LOCALIZATION	138	AT1G02065|AT1G04550|AT1G08250|AT1G09760|AT1G12240|AT1G13270|AT1G13280|AT1G13440|AT1G14270|AT1G14980|AT1G19180|AT1G20430|AT1G22410|AT1G23760|AT1G24260|AT1G30970|AT1G52340|AT1G56000|AT1G56140|AT1G59750|AT1G61930|AT1G62640|AT1G62750|AT1G63970|AT1G69120|AT1G76860|AT1G77180|AT1G78110|AT1G79230|AT1G79650|AT1G80920|AT2G14120|AT2G22540|AT2G22760|AT2G25625|AT2G26140|AT2G30490|AT2G30520|AT2G39730|AT2G40610…	0.0203454
	70.03	cytoplasm	24	AT1G09760|AT1G13440|AT1G52340|AT2G40840|AT2G46270|AT3G04400|AT3G06580|AT3G09920|AT3G12580|AT3G27530|AT3G52580|AT3G55010|AT4G14880|AT4G27090|AT4G29040|AT5G02500|AT5G14740|AT5G20020|AT5G20240|AT5G49480|AT5G54160|AT5G54650|AT5G56670|AT5G60540	0.00124503
	U. gibba shoot PEG (ShtL)
	01.	METABOLISM	35	AT1G03630|AT1G17050|AT1G23760|AT1G28590|AT1G43670|AT1G53510|AT1G58290|AT1G60470|AT1G63710|AT1G70370|AT1G74470|AT2G06925|AT2G36870|AT2G38110|AT2G41850|AT2G42990|AT3G07970|AT3G12120|AT3G16370|AT3G22740|AT3G55800|AT3G59400|AT4G25810|AT4G28780|AT4G37800|AT5G04530|AT5G08280|AT5G17520|AT5G22250|AT5G33370|AT5G37600|AT5G38430|AT5G45670|AT5G45910|AT5G54770	0.0522968
	01.05	C-compound and carbohydrate metabolism	20	AT1G23760|AT1G28590|AT1G43670|AT1G60470|AT1G70370|AT2G36870|AT2G41850|AT2G42990|AT3G07970|AT3G16370|AT3G22740|AT3G55800|AT4G25810|AT4G28780|AT4G37800|AT5G17520|AT5G33370|AT5G38430|AT5G45670|AT5G45910	0.000604085
	01.05.03	polysaccharide metabolism	6	AT1G23760|AT1G70370|AT2G41850|AT3G07970|AT3G55800|AT5G17520	0.00194394
	01.05.05	C-1 compound metabolism	8	AT1G28590|AT2G42990|AT3G16370|AT4G28780|AT5G33370|AT5G38430|AT5G45670|AT5G45910	8.38285e-06
	01.05.05.07	C-1 compound catabolism	7	AT1G28590|AT2G42990|AT3G16370|AT4G28780|AT5G33370|AT5G45670|AT5G45910	5.59719e-06
	01.05.12	autotrophic CO2-fixation	2	AT3G55800|AT5G38430	0.00421828
	01.06	lipid, fatty acid and isoprenoid metabolism	13	AT1G17050|AT1G28590|AT1G63710|AT2G06925|AT2G38110|AT2G42990|AT3G12120|AT3G16370|AT4G28780|AT5G04530|AT5G33370|AT5G45670|AT5G45910	0.000592745
	01.20.19	metabolism of secondary products derived from glycine, L-serine and L-alanine	5	AT1G03630|AT1G58290|AT1G74470|AT3G59400|AT5G08280	1.88213e-05
	01.20.19.01	metabolism of porphyrins	5	AT1G03630|AT1G58290|AT1G74470|AT3G59400|AT5G08280	7.62692e-06
	02.	ENERGY	19	AT1G15820|AT1G29930|AT1G30380|AT1G31330|AT1G43670|AT1G52230|AT1G55670|AT1G61520|AT3G08940|AT3G54890|AT3G55800|AT3G61470|AT4G03280|AT4G04640|AT4G05180|AT4G09650|AT4G10340|AT4G32260|AT5G17520	6.35616e-12
	02.30	photosynthesis	12	AT1G15820|AT1G29930|AT1G30380|AT1G31330|AT1G52230|AT1G55670|AT1G61520|AT3G08940|AT3G54890|AT3G61470|AT4G05180|AT4G10340	8.74774e-16
	02.45	energy conversion and regeneration	8	AT1G29930|AT1G61520|AT3G54890|AT3G61470|AT4G04640|AT4G09650|AT4G10340|AT4G32260	3.91963e-09
	02.45.03	light absorption	5	AT1G29930|AT1G61520|AT3G54890|AT3G61470|AT4G10340	6.36236e-08
	02.45.15	energy generation (e.g. ATP synthase)	3	AT4G04640|AT4G09650|AT4G32260	0.00153515
	16.	PROTEIN WITH BINDING FUNCTION OR COFACTOR REQUIREMENT (structural or catalytic)	39	AT1G01490|AT1G03630|AT1G32990|AT1G51060|AT1G62510|AT1G63710|AT2G10940|AT2G18020|AT2G20580|AT2G23180|AT2G24570|AT2G37220|AT2G41010|AT2G44300|AT2G46820|AT3G01470|AT3G08770|AT3G12080|AT3G14680|AT3G56940|AT3G59400|AT3G61310|AT4G05180|AT4G27280|AT4G35840|AT5G01600|AT5G01870|AT5G04660|AT5G05280|AT5G05740|AT5G20720|AT5G24930|AT5G26742|AT5G36110|AT5G51190|AT5G57660|AT5G59320|AT5G64040|ATCG01050	0.462988
	16.09	lipid binding	6	AT1G62510|AT2G10940|AT2G44300|AT3G08770|AT5G01870|AT5G59320	0.000123417
	16.25	oxygen binding	5	AT1G63710|AT2G23180|AT3G14680|AT5G04660|AT5G36110	0.00926824
	18.	REGULATION OF METABOLISM AND PROTEIN FUNCTION	5	AT1G53510|AT2G02120|AT2G02130|AT3G59400|AT4G04640	0.234805
	18.02.01	enzymatic activity regulation / enzyme regulator	5	AT1G53510|AT2G02120|AT2G02130|AT3G59400|AT4G04640	0.0072179
	20.	CELLULAR TRANSPORT, TRANSPORT FACILITIES AND TRANSPORT ROUTES	26	AT1G01490|AT1G03630|AT1G62510|AT2G10940|AT2G20260|AT2G23180|AT2G36830|AT2G44300|AT2G45960|AT3G08770|AT3G14680|AT3G16240|AT3G54540|AT4G04640|AT4G09650|AT4G14890|AT4G23400|AT4G32260|AT5G01600|AT5G01870|AT5G04660|AT5G17520|AT5G36110|AT5G46110|AT5G52450|ATCG01050	0.00057731
	20.01	transported compounds (substrates)	21	AT1G01490|AT1G03630|AT1G62510|AT2G10940|AT2G20260|AT2G23180|AT2G44300|AT3G08770|AT3G14680|AT3G16240|AT4G04640|AT4G09650|AT4G14890|AT4G32260|AT5G01600|AT5G01870|AT5G04660|AT5G17520|AT5G36110|AT5G46110|ATCG01050	0.00138326
	20.01.13	lipid/fatty acid transport	5	AT1G62510|AT2G10940|AT2G44300|AT3G08770|AT5G01870	0.000566405
	20.01.15	electron transport	11	AT1G03630|AT2G20260|AT2G23180|AT3G14680|AT4G04640|AT4G09650|AT4G14890|AT4G32260|AT5G04660|AT5G36110|ATCG01050	0.00189255
	20.03.01	channel / pore class transport	4	AT2G36830|AT2G45960|AT3G16240|AT4G23400	0.0045742
	32.	CELL RESCUE, DEFENSE AND VIRULENCE	20	AT1G22900|AT2G02120|AT2G02130|AT2G24570|AT2G36830|AT2G37220|AT2G40140|AT2G41010|AT2G45960|AT3G46230|AT4G03280|AT4G09010|AT4G21960|AT4G23400|AT5G01600|AT5G05340|AT5G06290|AT5G12250|AT5G20720|AT5G54770	9.23974e-05
	32.01	stress response	15	AT2G36830|AT2G37220|AT2G40140|AT2G41010|AT2G45960|AT3G46230|AT4G03280|AT4G09010|AT4G21960|AT4G23400|AT5G01600|AT5G05340|AT5G12250|AT5G20720|AT5G54770	4.96816e-05
	34.	INTERACTION WITH THE ENVIRONMENT	19	AT1G58290|AT2G24570|AT2G36830|AT2G37220|AT2G40140|AT2G41010|AT2G45960|AT3G46230|AT4G03280|AT4G12730|AT4G23400|AT5G01600|AT5G02120|AT5G12250|AT5G17520|AT5G19140|AT5G20720|AT5G52450|AT5G59320	0.0015688
	34.11	cellular sensing and response to external stimulus	18	AT1G58290|AT2G24570|AT2G36830|AT2G37220|AT2G40140|AT2G41010|AT2G45960|AT3G46230|AT4G03280|AT4G23400|AT5G01600|AT5G02120|AT5G12250|AT5G17520|AT5G19140|AT5G20720|AT5G52450|AT5G59320	0.0012157
	34.11.09	temperature perception and response	6	AT2G37220|AT2G40140|AT3G46230|AT5G01600|AT5G12250|AT5G20720	0.00319072
	70.	SUBCELLULAR LOCALIZATION	67	AT1G01180|AT1G02560|AT1G03630|AT1G08380|AT1G18650|AT1G23760|AT1G26910|AT1G28140|AT1G32990|AT1G49410|AT1G51060|AT1G58290|AT1G69230|AT2G01670|AT2G06925|AT2G15890|AT2G18020|AT2G20580|AT2G20890|AT2G22540|AT2G24570|AT2G36000|AT2G37220|AT2G41010|AT2G42840|AT2G44300|AT2G45960|AT2G46150|AT2G46820|AT3G01470|AT3G12080|AT3G12120|AT3G15840|AT3G16240|AT3G25805|AT3G55800|AT3G56940|AT3G59400|AT4G04640|AT4G09010…	0.0585373
	70.26	plastid	33	AT1G02560|AT1G03630|AT1G08380|AT1G58290|AT2G15890|AT2G20890|AT2G36000|AT2G37220|AT2G46150|AT2G46820|AT3G12080|AT3G15840|AT3G55800|AT3G56940|AT3G59400|AT4G04640|AT4G10340|AT4G14890|AT4G27280|AT4G29060|AT5G01600|AT5G06290|AT5G08280|AT5G11840|AT5G17520|AT5G19140|AT5G20720|AT5G22620|AT5G24930|AT5G25280|AT5G26742|AT5G38430|AT5G54770	0.000831028
	70.26.03	chloroplast	32	AT1G02560|AT1G03630|AT1G08380|AT1G58290|AT2G15890|AT2G20890|AT2G36000|AT2G37220|AT2G46150|AT2G46820|AT3G12080|AT3G15840|AT3G55800|AT3G56940|AT3G59400|AT4G04640|AT4G14890|AT4G27280|AT4G29060|AT5G01600|AT5G06290|AT5G08280|AT5G11840|AT5G17520|AT5G19140|AT5G20720|AT5G22620|AT5G24930|AT5G25280|AT5G26742|AT5G38430|AT5G54770	0.00149481
	U. gibba traps PEG (TrpL)
	01.	METABOLISM	64	AT1G01050|AT1G02880|AT1G10370|AT1G15380|AT1G27450|AT1G30400|AT1G53240|AT1G53310|AT1G54490|AT1G56430|AT1G59900|AT1G65590|AT1G68410|AT1G68530|AT1G75020|AT1G75210|AT1G76680|AT1G76690|AT1G80160|AT2G02990|AT2G15480|AT2G15490|AT2G16430|AT2G26250|AT2G28630|AT2G34770|AT2G35840|AT2G36790|AT2G42010|AT2G45400|AT3G04120|AT3G13080|AT3G17760|AT3G17810|AT3G26720|AT3G47340|AT3G48460|AT3G51240|AT3G51430|AT3G52780…	3.54043e-06
	01.05	C-compound and carbohydrate metabolism	29	AT1G15380|AT1G53240|AT1G53310|AT1G59900|AT1G65590|AT1G80160|AT2G15480|AT2G15490|AT2G16430|AT2G35840|AT2G36790|AT3G04120|AT3G17760|AT3G26720|AT3G48460|AT3G52780|AT4G23990|AT4G25000|AT4G25810|AT4G26270|AT4G34135|AT4G37990|AT5G11720|AT5G13980|AT5G14740|AT5G24090|AT5G40650|AT5G42800|AT5G50400	1.68512e-05
	01.05.02	sugar, glucoside, polyol and carboxylate metabolism	14	AT1G53310|AT2G15480|AT2G15490|AT2G35840|AT2G36790|AT3G04120|AT3G26720|AT4G23990|AT4G26270|AT4G34135|AT4G37990|AT5G11720|AT5G13980|AT5G24090	0.00525456
	01.05.08	C-4 compound metabolism	3	AT1G53240|AT1G53310|AT5G40650	0.00334566
	01.07	metabolism of vitamins, cofactors, and prosthetic groups	7	AT1G02880|AT1G53240|AT1G56430|AT1G59900|AT4G32180|AT4G37990|AT5G42800	0.00296373
	01.20	secondary metabolism	10	AT1G10370|AT1G76680|AT1G76690|AT2G02990|AT2G45400|AT3G51240|AT3G51430|AT4G12980|AT4G22880|AT5G42800	0.00149364
	01.20.35	metabolism of secondary products derived from L-phenylalanine and L-tyrosine	6	AT2G02990|AT2G45400|AT3G51240|AT4G12980|AT4G22880|AT5G42800	0.000437554
	01.20.35.01	metabolism of phenylpropanoids	5	AT2G02990|AT2G45400|AT3G51240|AT4G22880|AT5G42800	0.00191839
	01.20.35.01.05	metabolism of stilbenes, flavonoids	5	AT2G02990|AT2G45400|AT3G51240|AT4G22880|AT5G42800	2.41122e-05
	02.	ENERGY	12	AT1G53310|AT1G59900|AT2G29990|AT2G35840|AT3G04120|AT3G15640|AT3G22370|AT4G26270|AT4G30190|AT5G13440|AT5G23250|AT5G40650	0.000173586
	02.11	electron transport and membrane-associated energy conservation	5	AT2G29990|AT3G15640|AT4G30190|AT5G13440|AT5G40650	0.0013473
	02.13	respiration	5	AT2G29990|AT3G15640|AT3G22370|AT5G13440|AT5G40650	0.000912656
	02.13.03	aerobic respiration	4	AT2G29990|AT3G15640|AT5G13440|AT5G40650	0.00145389
	16.	PROTEIN WITH BINDING FUNCTION OR COFACTOR REQUIREMENT (structural or catalytic)	57	AT1G02880|AT1G08830|AT1G12310|AT1G12820|AT1G23010|AT1G23740|AT1G30400|AT1G49670|AT1G51200|AT1G54490|AT1G56430|AT1G59900|AT1G61560|AT1G66390|AT1G72230|AT2G01275|AT2G15050|AT2G16060|AT2G23180|AT2G23980|AT2G24570|AT2G38540|AT2G38750|AT2G39970|AT2G44300|AT2G44310|AT3G02520|AT3G10190|AT3G13080|AT3G14610|AT3G14630|AT3G15210|AT3G17760|AT3G20820|AT3G20910|AT3G26310|AT3G50700|AT3G50770|AT3G57870|AT3G61260…	0.268488
	16.09	lipid binding	5	AT2G15050|AT2G38750|AT2G44300|AT5G59310|AT5G59320	0.00428601
	16.17	metal binding	18	AT1G08830|AT1G12310|AT1G23010|AT1G23740|AT1G49670|AT1G51200|AT1G56430|AT1G72230|AT2G01275|AT2G38750|AT2G44310|AT3G10190|AT3G50700|AT3G50770|AT4G37980|AT4G39490|AT5G14740|AT5G60800	0.00905987
	16.17.01	calcium binding	5	AT1G12310|AT2G38750|AT2G44310|AT3G10190|AT3G50770	0.00997858
	20.	CELLULAR TRANSPORT, TRANSPORT FACILITIES AND TRANSPORT ROUTES	47	AT1G18880|AT1G22150|AT1G22540|AT1G28230|AT1G30400|AT1G65730|AT1G72230|AT2G01770|AT2G15050|AT2G23180|AT2G23980|AT2G29990|AT2G35660|AT2G36830|AT2G38540|AT2G39970|AT2G44300|AT3G01280|AT3G13080|AT3G14610|AT3G14630|AT3G15640|AT3G22370|AT3G26310|AT3G53720|AT3G54140|AT3G54700|AT3G58970|AT4G05000|AT4G09670|AT4G13420|AT4G18910|AT4G28390|AT4G30190|AT4G39490|AT5G13440|AT5G18840|AT5G20010|AT5G20080|AT5G40650…	1.05218e-09
	20.01	transported compounds (substrates)	41	AT1G18880|AT1G22150|AT1G22540|AT1G28230|AT1G30400|AT1G65730|AT1G72230|AT2G01770|AT2G15050|AT2G23180|AT2G23980|AT2G29990|AT2G35660|AT2G38540|AT2G44300|AT3G01280|AT3G14610|AT3G14630|AT3G15640|AT3G22370|AT3G26310|AT3G53720|AT3G54140|AT3G54700|AT3G58970|AT4G09670|AT4G13420|AT4G28390|AT4G30190|AT4G39490|AT5G13440|AT5G18840|AT5G20080|AT5G40650|AT5G40780|AT5G46050|AT5G47560|AT5G53550|AT5G55930|AT5G59310…	6.64229e-10
	20.01.01	ion transport	11	AT1G22150|AT2G01770|AT2G23980|AT3G01280|AT3G53720|AT3G54700|AT3G58970|AT4G13420|AT4G30190|AT5G47560|AT5G60800	0.000728354
	20.01.01.01	cation transport (H+, Na+, K+, Ca2+ , NH4+, etc.)	8	AT2G01770|AT2G23980|AT3G53720|AT3G58970|AT4G13420|AT4G30190|AT5G47560|AT5G60800	0.00554368
	20.01.09	peptide transport	7	AT1G18880|AT1G22540|AT1G65730|AT3G54140|AT5G46050|AT5G53550|AT5G55930	6.45285e-07
	20.01.15	electron transport	14	AT1G72230|AT2G23180|AT2G29990|AT2G35660|AT3G14610|AT3G14630|AT3G15640|AT3G22370|AT3G26310|AT4G09670|AT4G39490|AT5G13440|AT5G20080|AT5G40650	0.00109745
	20.03	transport facilities	14	AT1G18880|AT1G22540|AT1G30400|AT2G36830|AT3G01280|AT3G53720|AT3G54140|AT4G05000|AT4G13420|AT4G18910|AT4G28390|AT4G30190|AT5G46050|AT5G47560	0.000189809
	30.	CELLULAR COMMUNICATION/SIGNAL TRANSDUCTION MECHANISM	10	AT1G12820|AT1G54490|AT1G76680|AT1G76690|AT2G36830|AT2G42010|AT3G20820|AT3G48100|AT4G36760|AT5G07580	0.495603
	30.01.09	second messenger mediated signal transduction	9	AT1G12820|AT1G54490|AT1G76680|AT1G76690|AT2G36830|AT2G42010|AT3G48100|AT4G36760|AT5G07580	0.00122077
	30.01.09.08	hormone mediated signal transduction	6	AT1G12820|AT1G54490|AT2G36830|AT3G48100|AT4G36760|AT5G07580	0.00461546
	30.01.09.09	fatty acid derivatives mediated signal transduction	3	AT1G76680|AT1G76690|AT2G42010	0.00359004
	32.	CELL RESCUE, DEFENSE AND VIRULENCE	27	AT1G01170|AT1G01720|AT1G08830|AT1G10370|AT1G53240|AT1G53310|AT1G61560|AT1G65820|AT1G75270|AT2G02990|AT2G16060|AT2G24570|AT2G36830|AT2G38750|AT2G46140|AT3G04120|AT3G13080|AT3G17020|AT3G20820|AT3G22370|AT4G22880|AT4G31550|AT5G05340|AT5G08790|AT5G12020|AT5G33340|AT5G59720	9.43212e-06
	32.01	stress response	18	AT1G01170|AT1G01720|AT1G08830|AT1G53240|AT1G53310|AT2G02990|AT2G16060|AT2G36830|AT2G38750|AT2G46140|AT3G04120|AT3G17020|AT3G22370|AT4G22880|AT5G05340|AT5G08790|AT5G12020|AT5G59720	6.11584e-05
	32.07.07.03	glutathione conjugation reaction	4	AT1G10370|AT1G65820|AT1G75270|AT3G13080	0.000888732
	34.	INTERACTION WITH THE ENVIRONMENT	40	AT1G04240|AT1G08830|AT1G53240|AT1G53310|AT1G54490|AT1G61560|AT1G75750|AT1G76680|AT2G01770|AT2G16060|AT2G18420|AT2G24570|AT2G36830|AT2G37330|AT2G38750|AT2G42010|AT2G46140|AT3G04120|AT3G15210|AT3G17020|AT3G22370|AT3G47340|AT3G48100|AT3G51240|AT4G22880|AT4G25000|AT4G31550|AT4G37980|AT4G37990|AT5G08790|AT5G12020|AT5G19140|AT5G33340|AT5G45890|AT5G47560|AT5G53550|AT5G59310|AT5G59320|AT5G59720|AT5G59845	4.16826e-11
	34.11	cellular sensing and response to external stimulus	38	AT1G04240|AT1G08830|AT1G53240|AT1G53310|AT1G54490|AT1G61560|AT1G75750|AT1G76680|AT2G16060|AT2G18420|AT2G24570|AT2G36830|AT2G37330|AT2G38750|AT2G42010|AT2G46140|AT3G04120|AT3G15210|AT3G17020|AT3G22370|AT3G47340|AT3G48100|AT3G51240|AT4G22880|AT4G25000|AT4G31550|AT4G37980|AT4G37990|AT5G08790|AT5G12020|AT5G19140|AT5G33340|AT5G45890|AT5G53550|AT5G59310|AT5G59320|AT5G59720|AT5G59845	3.10638e-11
	34.11.03	chemoperception and response	23	AT1G04240|AT1G08830|AT1G53310|AT1G54490|AT1G75750|AT1G76680|AT2G18420|AT2G36830|AT2G37330|AT2G38750|AT2G46140|AT3G04120|AT3G15210|AT3G47340|AT3G48100|AT4G22880|AT4G25000|AT5G08790|AT5G19140|AT5G45890|AT5G59310|AT5G59320|AT5G59845	1.02654e-07
	34.11.10	response to biotic stimulus	9	AT1G61560|AT2G24570|AT2G42010|AT4G31550|AT4G37980|AT4G37990|AT5G08790|AT5G33340|AT5G53550	0.000421646
	36.	SYSTEMIC INTERACTION WITH THE ENVIRONMENT	22	AT1G01720|AT1G04240|AT1G12820|AT1G54490|AT1G61560|AT1G75750|AT1G76680|AT2G02990|AT2G18420|AT2G38750|AT2G42010|AT3G15210|AT3G48100|AT4G22880|AT4G25000|AT4G36760|AT5G08790|AT5G19140|AT5G45890|AT5G59310|AT5G59320|AT5G59845	6.9621e-08
	36.20	plant / fungal specific systemic sensing and response	20	AT1G04240|AT1G12820|AT1G54490|AT1G61560|AT1G75750|AT1G76680|AT2G18420|AT2G38750|AT2G42010|AT3G15210|AT3G48100|AT4G22880|AT4G25000|AT4G36760|AT5G08790|AT5G19140|AT5G45890|AT5G59310|AT5G59320|AT5G59845	3.09012e-07
	36.20.18	plant hormonal regulation	18	AT1G04240|AT1G12820|AT1G54490|AT1G75750|AT1G76680|AT2G18420|AT2G38750|AT3G15210|AT3G48100|AT4G22880|AT4G25000|AT4G36760|AT5G08790|AT5G19140|AT5G45890|AT5G59310|AT5G59320|AT5G59845	5.57593e-07
	36.20.18.05	abscisic acid response	5	AT1G75750|AT2G38750|AT3G15210|AT5G59310|AT5G59320	0.00744906
	36.20.18.99	other plant signalling molecules response (jasmonic acid, salicylic acid etc.)	7	AT1G75750|AT1G76680|AT2G18420|AT4G22880|AT4G25000|AT5G08790|AT5G59845	0.000744312
	36.25	animal specific systemic sensing and response	4	AT1G01720|AT2G02990|AT4G22880|AT5G08790	0.00868943
	36.25.16	immune response	4	AT1G01720|AT2G02990|AT4G22880|AT5G08790	0.00687446
	36.25.16.08	response to wounding	4	AT1G01720|AT2G02990|AT4G22880|AT5G08790	0.00311284
	41.	DEVELOPMENT (Systemic)	11	AT1G01720|AT1G04680|AT1G76680|AT2G45220|AT2G46140|AT3G57870|AT4G12980|AT4G30580|AT5G08790|AT5G11520|AT5G45890	0.164732
	41.03.10	senescence	3	AT1G76680|AT5G11520|AT5G45890	0.000748476
	70.	SUBCELLULAR LOCALIZATION	138	AT1G02065|AT1G04550|AT1G08250|AT1G09760|AT1G12240|AT1G13270|AT1G13280|AT1G13440|AT1G14270|AT1G14980|AT1G19180|AT1G20430|AT1G22410|AT1G23760|AT1G24260|AT1G30970|AT1G52340|AT1G56000|AT1G56140|AT1G59750|AT1G61930|AT1G62640|AT1G62750|AT1G63970|AT1G69120|AT1G76860|AT1G77180|AT1G78110|AT1G79230|AT1G79650|AT1G80920|AT2G14120|AT2G22540|AT2G22760|AT2G25625|AT2G26140|AT2G30490|AT2G30520|AT2G39730|AT2G40610…	0.0203454
	70.01	cell wall	9	AT1G04680|AT1G27450|AT1G75750|AT2G03090|AT2G16430|AT2G38540|AT2G45220|AT5G20080|AT5G59320	0.00545558
	70.02	eukaryotic plasma membrane / membrane attached	10	AT1G28230|AT1G61560|AT1G72230|AT2G37330|AT2G44300|AT3G02520|AT4G30190|AT4G36760|AT5G10450|AT5G62200	0.00589096
	77.	ORGAN LOCALIZATION	2	AT1G68530|AT2G26250	0.00958171
	77.02.01.02	leaf	2	AT1G68530|AT2G26250	0.00479685
	U. gibba stress responsive PEG (StsL)
	01.	METABOLISM	35	AT1G02850|AT1G22380|AT1G32900|AT1G51500|AT1G72770|AT1G78380|AT1G79750|AT2G15620|AT2G22240|AT2G23910|AT2G26080|AT2G26560|AT2G36380|AT2G36790|AT2G39770|AT2G41850|AT3G07970|AT3G09640|AT3G22400|AT3G30775|AT4G02520|AT4G04610|AT4G26850|AT4G30210|AT4G36530|AT4G37050|AT4G38970|AT5G04530|AT5G08410|AT5G19440|AT5G20280|AT5G28840|AT5G38420|AT5G48230|AT5G58140	0.00418415
	01.05	C-compound and carbohydrate metabolism	17	AT1G02850|AT1G22380|AT1G32900|AT1G79750|AT2G22240|AT2G26080|AT2G36790|AT2G39770|AT2G41850|AT3G07970|AT4G26850|AT4G36530|AT4G38970|AT5G19440|AT5G20280|AT5G28840|AT5G38420	0.00138938
	01.05.02	sugar, glucoside, polyol and carboxylate metabolism	10	AT1G02850|AT1G22380|AT1G32900|AT2G22240|AT2G36790|AT2G39770|AT4G38970|AT5G20280|AT5G28840|AT5G38420	0.00592603
	01.07	metabolism of vitamins, cofactors, and prosthetic groups	6	AT2G22240|AT2G39770|AT3G09640|AT4G26850|AT5G19440|AT5G28840	0.00107214
	01.07.04	utilization of vitamins, cofactors, and prosthetic groups	2	AT3G09640|AT5G28840	0.00111208
	12.	PROTEIN SYNTHESIS	21	AT1G08360|AT1G13950|AT1G17220|AT1G26910|AT2G18020|AT2G27710|AT3G02080|AT3G02560|AT3G04770|AT3G05560|AT3G25520|AT3G49910|AT4G09800|AT4G20980|AT4G29060|AT5G15200|AT5G19510|AT5G20290|AT5G56710|AT5G57870|AT5G60390	6.96856e-07
	12.01	ribosome biogenesis	15	AT1G08360|AT1G26910|AT2G18020|AT2G27710|AT3G02080|AT3G02560|AT3G04770|AT3G05560|AT3G25520|AT3G49910|AT4G09800|AT4G29060|AT5G15200|AT5G20290|AT5G56710	1.27679e-09
	12.01.01	ribosomal proteins	13	AT1G08360|AT2G18020|AT2G27710|AT3G02080|AT3G02560|AT3G04770|AT3G05560|AT3G25520|AT3G49910|AT4G09800|AT5G15200|AT5G20290|AT5G56710	1.04743e-12
	12.04	translation	21	AT1G08360|AT1G13950|AT1G17220|AT1G26910|AT2G18020|AT2G27710|AT3G02080|AT3G02560|AT3G04770|AT3G05560|AT3G25520|AT3G49910|AT4G09800|AT4G20980|AT4G29060|AT5G15200|AT5G19510|AT5G20290|AT5G56710|AT5G57870|AT5G60390	1.61454e-07
	12.04.01	translation initiation	4	AT1G13950|AT1G17220|AT4G20980|AT5G57870	0.000581377
	14.	PROTEIN FATE (folding, modification, destination)	17	AT1G12820|AT1G55490|AT1G72770|AT2G04030|AT2G37970|AT3G12580|AT3G13470|AT3G25230|AT3G44110|AT3G60210|AT4G05000|AT4G16160|AT5G03240|AT5G05740|AT5G56030|AT5G58140|AT5G61640	0.251822
	14.01	protein folding and stabilization	7	AT1G55490|AT2G04030|AT3G12580|AT3G25230|AT3G44110|AT3G60210|AT5G56030	0.000150609
	16.	PROTEIN WITH BINDING FUNCTION OR COFACTOR REQUIREMENT (structural or catalytic)	55	AT1G08360|AT1G12820|AT1G17100|AT1G51500|AT1G55490|AT1G60950|AT1G72770|AT1G79750|AT2G04030|AT2G15620|AT2G16060|AT2G18020|AT2G26080|AT2G27710|AT2G36380|AT2G37970|AT2G39970|AT3G02080|AT3G02560|AT3G04770|AT3G05560|AT3G12580|AT3G13470|AT3G14610|AT3G25230|AT3G25520|AT3G44110|AT3G49910|AT3G60210|AT4G05000|AT4G09800|AT4G11610|AT4G16160|AT4G17330|AT4G30210|AT4G31940|AT4G36020|AT5G03240|AT5G05740|AT5G08410…	8.13227e-06
	16.01	protein binding	27	AT1G08360|AT1G12820|AT1G55490|AT1G72770|AT2G18020|AT2G26080|AT2G27710|AT3G02080|AT3G02560|AT3G04770|AT3G05560|AT3G13470|AT3G25230|AT3G25520|AT3G44110|AT3G49910|AT4G05000|AT4G09800|AT4G16160|AT5G03240|AT5G15200|AT5G19510|AT5G20290|AT5G20720|AT5G52640|AT5G56710|AT5G60390	4.71685e-05
	16.21	complex cofactor/cosubstrate/vitamine binding	7	AT1G79750|AT2G15620|AT4G11610|AT4G30210|AT5G08410|AT5G28840|AT5G58140	1.91704e-06
	16.21.07	NAD/NADP binding	3	AT1G79750|AT4G11610|AT5G28840	0.0018551
	16.21.08	Fe/S binding	2	AT2G15620|AT5G08410	0.00042974
	32.	CELL RESCUE, DEFENSE AND VIRULENCE	34	AT1G01620|AT1G01720|AT1G44575|AT1G53540|AT1G78380|AT2G04030|AT2G16060|AT2G22240|AT2G27710|AT2G39770|AT3G09640|AT3G12580|AT3G22840|AT3G25230|AT3G30775|AT3G46230|AT3G49910|AT3G51030|AT4G02520|AT4G11600|AT4G11610|AT4G25200|AT4G26850|AT5G12020|AT5G20720|AT5G27760|AT5G40370|AT5G42510|AT5G52300|AT5G52640|AT5G56030|AT5G58070|AT5G59720|AT5G61640	9.06965e-16
	32.01	stress response	29	AT1G01620|AT1G01720|AT1G44575|AT1G53540|AT1G78380|AT2G04030|AT2G16060|AT2G22240|AT2G27710|AT2G39770|AT3G09640|AT3G12580|AT3G22840|AT3G25230|AT3G30775|AT3G46230|AT3G49910|AT4G02520|AT4G25200|AT4G26850|AT5G12020|AT5G20720|AT5G27760|AT5G52300|AT5G52640|AT5G56030|AT5G58070|AT5G59720|AT5G61640	9.92901e-18
	32.01.01	oxidative stress response	8	AT1G44575|AT1G78380|AT2G22240|AT3G09640|AT3G12580|AT3G30775|AT5G59720|AT5G61640	4.08509e-06
	32.01.05	heat shock response	12	AT1G53540|AT2G04030|AT2G22240|AT2G39770|AT3G12580|AT3G46230|AT4G25200|AT4G26850|AT5G12020|AT5G52640|AT5G56030|AT5G59720	4.96723e-15
	32.01.06	cold shock response	7	AT2G27710|AT3G22840|AT3G49910|AT4G02520|AT5G20720|AT5G52300|AT5G58070	1.1378e-05
	32.07	detoxification	7	AT1G78380|AT3G51030|AT4G02520|AT4G11600|AT4G11610|AT5G40370|AT5G61640	0.000231197
	32.07.07	oxygen and radical detoxification	7	AT1G78380|AT3G51030|AT4G02520|AT4G11600|AT4G11610|AT5G40370|AT5G61640	0.000205965
	34.	INTERACTION WITH THE ENVIRONMENT	29	AT1G01620|AT1G44575|AT1G53540|AT1G60950|AT1G78380|AT2G04030|AT2G16060|AT2G22240|AT2G27710|AT2G39770|AT3G12580|AT3G17800|AT3G22840|AT3G43790|AT3G46230|AT3G49910|AT4G02520|AT4G25200|AT4G26850|AT5G03240|AT5G12020|AT5G20720|AT5G52300|AT5G52640|AT5G56030|AT5G58070|AT5G58140|AT5G59320|AT5G59720	2.91e-10
	34.11	cellular sensing and response to external stimulus	29	AT1G01620|AT1G44575|AT1G53540|AT1G60950|AT1G78380|AT2G04030|AT2G16060|AT2G22240|AT2G27710|AT2G39770|AT3G12580|AT3G17800|AT3G22840|AT3G43790|AT3G46230|AT3G49910|AT4G02520|AT4G25200|AT4G26850|AT5G03240|AT5G12020|AT5G20720|AT5G52300|AT5G52640|AT5G56030|AT5G58070|AT5G58140|AT5G59320|AT5G59720	2.54263e-11
	34.11.01	photoperception and response	9	AT1G44575|AT1G60950|AT2G04030|AT2G22240|AT3G12580|AT3G17800|AT5G03240|AT5G58140|AT5G59720	3.84282e-06
	34.11.09	temperature perception and response	19	AT1G53540|AT2G04030|AT2G22240|AT2G27710|AT2G39770|AT3G12580|AT3G22840|AT3G46230|AT3G49910|AT4G02520|AT4G25200|AT4G26850|AT5G12020|AT5G20720|AT5G52300|AT5G52640|AT5G56030|AT5G58070|AT5G59720	1.44424e-17
	41.	DEVELOPMENT (Systemic)	10	AT1G01720|AT1G53840|AT1G69490|AT1G79750|AT2G04030|AT2G18020|AT3G15670|AT4G29060|AT4G36600|AT5G48230	0.0222175
	41.03.03	embryonal development	7	AT1G79750|AT2G04030|AT2G18020|AT3G15670|AT4G29060|AT4G36600|AT5G48230	0.00302224
	70.	SUBCELLULAR LOCALIZATION	67	AT1G01620|AT1G08360|AT1G17220|AT1G20030|AT1G26910|AT1G32900|AT1G53840|AT1G55490|AT1G60950|AT1G69490|AT1G78380|AT1G79750|AT2G04030|AT2G15620|AT2G18020|AT2G26080|AT2G26560|AT2G27710|AT2G36380|AT2G39770|AT2G39970|AT3G02080|AT3G02560|AT3G04770|AT3G05560|AT3G09640|AT3G12580|AT3G13470|AT3G16640|AT3G17800|AT3G22840|AT3G25520|AT3G30775|AT3G49910|AT3G51030|AT3G56290|AT3G60210|AT4G02520|AT4G04610|AT4G05000…	0.000520904
	70.03	cytoplasm	27	AT1G08360|AT1G26910|AT1G78380|AT2G18020|AT2G26080|AT2G26560|AT2G27710|AT3G02080|AT3G02560|AT3G04770|AT3G05560|AT3G09640|AT3G12580|AT3G16640|AT3G25520|AT3G49910|AT3G51030|AT4G09800|AT4G11600|AT4G11610|AT4G29060|AT5G15200|AT5G19510|AT5G20290|AT5G56710|AT5G57870|AT5G60390	3.44861e-13
