# Supplementary material for: Transcriptomics and molecular evolutionary rate analysis of the bladderwort (Utricularia), a carnivorous plant with a minimal genome
Source: BMC Plant Biol. 2011 Jun 3;11:101. doi: 10.1186/1471-2229-11-101 (PMC3141634; doi:10.1186/1471-2229-11-101)
Supplement: Additional file 10 — Table S8 - U. gibba UT annotated as homologous Arabidopsis Pi transporters. [file 1471-2229-11-101-S10.XLS]

## Sheet: Pi_Transporters
		Table S8 - U. gibba UTs annotated as homologous Arabidopsis Pi transporters. Traps PEG shown in bold font
		UT_ID	BlastXResults						Expression Profile (Reads-counts)
									RawData			NormalizeData
			LocusID	Description	Identity %	Aligment Length	e-value	bit score	FlwL	ShtL	TrpL	FlwL	ShtL	TrpL
		Pht1 Family
	1	CL13038contig16479	AT2G38940	ATPT2 (ARABIDOPSIS THALIANA PHOSPHATE TRANSPORTER 2); carbohydrate transmembrane transporter/ inorganic phosphate transmembrane transporter/ phosphate transmembrane transporter/ sugar:hydrogen symporter	74.14	437	3e-174	608	12	22	5	13.5	21.75	4.25
	2	CL4073contig07514	AT2G38940	ATPT2 (ARABIDOPSIS THALIANA PHOSPHATE TRANSPORTER 2); carbohydrate transmembrane transporter/ inorganic phosphate transmembrane transporter/ phosphate transmembrane transporter/ sugar:hydrogen symporter	90.14	71	1e-35	144	3	1	1	3.25	1	1
	3	CL11728contig15169	AT2G38940	ATPT2 (ARABIDOPSIS THALIANA PHOSPHATE TRANSPORTER 2); carbohydrate transmembrane transporter/ inorganic phosphate transmembrane transporter/ phosphate transmembrane transporter/ sugar:hydrogen symporter	79.96	534	0	850	60	51	101	62.25	52	72
	4	CL3441contig06882	AT3G54700	carbohydrate transmembrane transporter/ phosphate transmembrane transporter/ sugar:hydrogen symporter	70.37	81	2e-27	118	0	2	3	0	1.5	2
	5	CL10276contig13717*	AT3G54700	carbohydrate transmembrane transporter/ phosphate transmembrane transporter/ sugar:hydrogen symporter	72.17	212	1e-77	286	0	0	16	0	0	12.25
	6	CL9224contig12665*	AT3G54700	carbohydrate transmembrane transporter/ phosphate transmembrane transporter/ sugar:hydrogen symporter	80	420	6e-165	577	0	0	76	0	0	56
		Pht2 Family
	7	CL6058contig09499	AT3G26570	PHT2;1 (PHOSPHATE TRANSPORTER 2;1); low affinity phosphate transmembrane transporter	37.89	95	3e-14	75.5	5	13	8	5.5	12.75	6.25
	8	CL11642contig15083	AT3G26570	PHT2;1 (PHOSPHATE TRANSPORTER 2;1); low affinity phosphate transmembrane transporter	76.52	247	1e-99	359	8	6	1	9.25	6	1
	9	CL9349contig12790	AT3G26570	PHT2;1 (PHOSPHATE TRANSPORTER 2;1); low affinity phosphate transmembrane transporter	44.83	58	3e-07	52.8	0	9	9	1	9	6.75
		Pht3 Family
	10	CL12345contig15786	AT2G17270	mitochondrial substrate carrier family protein	58.03	193	9e-62	233	11	10	5	12.75	10	4.25
		*Organ-specific genes
