# Supplementary material for: Transcriptomics and molecular evolutionary rate analysis of the bladderwort (Utricularia), a carnivorous plant with a minimal genome
Source: BMC Plant Biol. 2011 Jun 3;11:101. doi: 10.1186/1471-2229-11-101 (PMC3141634; doi:10.1186/1471-2229-11-101)
Supplement: Additional file 11 — Table S9 - U. gibba UT annotated as homologous Arabidopsis genes involved in Nitrate assimilation pathway. [file 1471-2229-11-101-S11.XLS]

## Sheet: Hoja1
		Table S9 - U. gibba UT annotated as homologous Arabidopsis genes involved in Nitrate assimilation pathway
		UT_ID	BlastXResults						Expression Profile (Reads-counts)
									RawData			NormalizeData
			LocusID	Description	Identity %	Aligment Length	e-value	bit score	FlwL	ShtL	TrpL	FlwL	ShtL	TrpL
		NRT1 family
	1	CL422contig01939	AT5G62680	proton-dependent oligopeptide transport (POT) family protein	56.35	543	4e-171	598	70	25	28	71	24.25	21.25
	2	CL422contig01940	AT5G62680	proton-dependent oligopeptide transport (POT) family protein	56.54	543	1e-171	599	73	24	26	73.5	23.5	19.5
	3	CL422contig01941	AT5G62680	proton-dependent oligopeptide transport (POT) family protein	59.23	260	9e-78	286	33	13	9	34.5	12.25	6.75
	4	CL474contig02117	AT1G22540	proton-dependent oligopeptide transport (POT) family protein	50.32	465	3e-117	419	17	7	75	18.25	6.5	55
	5	CL474contig02118	AT1G22540	proton-dependent oligopeptide transport (POT) family protein	50.77	455	1e-115	413	15	7	61	16	6.5	45.25
	6	CL474contig02119	AT1G22540	proton-dependent oligopeptide transport (POT) family protein	52.45	469	5e-117	418	53	7	29	54	6.5	22
	7	CL1007contig03234	AT5G46050	PTR3 (PEPTIDE TRANSPORTER 3); dipeptide transporter/ transporter/ tripeptide transporter	62.86	210	4e-55	211	0	1	46	0	1	34.5
	8	CL1007contig03235	AT5G46050	PTR3 (PEPTIDE TRANSPORTER 3); dipeptide transporter/ transporter/ tripeptide transporter	62.86	210	4e-55	211	0	1	45	0	1	33.5
	9	CL1083contig03385	AT3G54140	PTR1 (PEPTIDE TRANSPORTER 1); dipeptide transporter/ transporter/ tripeptide transporter	68.92	148	1e-58	224	14	14	20	15.25	13.5	15.25
	10	CL1083contig03386	AT3G54140	PTR1 (PEPTIDE TRANSPORTER 1); dipeptide transporter/ transporter/ tripeptide transporter	66.98	539	0	767	2	4	272	2	3.25	190.25
	11	CL1361contig03938	AT2G02040	PTR2 (PEPTIDE TRANSPORTER 2); dipeptide transporter/ high affinity oligopeptide transporter/ nitrate transmembrane transporter/ peptide transporter/ transporter/ tripeptide transporter	71.76	262	8e-105	377	6	7	11	6.5	6.5	8.25
	12	CL1361contig03939	AT2G02040	PTR2 (PEPTIDE TRANSPORTER 2); dipeptide transporter/ high affinity oligopeptide transporter/ nitrate transmembrane transporter/ peptide transporter/ transporter/ tripeptide transporter	71.64	201	1e-78	290	24	8	18	25.5	7.75	13.5
	13	CL1602contig04416	AT5G62680	proton-dependent oligopeptide transport (POT) family protein	54.05	370	4e-120	428	9	16	18	10	15.5	13.5
	14	CL1602contig04417	AT5G62680	proton-dependent oligopeptide transport (POT) family protein	54.91	326	4e-105	378	9	16	18	10	15.5	13.5
	15	CL2446contig05887	AT1G22540	proton-dependent oligopeptide transport (POT) family protein	58.51	188	1e-51	199	1	6	17	1.3333	5.5	13
	16	CL2925contig06366	AT4G21680	proton-dependent oligopeptide transport (POT) family protein	58.87	124	5e-34	139	14	0	0	15.25	0	0
	17	CL3338contig06779	AT5G46050	PTR3 (PEPTIDE TRANSPORTER 3); dipeptide transporter/ transporter/ tripeptide transporter	70.61	245	2e-85	312	8	11	4	9	10.5	2.75
	18	CL3358contig06799	AT1G59740	proton-dependent oligopeptide transport (POT) family protein	63.43	134	6e-47	183	6	0	2	6.75	0	1.25
	19	CL3576contig07017	AT1G59740	proton-dependent oligopeptide transport (POT) family protein	54.14	157	1e-46	161	14	10	2	15.25	9.75	1.25
	20	CL3761contig07202	AT3G21670	nitrate transporter (NTP3)	65.02	223	2e-65	245	30	2	3	32	1.5	2
	21	CL4041contig07482	AT1G18880	proton-dependent oligopeptide transport (POT) family protein	49.85	339	4e-90	328	0	0	47	0	0	34.75
	22	CL4042contig07483	AT3G47960	proton-dependent oligopeptide transport (POT) family protein	57.14	84	2e-20	79.3	0	0	8	0	0	6
	23	CL5163contig08604	AT2G02040	PTR2 (PEPTIDE TRANSPORTER 2); dipeptide transporter/ high affinity oligopeptide transporter/ nitrate transmembrane transporter/ peptide transporter/ transporter/ tripeptide transporter	72.77	213	1e-89	325	6	6	2	6.75	5.5	1.5
	24	CL5435contig08876	AT1G22540	proton-dependent oligopeptide transport (POT) family protein	52.52	139	1e-34	141	7	3	3	7.75	2.5	2
	25	CL5531contig08972	AT1G68570	proton-dependent oligopeptide transport (POT) family protein	48.03	127	1e-29	125	5	2	1	5.5	1.5	1
	26	CL6078contig09519	AT2G38100	proton-dependent oligopeptide transport (POT) family protein	41.24	177	7e-48	120	8	8	4	9	7.75	3
	27	CL6104contig09545	AT1G22570	proton-dependent oligopeptide transport (POT) family protein	54.81	104	6e-29	122	3	1	5	3.5	1	3.75
	28	CL6661contig10102	AT1G52190	proton-dependent oligopeptide transport (POT) family protein	46.38	276	7e-55	210	1	3	20	1.5	2.75	15.5
	29	CL6949contig10390	AT2G26690	nitrate transporter (NTP2)	71.53	144	5e-43	169	3	6	6	3.75	5.5	4.75
	30	CL8179contig11620	AT2G26690	nitrate transporter (NTP2)	68.73	371	6e-124	441	22	33	15	23.5	32.75	11.5
	31	CL8432contig11873	AT1G32450	NRT1.5 (NITRATE TRANSPORTER 1.5); nitrate transmembrane transporter/ transporter	75.76	66	2e-18	87.4	9	0	1	10.5	0	1
	32	CL8713contig12154	AT1G22540	proton-dependent oligopeptide transport (POT) family protein	72.65	117	1e-47	186	4	11	8	4.75	10.75	6.5
	33	CL8962contig12403	AT1G32450	NRT1.5 (NITRATE TRANSPORTER 1.5); nitrate transmembrane transporter/ transporter	73.56	87	4e-26	112	5	0	1	6	0	1
	34	CL9785contig13226	AT1G22540	proton-dependent oligopeptide transport (POT) family protein	71.75	177	1e-65	245	3	4	6	3.75	3.75	4.75
	35	CL10091contig13532	AT1G59740	proton-dependent oligopeptide transport (POT) family protein	74.07	81	7e-28	118	33	1	0	34.75	1.3333	0
	36	CL10550contig13991	AT1G22540	proton-dependent oligopeptide transport (POT) family protein	75	56	5e-22	87	0	4	4	1	3.75	3.25
	37	CL10551contig13992	AT1G22540	proton-dependent oligopeptide transport (POT) family protein	57.38	122	1e-35	144	5	0	4	6	0	3.25
	38	CL10735contig14176	AT1G72120	transporter	56.25	48	2e-11	63.9	7	1	0	8.25	1.3333	0
	39	CL11207contig14648	AT1G68570	proton-dependent oligopeptide transport (POT) family protein	71.54	369	0	533	54	11	4	55.25	10.75	3.25
	40	CL11372contig14813	AT5G46050	PTR3 (PEPTIDE TRANSPORTER 3); dipeptide transporter/ transporter/ tripeptide transporter	72.19	187	2e-70	261	2	3	30	2.75	3	23.25
	41	CL11513contig14954	AT3G21670	nitrate transporter (NTP3)	72.73	275	3e-76	281	32	0	4	34.25	1	3.25
	42	CL11725contig15166	AT3G54140	PTR1 (PEPTIDE TRANSPORTER 1); dipeptide transporter/ transporter/ tripeptide transporter	72.14	140	1e-51	198	5	3	3	6	3	2.5
	43	CL12813contig16254	AT1G59740	proton-dependent oligopeptide transport (POT) family protein	57	207	1e-60	229	9	1	2	10.5	1.25	1.5
	44	CL12835contig16276	AT1G69850	ATNRT1:2 (ARABIDOPSIS THALIANA NITRATE TRANSPORTER 1:2); calcium ion binding / transporter	42.18	147	7e-30	126	2	3	3	2.75	3	2.5
	45	CL12975contig16416	AT1G52190	proton-dependent oligopeptide transport (POT) family protein	53.85	104	6e-13	69.3	0	1	4	1	1.25	3.5
		NTR2 family
	1	CL4702contig08143	AT1G08110	lactoylglutathione lyase, putative / glyoxalase I, putative	79.09	110	6e-58	199	4	6	14	4.5	5.5	10.75
	2	CL9984contig13425	AT1G08090	ATNRT2:1 (NITRATE TRANSPORTER 2:1); nitrate transmembrane transporter	56.92	390	1e-103	373	1	47	33	1.5	47.25	25.25
	3	CL11445contig14886	AT1G12940	ATNRT2.5 (nitrate transporter2.5); nitrate transmembrane transporter	64.68	436	1e-169	593	35	6	54	36.75	6	40
		Nitrate/nitrite assimilatory Genes
	1	CL1353contig03923	AT2G15620	NIR1 (NITRITE REDUCTASE 1); ferredoxin-nitrate reductase/ nitrite reductase (NO-forming)	75.08	297	2e-135	479	8	22	18	8.75	21.5	13.5
	2	CL1451contig04118	AT1G32550	ferredoxin family protein	91.27	126	2e-65	246	8	22	14	8.75	21.5	10.5
	3	CL1451contig04119	AT1G32550	ferredoxin family protein	87.21	86	2e-46	164	1	8	6	1	7.75	4.5
	4	CL1677contig04566	AT4G05390	ATRFNR1 (ROOT FNR 1); FAD binding / NADP or NADPH binding / electron carrier/ ferredoxin-NADP+ reductase/ oxidoreductase	85.31	143	2e-70	261	10	15	8	11	14.5	6
	5	CL1677contig04567	AT4G05390	ATRFNR1 (ROOT FNR 1); FAD binding / NADP or NADPH binding / electron carrier/ ferredoxin-NADP+ reductase/ oxidoreductase	85.42	144	6e-71	263	10	15	8	11	14.5	6
	6	CL2606contig06047	AT1G37130	NIA2 (NITRATE REDUCTASE 2); nitrate reductase (NADH)/ nitrate reductase	62	150	3e-53	204	4	0	2	4.5	0	1.3333
	7	CL2736contig06177	AT5G13110	G6PD2 (GLUCOSE-6-PHOSPHATE DEHYDROGENASE 2); glucose-6-phosphate dehydrogenase	85.79	197	3e-96	348	2	9	6	2	8.75	4.5
	8	CL3617contig07058	AT2G15620	NIR1 (NITRITE REDUCTASE 1); ferredoxin-nitrate reductase/ nitrite reductase (NO-forming)	61.32	106	6e-35	142	0	0	5	0	0	3.75
	9	CL3767contig07208	AT4G14890	ferredoxin family protein	67.65	136	5e-47	183	5	25	15	5.5	24.5	11.5
	10	CL4319contig07760	AT2G27510	ATFD3 (ferredoxin 3); 2 iron, 2 sulfur cluster binding / electron carrier/ iron-sulfur cluster binding	63.41	123	7e-44	174	36	17	19	37.5	16.5	14.5
	11	CL4837contig08278	AT5G41670	6-phosphogluconate dehydrogenase family protein	75.98	204	2e-85	311	0	6	5	0	5.5	3.75
	12	CL5114contig08555	AT1G60950	FED A; 2 iron, 2 sulfur cluster binding / electron carrier/ iron-sulfur cluster binding	61.38	145	2e-46	182	199	199	111	197.25	193	80.5
	13	CL6095contig09536	AT1G64190	6-phosphogluconate dehydrogenase family protein	82.78	209	1e-81	299	3	2	2	3.5	1.5	1.5
	14	CL6402contig09843	AT1G12230	transaldolase, putative	73.89	360	4e-149	525	36	41	19	37.5	41.25	14.5
	15	CL6784contig10225	AT3G60750	transketolase, putative	67.9	81	9e-28	118	0	2	0	1	1.5	0
	16	CL7989contig11430	AT1G37130	NIA2 (NITRATE REDUCTASE 2); nitrate reductase (NADH)/ nitrate reductase	49.01	302	2e-80	295	0	7	13	1	6.75	10
	17	CL8323contig11764	AT2G45290	transketolase, putative	86.79	492	0	885	49	74	101	50.5	76.25	72
	18	CL8596contig12037	AT5G13240	transcription regulator	66.5	197	2e-69	258	9	10	8	10.5	10	6.5
	19	CL8844contig12285	AT1G60950	FED A; 2 iron, 2 sulfur cluster binding / electron carrier/ iron-sulfur cluster binding	75	68	2e-25	110	0	4	2	1	3.75	1.5
	20	CL9644contig13085	AT2G45290	transketolase, putative	82.26	186	3e-86	314	4	13	2	4.75	13	1.5
	21	CL9725contig13166	AT5G66810	FUNCTIONS IN: molecular_function unknown; INVOLVED IN: biological_process unknown; LOCATED IN: cellular_component unknown; EXPRESSED IN: 23 plant structures; EXPRESSED DURING: 15 growth stages; CONTAINS InterPro DOMAIN/s: CTLH, C-terminal to LisH motif (InterPro:IPR006595); BEST Arabidopsis thaliana protein match is: unknown protein (TAIR:AT1G61150.6); Has 214 Blast hits to 160 proteins in 56 spe…	51.69	89	6e-16	79.7	1	1	4	1.5	1.3333	3.25
	22	CL10023contig13464	AT2G15620	NIR1 (NITRITE REDUCTASE 1); ferredoxin-nitrate reductase/ nitrite reductase (NO-forming)	60	45	1e-12	67.8	0	2	5	1	2	4
	23	CL10467contig13908	AT5G66190	FNR1 (FERREDOXIN-NADP(+)-OXIDOREDUCTASE 1); NADPH dehydrogenase/ electron transporter, transferring electrons within the cyclic electron transport pathway of photosynthesis/ electron transporter, transferring electrons within the noncyclic electron transp	47.76	67	3e-20	55.5	2	1	4	2.75	1.3333	3.25
