# Supplementary material for: Transcriptomics and molecular evolutionary rate analysis of the bladderwort (Utricularia), a carnivorous plant with a minimal genome
Source: BMC Plant Biol. 2011 Jun 3;11:101. doi: 10.1186/1471-2229-11-101 (PMC3141634; doi:10.1186/1471-2229-11-101)
Supplement: Additional file 15 — Table S10 - U. gibba UT annotated as homologous Arabidopsis genes involved in DNA repair system. [file 1471-2229-11-101-S15.XLS]

## Sheet: Hoja1
		Table S10 - U. gibba UT annotated as homologous Arabidopsis genes involved in DNA repair system
		UT_ID	BlastXResults						Expression Profile (Reads-counts)
									RawData			NormalizeData
			LocusID	Description	Identity %	Aligment Length	e-value	bit score	FlwL	ShtL	TrpL	FlwL	ShtL	TrpL
	1	CL10671contig14112	AT1G21710.1	OGG1 (8-OXOGUANINE-DNA GLYCOSYLASE 1); oxidized purine base lesion DNA N-glycosylase	67.52	117	3e-44	174	8	3	6	9.25	3	4.75
	2	CL11050contig14491	AT4G05420.1	DDB1A (DAMAGED DNA BINDING PROTEIN 1A); DNA binding / protein binding	89.88	168	2e-159	316	2	17	11	2.75	17	8.75
	3	CL11290contig14731	AT3G18580.1	single-strand-binding family protein	60.11	178	2e-57	218	3	8	4	3.75	8	3.25
	4	CL2333contig05774	AT1G07980.1	NF-YC10 (NUCLEAR FACTOR Y, SUBUNIT C10); transcription factor	37.66	154	2e-19	92	3	4	4	3.25	3.25	2.75
	5	CL2722contig06163	AT2G19490.1	recA family protein	54.73	148	8e-39	157	3	5	7	3.25	4.5	5.5
	6	CL2830contig06271	AT5G46210.1	CUL4 (CULLIN4); protein binding / ubiquitin-protein ligase	98.25	57	4e-25	110	1	1	4	1.3333	1	2.75
	7	CL3099contig06540	AT2G31450.2	endonuclease-related	72.38	105	2e-43	171	0	3	1	1	2.5	1
	8	CL4437contig07878	AT4G35520.1	MLH3 (MUTL PROTEIN HOMOLOG 3); ATP binding / mismatched DNA binding	67.94	131	1e-45	178	6	3	1	6.75	2.5	1
	9	CL5203contig08644	AT5G46210.1	CUL4 (CULLIN4); protein binding / ubiquitin-protein ligase	85	120	2e-53	203	13	1	5	14.5	1	3.75
	10	CL5771contig09212	AT1G27840.3	transducin family protein / WD-40 repeat family protein	52.83	53	2e-11	64.3	0	2	6	0	1.5	4.75
	11	CL5889contig09330	AT1G18340.1	basal transcription factor complex subunit-related	77.01	87	6e-37	150	4	4	4	4.5	3.75	3
	12	CL6340contig09781	AT5G54260.1	MRE11 (meiotic recombination 11); endonuclease/ exonuclease/ hydrolase/ manganese ion binding / protein serine/threonine phosphatase	39.73	73	3e-06	47	1	1	3	1.5	1	2.25
	13	CL6449contig09890	AT5G46210.1	CUL4 (CULLIN4); protein binding / ubiquitin-protein ligase	81.05	95	1e-55	157	5	2	0	5.5	1.5	0
	14	CL6733contig10174	AT1G12400.1	DNA binding	67.21	61	2e-20	94	1	2	3	1.5	1.5	2.25
	15	CL6762contig10203	AT1G55750.1	transcription factor-related	66.67	39	1e-08	54.7	3	2	5	3.75	1.5	3.75
	16	CL7002contig10443	AT5G27620.1	CYCH;1 (CYCLIN H;1); cyclin-dependent protein kinase/ protein binding / protein kinase	34.88	129	4e-17	84.3	1	3	6	1.5	2.75	4.75
	17	CL7466contig10907	AT1G27840.2	transducin family protein / WD-40 repeat family protein	61.11	108	8e-32	131	0	3	3	1	2.75	2.25
	18	CL8402contig11843	AT1G13635.1	methyladenine glycosylase family protein	56.73	104	3e-33	136	2	6	0	2.5	5.75	1
