# Supplementary material for: Transcriptomics and molecular evolutionary rate analysis of the bladderwort (Utricularia), a carnivorous plant with a minimal genome
Source: BMC Plant Biol. 2011 Jun 3;11:101. doi: 10.1186/1471-2229-11-101 (PMC3141634; doi:10.1186/1471-2229-11-101)
Supplement: Additional file 16 — Table S11 - U. gibba UT annotated as homologous Arabidopsis genes involved in ROS detoxification system. [file 1471-2229-11-101-S16.XLS]

## Sheet: Hoja1
		Table S11 - U. gibba UT annotated as homologous Arabidopsis genes involved in ROS detoxification system
		UT_ID	BlastXResults						Expression Profile (Reads-counts)
									RawData				NormalizeData
			LocusID	Description	Identity %	Aligment Length	e-value	bit score	FlwL	ShtL	TrpL	StsL	FlwL	ShtL	TrpL	StsL
		Catalase reaction
	1	CL11097contig14538	AT4G35090.1	CAT2 (CATALASE 2); catalase	86.99	492	0	929	124	88	124	87	126	88.75	89.25	159
		Glutathione conjugation reaction
	2	CL106contig00777	AT1G10370.1	ERD9 (EARLY-RESPONSIVE TO DEHYDRATION 9); glutathione transferase	59.11	225	5e-68	254	3	5	65	13	3	4.25	47.75	17.25
	3	CL106contig00778	AT1G10370.1	ERD9 (EARLY-RESPONSIVE TO DEHYDRATION 9); glutathione transferase	58.67	225	2e-68	256	3	11	61	20	3	10.25	45.25	27.75
	4	CL106contig00779	AT1G10370.1	ERD9 (EARLY-RESPONSIVE TO DEHYDRATION 9); glutathione transferase	58.67	225	3e-67	251	1	3	69	7	1	2.25	50.5	8.75
	5	CL106contig00780	AT1G10370.1	ERD9 (EARLY-RESPONSIVE TO DEHYDRATION 9); glutathione transferase	53.66	82	9e-21	95.9	2	9	6	13	2	8.25	4.5	17.25
	6	CL4056contig07497	AT1G10370.1	ERD9 (EARLY-RESPONSIVE TO DEHYDRATION 9); glutathione transferase	54.82	197	9e-58	220	0	1	38	5	0	1	28.5	6.5
	7	CL841contig02906	AT1G10370.1	ERD9 (EARLY-RESPONSIVE TO DEHYDRATION 9); glutathione transferase	54.05	74	2e-19	90.9	0	1	13	15	0	1	9.75	20.5
	8	CL789contig02800	AT1G65820.1	microsomal glutathione s-transferase, putative	67.12	146	1e-47	186	26	18	121	64	27.5	17.5	87	101
	9	CL789contig02801	AT1G65820.1	microsomal glutathione s-transferase, putative	67.12	146	9e-48	186	27	18	123	60	28.5	17.5	88.25	94
	10	CL9497contig12938	AT1G75270.1	DHAR2 (DEHYDROASCORBATE REDUCTASE 2); glutathione binding / glutathione dehydrogenase (ascorbate)	71.23	212	3e-87	318	8	6	69	35	9.25	6	51	52.5
	11	CL2123contig05445	AT1G78380.1	ATGSTU19 (GLUTATHIONE S-TRANSFERASE TAU 19); glutathione binding / glutathione transferase	63.72	215	3e-66	248	6	4	13	45	6.75	3.25	10	68
	12	CL2123contig05446	AT1G78380.1	ATGSTU19 (GLUTATHIONE S-TRANSFERASE TAU 19); glutathione binding / glutathione transferase	63.72	215	3e-66	248	7	5	14	51	7.75	4.5	10.75	79
	13	CL5602contig09043	AT2G30870.1	ATGSTF10 (HALIANA GLUTATHIONE S-TRANSFERASE PHI 10); copper ion binding / glutathione binding / glutathione transferase	50	136	3e-33	137	0	0	6	1	0	0	4.75	1.5
	14	CL6107contig09548	AT2G47730.1	ATGSTF8 (ARABIDOPSIS THALIANA GLUTATHIONE S-TRANSFERASE PHI 8); glutathione binding / glutathione transferase	29.79	94	5e-06	46.6	0	1	7	3	0	1	5.5	4
	15	CL12060contig15501	AT3G13080.1	ATMRP3; ATPase, coupled to transmembrane movement of substances / chlorophyll catabolite transporter/ glutathione S-conjugate-exporting ATPase	81.86	226	5e-96	347	1	5	6	15	1.5	4.75	4.75	21.25
	16	CL867contig02958	AT3G13080.1	ATMRP3; ATPase, coupled to transmembrane movement of substances / chlorophyll catabolite transporter/ glutathione S-conjugate-exporting ATPase	75.98	333	4e-143	504	0	1	57	11	0	1	42.75	14.5
	17	CL867contig02959	AT3G13080.1	ATMRP3; ATPase, coupled to transmembrane movement of substances / chlorophyll catabolite transporter/ glutathione S-conjugate-exporting ATPase	23.68	228	1e-10	64.7	0	1	59	11	0	1	44	14.5
	18	CL1124contig03467	AT3G24170.3	ATGR1 (glutathione-disulfide reductase); FAD binding / NADP or NADPH binding / glutathione-disulfide reductase/ oxidoreductase	82.06	301	8e-146	513	25	6	9	16	26.5	5.5	6.75	21.5
	19	CL1124contig03468	AT3G24170.3	ATGR1 (glutathione-disulfide reductase); FAD binding / NADP or NADPH binding / glutathione-disulfide reductase/ oxidoreductase	80.88	476	0	797	43	21	55	55	44	20.5	40.75	84.75
	20	CL3954contig07395	AT3G54660.1	GR (GLUTATHIONE REDUCTASE); ATP binding / glutathione-disulfide reductase	80.38	316	7e-151	530	12	10	18	12	13.5	9.75	13.5	16.25
	21	CL9045contig12486	AT3G54660.1	GR (GLUTATHIONE REDUCTASE); ATP binding / glutathione-disulfide reductase	79.53	127	1e-55	212	3	4	4	0	3.75	3.75	3.25	1
	22	CL5330contig08771	AT4G02520.1	ATGSTF2 (GLUTATHIONE S-TRANSFERASE PHI 2); glutathione binding / glutathione transferase	54.81	208	2e-58	222	189	91	312	446	182.75	92.75	236.25	895.75
	23	CL1249contig03715	AT5G16710.1	DHAR3 (dehydroascorbate reductase 1); glutathione dehydrogenase (ascorbate)	70.37	216	8e-93	337	10	22	31	17	10.75	21.5	23.5	23.5
	24	CL1249contig03716	AT5G16710.1	DHAR3 (dehydroascorbate reductase 1); glutathione dehydrogenase (ascorbate)	70.37	216	8e-93	337	10	22	33	16	10.75	21.5	25.25	21.75
	25	CL6919contig10360	AT5G41210.1	ATGSTT1 (GLUTATHIONE S-TRANSFERASE THETA 1); glutathione transferase	63.29	237	2e-80	296	10	9	13	8	11.5	9	10	10.75
		Peroxidase reaction
	26	CL9465contig12906	AT1G05250.1	peroxidase, putative	56.94	216	2e-68	256	7	22	14	4	8.25	21.75	10.75	5.5
	27	CL453contig02044	AT1G05260.1	RCI3 (RARE COLD INDUCIBLE GENE 3); peroxidase	45.8	131	2e-27	117	2	0	14	5	2	0	10.5	6
	28	CL453contig02045	AT1G05260.1	RCI3 (RARE COLD INDUCIBLE GENE 3); peroxidase	56.07	107	1e-31	131	3	0	11	3	3	0	8.25	3.5
	29	CL13008contig16449	AT1G05260.1	RCI3 (RARE COLD INDUCIBLE GENE 3); peroxidase	46.85	254	1e-56	216	7	4	20	2	8.25	4	15.5	3.25
	30	CL1012contig03244	AT2G22420.1	peroxidase 17 (PER17) (P17)	66.67	54	3e-14	73.2	8	0	2	1	8.75	0	1.3333	1.25
	31	CL1012contig03245	AT2G22420.1	peroxidase 17 (PER17) (P17)	83.15	89	9e-39	154	6	0	1	2	6.5	0	1	2.5
	32	CL7051contig10492	AT2G22420.1	peroxidase 17 (PER17) (P17)	72.03	143	7e-59	223	9	3	0	1	10.25	2.75	0	1.5
	33	CL4251contig07692	AT3G28200.1	peroxidase, putative	62.58	302	6e-110	394	6	15	16	4	6.75	14.5	12.25	5
	34	CL158contig01017	AT4G08780.1	peroxidase, putative	52.22	90	2e-22	100	0	3	10	1	0	2.25	7.5	1.25
	35	CL12965contig16406	AT5G05340.1	peroxidase, putative	55.92	152	2e-39	158	0	8	0	0	1	8	0	1.3333
	36	CL158contig01014	AT5G05340.1	peroxidase, putative	55.32	141	4e-85	165	24	168	80	19	25.25	166.75	58.25	26.25
	37	CL158contig01015	AT5G05340.1	peroxidase, putative	57.8	173	2e-89	183	23	148	73	18	24.25	145.75	53.5	24.5
	38	CL158contig01016	AT5G05340.1	peroxidase, putative	56.48	301	3e-83	305	1	45	38	3	1	44.25	28.5	3.5
	39	CL1687contig04586	AT5G05340.1	peroxidase, putative	67.52	117	1e-41	165	14	3	8	0	15.25	2.25	6	0
	40	CL1687contig04587	AT5G05340.1	peroxidase, putative	57.05	298	3e-87	318	0	4	32	1	0	3.25	24.5	1.5
	41	CL175contig01075	AT5G05340.1	peroxidase, putative	63.9	277	1e-85	313	1	87	4	54	1	87	2.75	82.5
	42	CL175contig01076	AT5G05340.1	peroxidase, putative	63.9	277	1e-85	313	1	87	5	54	1	87	3.75	82.5
	43	CL175contig01077	AT5G05340.1	peroxidase, putative	63.9	277	1e-85	313	1	89	4	54	1	89.25	2.75	82.5
	44	CL175contig01078	AT5G05340.1	peroxidase, putative	63.9	277	1e-85	313	1	89	5	54	1	89.5	3.75	82.75
	45	CL2838contig06279	AT5G05340.1	peroxidase, putative	54.74	137	9e-37	149	1	3	3	1	1.3333	2.5	2	1.5
	46	CL3479contig06920	AT5G05340.1	peroxidase, putative	70.57	265	5e-106	380	10	12	5	8	11.25	11.5	3.75	10.5
	47	CL8373contig11814	AT5G05340.1	peroxidase, putative	74.74	285	3e-123	438	1	15	15	5	1.5	15	11.5	6.75
	48	CL8955contig12396	AT5G05340.1	peroxidase, putative	58.67	300	5e-98	354	35	14	10	6	36.75	13.75	7.75	8
	49	CL8010contig11451	AT5G14130.1	peroxidase, putative	66.38	116	1e-38	154	1	10	0	1	1.5	10	0	1.75
	50	CL2681contig06122	AT5G15180.1	peroxidase, putative	58.06	62	3e-13	70.1	0	0	3	5	0	0	2	6.5
	51	CL453contig02046	AT5G15180.1	peroxidase, putative	51.89	212	1e-54	209	1	0	16	11	1	0	12	14.5
	52	CL11276contig14717	AT5G58390.1	peroxidase, putative	55.56	126	2e-33	137	10	0	7	0	11.5	1	5.5	1
	53	CL7021contig10462	AT5G67400.1	peroxidase 73 (PER73) (P73) (PRXR11)	63.41	82	4e-26	112	4	5	5	0	4.75	4.75	3.75	1
	54	CL1174contig03566	AT3G52880.1	monodehydroascorbate reductase, putative	77.19	434	0	668	81	60	98	39	83	61.25	69.75	57.75
	55	CL1174contig03567	AT3G52880.1	monodehydroascorbate reductase, putative	77.19	434	0	668	80	60	98	38	81.5	61.5	70.25	56
	56	CL643contig02497	AT3G52880.1	monodehydroascorbate reductase, putative	76.73	434	0	634	22	23	56	21	23.5	22.25	41.25	29.75
	57	CL643contig02498	AT3G52880.1	monodehydroascorbate reductase, putative	76.5	434	0	633	25	23	52	20	26.5	22.25	38.25	28.5
	58	CL6911contig10352	AT3G52880.1	monodehydroascorbate reductase, putative	82.29	96	2e-42	167	2	0	6	0	2.5	0	4.75	1
	59	CL3469contig06910	AT3G27820.1	MDAR4 (MONODEHYDROASCORBATE REDUCTASE 4); monodehydroascorbate reductase (NADH)	85.71	70	7e-20	92	3	2	2	0	3.25	1.5	1.25	0
	60	CL3470contig06911	AT3G27820.1	MDAR4 (MONODEHYDROASCORBATE REDUCTASE 4); monodehydroascorbate reductase (NADH)	77.07	157	3e-67	250	7	5	10	0	7.75	4.5	7.75	0
	61	CL4355contig07796	AT3G27820.1	MDAR4 (MONODEHYDROASCORBATE REDUCTASE 4); monodehydroascorbate reductase (NADH)	69.61	181	9e-61	230	13	6	3	4	14.5	5.5	2	5.25
	62	CL11340contig14781	AT1G48130.1	ATPER1; antioxidant/ thioredoxin peroxidase	66.67	84	9e-28	118	2	0	0	8	2.75	1	0	11.25
	63	CL5887contig09328	AT1G35720.1	ANNAT1 (ANNEXIN ARABIDOPSIS 1); ATP binding / calcium ion binding / calcium-dependent phospholipid binding / copper ion binding / peroxidase/ protein homodimerization	67.33	303	5e-118	421	39	28	19	20	40.5	27.75	14.5	28.5
	64	CL8961contig12402	AT3G63080.1	ATGPX5 (glutathione peroxidase 5); glutathione peroxidase	74.39	164	8e-61	231	13	10	28	21	14.5	10	21.5	30.5
	65	CL5729contig09170	AT4G11600.1	ATGPX6 (GLUTATHIONE PEROXIDASE 6); glutathione peroxidase	78.79	165	6e-76	280	59	29	113	132	61.25	28.75	81.5	253.5
	66	CL6080contig09521	AT4G11600.1	ATGPX6 (GLUTATHIONE PEROXIDASE 6); glutathione peroxidase	75.29	170	1e-72	269	3	12	14	4	3.5	11.75	10.75	5.5
	67	CL1803contig04813	AT4G31870.1	ATGPX7 (glutathione peroxidase 7); glutathione peroxidase	84	175	7e-83	303	198	34	46	99	196.75	33.5	34.5	183.25
	68	CL1803contig04814	AT4G31870.1	ATGPX7 (glutathione peroxidase 7); glutathione peroxidase	70.56	231	5e-86	314	198	34	46	99	196.75	33.5	34.5	183.75
	69	CL6375contig09816	AT1G63460.1	glutathione peroxidase, putative	72.29	166	6e-70	260	5	3	12	7	5.5	2.5	9.25	9.25
	70	CL3678contig07119	AT4G09010.1	APX4 (ASCORBATE PEROXIDASE 4); heme binding / peroxidase	68.05	313	3e-108	389	7	42	12	20	7.75	42	9	28.5
	71	CL2805contig06246	AT3G49110.1	PRXCA (PEROXIDASE CA); peroxidase	69.09	55	2e-21	82.4	1	5	4	0	1.3333	4.5	2.75	0
	72	CL1183contig03584	AT4G21960.1	PRXR1; electron carrier/ heme binding / peroxidase	80.12	327	3e-156	548	269	606	97	104	256.5	568.75	69.25	203
	73	CL2656contig06097	AT3G06050.1	PRXIIF (PEROXIREDOXIN IIF); antioxidant/ peroxidase	74.07	162	5e-57	216	6	4	11	1	6.75	3.25	8.25	1.5
		Superoxide metabolism
	74	CL4070contig07511	AT1G08830.2	CSD1 (COPPER/ZINC SUPEROXIDE DISMUTASE 1); superoxide dismutase	82.24	152	2e-72	270	23	24	121	37	24.5	23.5	87	55
	75	CL5315contig08756	AT1G08830.2	CSD1 (COPPER/ZINC SUPEROXIDE DISMUTASE 1); superoxide dismutase	82.24	152	9e-73	270	51	25	157	67	53	24.5	111.75	106.5
	76	CL2198contig05595	AT1G12520.3	ATCCS (COPPER CHAPERONE FOR SOD1); superoxide dismutase/ superoxide dismutase copper chaperone	67.27	165	6e-60	227	2	4	14	2	2	3.25	10.75	2.5
	77	CL2198contig05596	AT1G12520.1	ATCCS (COPPER CHAPERONE FOR SOD1); superoxide dismutase/ superoxide dismutase copper chaperone	68.75	80	6e-51	114	1	4	17	3	1.3333	3.25	13	3.75
	78	CL3661contig07102	AT2G17420.1	NTRA (NADPH-DEPENDENT THIOREDOXIN REDUCTASE A); thioredoxin-disulfide reductase	81.19	303	3e-139	491	14	20	27	32	15.25	19.5	20.5	47.5
	79	CL4817contig08258	AT3G10920.1	MSD1 (MANGANESE SUPEROXIDE DISMUTASE 1); metal ion binding / superoxide dismutase	71.07	159	3e-63	239	30	35	62	32	32	34.75	46.25	47.75
	80	CL5125contig08566	AT5G51100.1	FSD2 (FE SUPEROXIDE DISMUTASE 2); superoxide dismutase	61.79	246	9e-90	327	58	72	57	54	59.75	74.25	42.75	83
	81	CL8699contig12140	AT5G51100.1	FSD2 (FE SUPEROXIDE DISMUTASE 2); superoxide dismutase	61.13	283	3e-101	365	5	13	3	10	5.75	13	2.5	13.5
	82	CL2786contig06227	AT5G23310.1	FSD3 (FE SUPEROXIDE DISMUTASE 3); superoxide dismutase	62.03	79	7e-24	107	12	6	9	2	13.25	5.5	6.75	2.5
